# Supplementary material for: Endothelial cells adopt a pro-reparative immune responsive signature during cardiac injury
Source: Life Sci Alliance. 2023 Nov 27;7(2):e202201870. doi: 10.26508/lsa.202201870 (PMC10681909; doi:10.26508/lsa.202201870)
Supplement: Supplementary file 1 [file LSA-2022-01870_TableS1.xlsx]

## Sheet: Sheet1
Internal ID	HCB ID Number	Date Collected	Primary Diagnosis	Procedure	Age	Sex	Any Available DNA Sequencing?	Ejection Fraction at Last Echo Before Surgery (%)	Tissue Used for Experiments	Matched Patient Samples
P73	HCB 3330	2018-09-12	LVAD Placement	Placement of LVAD via Median Sternotomy	13y/7m/4d	F	None	20% Simpson's	Left Ventricle	P73 and P78
P78	HCB 3330	2018-11-20	Heart Transplant	Heart Transplant (heart transplant due to chemotherapy induced CM with a VAD)	13y/9m/12d	F	None			P73 and P78
P86	HCB 3590	2019-04-25	Heart Transplant (Dx of Hypertrophic Obstuctive Cardiomyopathy)	Heart Transplant	11y/3m/12d	F	None	46% Bullet	Left Ventricle
P102	HCB 3612	2019-08-13	Heart Transplant	Heart Transplant	0y/8m/18d	M	None		Left Ventricle
