# Supplementary material for: Endothelial cells adopt a pro-reparative immune responsive signature during cardiac injury
Source: Life Sci Alliance. 2023 Nov 27;7(2):e202201870. doi: 10.26508/lsa.202201870 (PMC10681909; doi:10.26508/lsa.202201870)
Supplement: Supplementary file 2 [file LSA-2022-01870_TableS2.xlsx]

## Sheet: IMC antibodies
Supplemental Table S2. Imaging Mass Cytomtry (IMC) antibodies
	Metal	Antibody	Clone	Vendor	Catalog#	Final Dilution
1	141Pr	SMA 141Pr	1A4	Fluidigm	3141017D	1 to 200
2	143Nd	Vimentin 143Nd	RV202	Fluidigm	3143029D	1 to 50
3	144Nd	CD14 144Nd	EPR3653	Fluidigm	3144025D	1 to 100
4	147Sm	CD163 147Sm	3147021D	Fluidigm	3147021D	1 to 100
5	150Nd	PD-L1 150Nd	E1L3N	Fluidigm	3150031D	1 to 50
6	151Eu	CD31 151Eu	EPR3094	Fluidigm	3151025D	1 to 100
7	152Sm	CD45 152Sm	CD45-2B11	Fluidigm	3152016D	1 to 100
8	156Gd	CD4 156Gd	EPR6855	Fluidigm	3156033D	1 to 200
9	158Gd	CD73 158Gd	EPR6115	Fluidigm	3158031D	1 to 50
10	159Tb	CD68 159Tb	KP1	Fluidigm	3159035D	1 to 50
11	162Dy	CD8a 162Dy	D8A8Y	Fluidigm	3162035D	1 to 50
12	169Tm	Collagen type 1 169Tm	Polyclonal	Fluidigm	3169023D	1 to 320
13	170Er	CD3 170Er	Polyclonal	Fluidigm	3170019D	1 to 100
14	191Ir	Ir DNA-Intercalator		Fluidigm	201192A	1:10,000
15	193Ir	Ir DNA-Intercalator		Fluidigm	201192A	1:10,000
16	144Nd	CD31	EPR3094	abcam	ab207090	25 ug/mL
17	168Er	Ki67	8D5	Novus	NBP2-22112	5 ug/mL
18	169Tm	Collagen type 1		Fluidigm	3169023D	1 to 2000
19	143Nd	Vimentin	RV202	Novus	NBP1-97672	5 ug/mL
20	141Nd	SMA	D4K9N	CST	19245BF	1 ug/mL
21	146Nd	Lyz	EPR2994(2)	abcam	ab185129	1 to 250
22	173Yb	UEA1	na	vector	L-1060-5	1-2 ug/mL
23	159Tb	Anti-Human CD68 -159Tb	(KP1)	Fluidigm	3159035D	1 to 50
24	147Sm	Anti-Human CD163 -147Sm	(EDHu-1)	Fluidigm	3147021D	1 to 50
25	152Sm	Anti-Human CD45 -152Sm	(D9M8I)	Fluidigm	3152018D	1 to 25

## Sheet: Validation
	Metal	Antibody	Clone	Vendor	Catalog#	validation statements	References
1	141Pr	SMA 141Pr	1A4	Fluidigm	3141017D	Pathologist-verified on: Human FFPE, Human Frozen; Fluidigm tested on: Human FFPE, Human Frozen, Mouse FFPE; Apllication: IMC paraffin, IMC frozen	Chang (2017) Current Protocols in Cytometry, Geisen (2014) Nature Methods
2	143Nd	Vimentin 143Nd	RV202	Fluidigm	3143029D	Reactivity: Human; Application: IMC paraffin	Chang (2017) Current Protocols in Cytometry, Geisen (2014) Nature Methods
3	144Nd	CD14 144Nd	EPR3653	Fluidigm	3144025D	Pathologist-verified on: Human FFPE, Human Frozen; Fluidigm tested on: Human FFPE, Mouse FFPE; Apllication: IMC paraffin	Chang (2017) Current Protocols in Cytometry, Geisen (2014) Nature Methods
4	147Sm	CD163 147Sm	3147021D	Fluidigm	3147021D	Reactivity: Human; Application: IMC paraffin	Chang (2017) Current Protocols in Cytometry, Geisen (2014) Nature Methods
5	149Sm	CD11b 149Sm	EPR1344	Fluidigm	3149028D	Pathologist-verified on: Human FFPE; Fluidigm tested on: Human FFPE, Mouse FFPE; Apllication: IMC paraffin	Chang (2017) Current Protocols in Cytometry, Geisen (2014) Nature Methods
6	150Nd	PD-L1 150Nd	E1L3N	Fluidigm	3150031D	Reactivity: Human; Application: IMC paraffin	Chang (2017) Current Protocols in Cytometry, Geisen (2014) Nature Methods
7	151Eu	CD31 151Eu	EPR3094	Fluidigm	3151025D	Reactivity: Human; Application: IMC paraffin	Chang (2017) Current Protocols in Cytometry, Geisen (2014) Nature Methods
8	152Sm	CD45 152Sm	CD45-2B11	Fluidigm	3152016D	N/A	Chang (2017) Current Protocols in Cytometry, Geisen (2014) Nature Methods
9	156Gd	CD4 156Gd	EPR6855	Fluidigm	3156033D	Pathologist-verified on: Human FFPE; Fluidigm tested on: Human FFPE; Apllication: IMC paraffin	Chang (2017) Current Protocols in Cytometry, Geisen (2014) Nature Methods
10	158Gd	CD73 158Gd	EPR6115	Fluidigm	3158031D	Reactivity: Human; Application: IMC paraffin	Chang (2017) Current Protocols in Cytometry, Geisen (2014) Nature Methods
11	159Tb	CD68 159Tb	KP1	Fluidigm	3159035D	Reactivity: Human; Application: IMC Paraffin, IMC Frozen	Chang (2017) Current Protocols in Cytometry, Geisen (2014) Nature Methods
12	162Dy	CD8a 162Dy	D8A8Y	Fluidigm	3162035D	Reactivity: Human; Application: IMC paraffin	Chang (2017) Current Protocols in Cytometry, Geisen (2014) Nature Methods
13	169Tm	Collagen type 1 169Tm	Polyclonal	Fluidigm	3169023D	Pathologist-verified on: Human FFPE, Human Frozen; Fluidigm tested on: Human FFPE, Human Frozen, Mouse FFPE; Apllication: IMC paraffin, IMC frozen	Chang (2017) Current Protocols in Cytometry, Geisen (2014) Nature Methods
14	170Er	CD3 170Er	Polyclonal	Fluidigm	3170019D	Pathologist-verified on: Human FFPE; Fluidigm tested on: Human FFPE, Mouse FFPE; Apllication: IMC paraffin	Chang (2017) Current Protocols in Cytometry, Geisen (2014) Nature Methods
15	144Nd	CD31	EPR3094	abcam	ab207090	tested applications: suitable for IHC-in human muscle tissue	Xue (2019) Oncol Rep, Ren (2014) Biomed Res Int, He (2014) Biomed Res Int , Shu (2014) Int J Mol Sci, Hofmann (2012) PLoS One, Balcells (2010) Circulation
16	168Er	Ki67	8D5	Novus	NBP2-22112	Use in Rabbit reported in scientific literature (PMID:33691202). Human reactivity reported in the scientific literature (PMID: 23777661). Rat reactivity reported in scientific literature (PMID: 23447644). Porcine reactivity reported in scientific literature (PMID: 27046485).
17	141Nd	SMA	D4K9N	CST	19245BF	Species reactivity is determined by testing in at least one approved application (e.g., western blot); Approved Applications: IHC-Leica® Bond™, Immunofluorescence (Frozen), Immunohistochemistry (Paraffin), Western Blotting	N/A
18	146Nd	Lyz	EPR2994(2)	abcam	ab185129	Knock-out validated; Suitable for: ICC/IF, WB, IHC-P; WB: THP-1, HepG2, RAW 264.7 and HL-60 whole cell lysate; Human spleen tissue lysate; Natural human Lysozyme protein. IHC-P: Human tonsil, spleen, lung, kidney, brain, breast and heart tissues; Mouse spleen and small intestine tissues. ICC/IF: THP-1 cells.	PubMed: 32896624; PubMed: 33688393; PubMed: 33949881; PubMed: 33154092; PubMed: 33186749
19	173Yb	UEA1	L-1060-5	vector	L-1060-5	Applications: Immunohistochemistry / Immunocytochemistry, Immunofluorescence, Blotting Applications, Glycobiology
20	159Tb	Anti-Human CD68 -159Tb	(KP1)	Fluidigm	3159035D	Reactivity: Human; Application: IMC Paraffin, IMC Frozen	Chang (2017) Current Protocols in Cytometry, Geisen (2014) Nature Methods
21	149Sm	Anti-Human/Mouse CD11b-149Sm	(EPR1344)	Fluidigm	3149028D	Pathologist-verified on: Human FFPE; Fluidigm tested on: Human FFPE, Mouse FFPE; Apllication: IMC paraffin	Chang (2017) Current Protocols in Cytometry, Geisen (2014) Nature Methods
22	147Sm	Anti-Human CD163 -147Sm	(EDHu-1)	Fluidigm	3147021D	Reactivity: Human; Application: IMC Paraffin, IMC Frozen	Chang (2017) Current Protocols in Cytometry, Geisen (2014) Nature Methods
23	152Sm	Anti-Human CD45 -152Sm	(D9M8I)	Fluidigm	3152018D	Reactivity: Human; Application: IMC Paraffin, IMC Frozen	Chang (2017) Current Protocols in Cytometry, Geisen (2014) Nature Methods
