# Supplementary material for: Endothelial cells adopt a pro-reparative immune responsive signature during cardiac injury
Source: Life Sci Alliance. 2023 Nov 27;7(2):e202201870. doi: 10.26508/lsa.202201870 (PMC10681909; doi:10.26508/lsa.202201870)
Supplement: Supplementary file 3 [file LSA-2022-01870_TableS3.xlsx]

## Sheet: ISG_used_for_scoring_ECs
Symbols
ASCC3
B2M
BST2
CD47
CHMP4B
CMPK2
CXCL10
DAXX
DDX24
DDX58
DDX60
DHX58
DTX3L
EIF2AK2
GBP1
GBP2
GBP6
GBP7
HERC5
HERC6
HLA-A
HLA-B
HLA-C
HLA-E
HLA-F
HLA-G
HLA-H
IFI27
IFI27L1
IFI27L2
IFI35
IFI44
IFI44L
IFI6
IFIH1
IFIT1
IFIT1B
IFIT2
IFIT3
IFITM3
IRF7
IRF9
IRGM
ISG15
ISG20
LGALS8
LGALS9
LGALS9B
LGALS9C
LY6E
MITD1
MX1
MX2
NMI
OAS1
OAS2
OAS3
OASL
OASL2P
OGFR
PARP12
PARP14
PARP9
PSMB10
PSMB8
PSMB9
PSME1
PSME2
RNF213
RSAD2
RTP4
SAMD9L
SAMHD1
SHISA5
SIGLEC1
SLFN5
SP100
SP110
STAT1
STAT2
TAP1
TAP2
TAPBP
TOR1AIP1
TOR3A
TRAFD1
TRIM25
TRIM5
TSPO
UBE2L6
USP18
USP25
USP41
XAF1
ZBP1
ZC3HAV1
