# Supplementary material for: Endothelial cells adopt a pro-reparative immune responsive signature during cardiac injury
Source: Life Sci Alliance. 2023 Nov 27;7(2):e202201870. doi: 10.26508/lsa.202201870 (PMC10681909; doi:10.26508/lsa.202201870)
Supplement: Supplementary file 4 [file LSA-2022-01870_TableS4.xlsx]

## Sheet: scRNAseq
Sample	# Cells	# Reads/Cell	# Genes/Cell
P1MI_WH	2651	3493	1654
P1SHAM_WH	1612	1810	1065
P8MI_WH	6239	1572	951
P8SHAM_WH	831	1306	838
Embryo	7913	1287	950
P1MI_CD31_1	5158	6991	2512
P1MI_CD31_2	5318	7519	2625
P8MI_CD31_1	5300	7120	2614
P8MI_CD31_2	5638	6834	2536

## Sheet: snATACseq
Sample	# Cells	# Reads/Cell	#Accessible Regions/Cell
P1MI_WH 1	5924	14303	6430
P1MI_WH 2	5460	14574	6430
P8MI_WH 1	5296	14924	6387
P8MI_WH 2	2817	13785	6097
P8MI_WH 3	11384	13919	6161
P1MI_CD31_1	6735	13097	5682
P1MI_CD31_2	7130	13425	5796
P8MI_CD31_1	6886	17519	6788
P8MI_CD31_2	7153	17599	6857
