# Supplementary material for: Endothelial cells adopt a pro-reparative immune responsive signature during cardiac injury
Source: Life Sci Alliance. 2023 Nov 27;7(2):e202201870. doi: 10.26508/lsa.202201870 (PMC10681909; doi:10.26508/lsa.202201870)
Supplement: Supplementary file 5 [file LSA-2022-01870_TableS5.xlsx]

## Sheet: Sheet1
Gene	Pvalue	avg_log2FC	pct.1	pct.2	Adj_Pvalue	cluster
Apoe	0	4.72996	0.942	0.198	0	Macrophages
Lyz2	0	4.64444	0.926	0.009	0	Macrophages
Spp1	0	3.63017	0.354	0.002	0	Macrophages
Ctss	0	2.93442	0.858	0.001	0	Macrophages
Ctsb	0	2.73492	0.931	0.359	0	Macrophages
C1qc	0	2.42784	0.804	0	0	Macrophages
C1qb	0	2.40183	0.794	0	0	Macrophages
Fth1	0	2.28785	0.993	0.826	0	Macrophages
Tyrobp	0	2.2782	0.924	0.001	0	Macrophages
Fcer1g	0	2.27726	0.898	0.001	0	Macrophages
Pf4	0	2.25425	0.608	0.014	0	Macrophages
Cxcl2	0	2.20365	0.446	0.007	0	Macrophages
Cd14	0	2.19701	0.7	0.006	0	Macrophages
Ftl1	0	2.17555	0.753	0.202	0	Macrophages
Lgals3	0	2.12546	0.465	0.003	0	Macrophages
C1qa	0	1.98718	0.719	0	0	Macrophages
Sepp1	0	1.98146	0.788	0.297	0	Macrophages
Ctsd	0	1.97107	0.721	0.254	0	Macrophages
Ccl4	0	1.91465	0.435	0	0	Macrophages
Mrc1	0	1.8373	0.638	0.003	0	Macrophages
Tmsb4x	0	1.81863	1	0.928	0	Macrophages
Lgmn	0	1.73837	0.8	0.099	0	Macrophages
Wfdc17	0	1.73826	0.494	0	0	Macrophages
Maf	0	1.73633	0.667	0.023	0	Macrophages
Gpx1	0	1.71653	0.885	0.408	0	Macrophages
Laptm5	0	1.70214	0.805	0.004	0	Macrophages
B2m	0	1.68876	0.97	0.594	0	Macrophages
Cyba	0	1.65294	0.827	0.196	0	Macrophages
H2-D1	0	1.63679	0.904	0.357	0	Macrophages
Psap	0	1.59145	0.673	0.228	0	Macrophages
Actb	0	1.56351	1	0.791	0	Macrophages
Ccl6	0	1.55347	0.45	0	0	Macrophages
Ctsc	0	1.54848	0.678	0.015	0	Macrophages
Il1b	0	1.53966	0.285	0	0	Macrophages
Ms4a7	0	1.46354	0.47	0	0	Macrophages
Ccl2	0	1.44417	0.373	0.037	0	Macrophages
F13a1	0	1.42492	0.496	0	0	Macrophages
Dab2	0	1.39464	0.65	0.113	0	Macrophages
Aif1	0	1.37913	0.584	0.001	0	Macrophages
Cst3	0	1.36974	0.966	0.732	0	Macrophages
Cybb	0	1.36871	0.616	0.001	0	Macrophages
Gatm	0	1.36528	0.622	0.025	0	Macrophages
Lcp1	0	1.36279	0.666	0.021	0	Macrophages
H2-K1	0	1.35281	0.758	0.213	0	Macrophages
Ccl12	0	1.32236	0.309	0	0	Macrophages
Grn	0	1.27794	0.746	0.174	0	Macrophages
Srgn	0	1.26122	0.575	0.118	0	Macrophages
Alox5ap	0	1.25378	0.624	0.004	0	Macrophages
Ly86	0	1.22662	0.58	0.001	0	Macrophages
Cotl1	0	1.21008	0.68	0.094	0	Macrophages
Fcgr3	0	1.2065	0.627	0	0	Macrophages
Rgs1	0	1.18924	0.359	0.001	0	Macrophages
Ifi27l2a	0	1.17585	0.458	0.056	0	Macrophages
Lilrb4a	0	1.14154	0.544	0	0	Macrophages
Mpeg1	0	1.13754	0.514	0.001	0	Macrophages
Ccl3	0	1.13728	0.354	0	0	Macrophages
Cd52	0	1.13168	0.418	0.005	0	Macrophages
Ms4a6c	0	1.0945	0.544	0	0	Macrophages
Atf3	0	1.09247	0.551	0.135	0	Macrophages
Fyb	0	1.08432	0.533	0.002	0	Macrophages
Trem2	0	1.08401	0.51	0.001	0	Macrophages
Cd83	0	1.08263	0.444	0.007	0	Macrophages
Csf1r	0	1.07633	0.581	0.002	0	Macrophages
Rgs2	0	1.07604	0.501	0.064	0	Macrophages
Cd68	0	1.07105	0.524	0.003	0	Macrophages
Cx3cr1	0	1.06347	0.481	0	0	Macrophages
Plek	0	1.04659	0.499	0.004	0	Macrophages
Ctsz	0	1.04598	0.609	0.15	0	Macrophages
Plin2	0	1.03182	0.522	0.075	0	Macrophages
Slfn2	0	1.02821	0.484	0.011	0	Macrophages
Ccrl2	0	1.02402	0.404	0.008	0	Macrophages
Fxyd5	0	1.01688	0.537	0.103	0	Macrophages
Ctsa	0	1.01288	0.638	0.147	0	Macrophages
Pla2g7	0	1.01242	0.466	0.008	0	Macrophages
Cfp	0	0.985319	0.443	0.009	0	Macrophages
Arhgdib	0	0.956639	0.581	0.106	0	Macrophages
Ptprc	0	0.934039	0.49	0.005	0	Macrophages
C3ar1	0	0.923307	0.49	0	0	Macrophages
Hexb	0	0.921493	0.527	0.091	0	Macrophages
Sirpa	0	0.91287	0.52	0.02	0	Macrophages
Lilr4b	0	0.906611	0.427	0	0	Macrophages
Stab1	0	0.896663	0.427	0.039	0	Macrophages
Msr1	0	0.878348	0.39	0	0	Macrophages
Ccl9	0	0.876558	0.35	0.002	0	Macrophages
Trf	0	0.866636	0.443	0.013	0	Macrophages
AF251705	0	0.865546	0.416	0	0	Macrophages
Lst1	0	0.862578	0.436	0.008	0	Macrophages
Cebpb	0	0.857407	0.452	0.058	0	Macrophages
Apobec1	0	0.852707	0.432	0.002	0	Macrophages
Ptpn18	0	0.851203	0.521	0.051	0	Macrophages
Hexa	0	0.849859	0.54	0.1	0	Macrophages
Fcrls	0	0.840812	0.371	0	0	Macrophages
Clec7a	0	0.834232	0.333	0	0	Macrophages
Clec4n	0	0.819991	0.358	0	0	Macrophages
Cd53	0	0.816994	0.458	0.005	0	Macrophages
Cbr2	0	0.804779	0.274	0.002	0	Macrophages
Unc93b1	0	0.80397	0.496	0.032	0	Macrophages
Pld4	0	0.795164	0.442	0.001	0	Macrophages
Hpgds	0	0.777351	0.393	0	0	Macrophages
Snx5	0	0.771617	0.545	0.12	0	Macrophages
Tpd52	0	0.7706	0.481	0.062	0	Macrophages
Clec4a2	0	0.770332	0.399	0	0	Macrophages
Mafb	0	0.765748	0.367	0.026	0	Macrophages
Rac2	0	0.75419	0.442	0.004	0	Macrophages
Zeb2	0	0.741837	0.535	0.13	0	Macrophages
Ms4a6d	0	0.730343	0.4	0	0	Macrophages
Spi1	0	0.729893	0.447	0	0	Macrophages
Efhd2	0	0.714915	0.464	0.067	0	Macrophages
Rgs10	0	0.712744	0.456	0.045	0	Macrophages
Ctsh	0	0.696938	0.405	0.039	0	Macrophages
Bcl2a1b	0	0.670048	0.348	0	0	Macrophages
Ifi30	0	0.660309	0.427	0.044	0	Macrophages
C5ar1	0	0.656875	0.354	0	0	Macrophages
Ncf1	0	0.651023	0.389	0.001	0	Macrophages
Ms4a6b	0	0.650878	0.357	0.002	0	Macrophages
Arrb2	0	0.646197	0.417	0.025	0	Macrophages
Ltc4s	0	0.628349	0.254	0.008	0	Macrophages
Capg	0	0.616824	0.333	0.046	0	Macrophages
Cxcl16	0	0.606745	0.351	0.043	0	Macrophages
Man2b1	0	0.606248	0.419	0.051	0	Macrophages
Ptpn6	0	0.602881	0.379	0.002	0	Macrophages
Cd84	0	0.600629	0.334	0.001	0	Macrophages
Myo5a	0	0.599205	0.365	0.044	0	Macrophages
Adgre1	0	0.587988	0.351	0	0	Macrophages
Fcgr2b	0	0.587314	0.299	0	0	Macrophages
Ccr1	0	0.584663	0.305	0	0	Macrophages
Gmfg	0	0.578309	0.342	0.012	0	Macrophages
Clec4a3	0	0.572063	0.32	0	0	Macrophages
Cyth4	0	0.564579	0.351	0.002	0	Macrophages
Ncf4	0	0.562221	0.333	0.002	0	Macrophages
Fcgr1	0	0.558258	0.291	0	0	Macrophages
Ifi202b	0	0.551997	0.313	0.024	0	Macrophages
Hcls1	0	0.54803	0.359	0.013	0	Macrophages
Pycard	0	0.541452	0.345	0.052	0	Macrophages
Arhgap30	0	0.532525	0.325	0.002	0	Macrophages
Metrnl	0	0.530214	0.321	0.035	0	Macrophages
Cd300a	0	0.523581	0.3	0.001	0	Macrophages
Fermt3	0	0.515764	0.318	0.003	0	Macrophages
Kctd12	0	0.509145	0.301	0.035	0	Macrophages
Abhd12	0	0.503312	0.359	0.037	0	Macrophages
Fam49b	0	0.50164	0.363	0.055	0	Macrophages
Hacd4	0	0.491129	0.32	0.036	0	Macrophages
AI607873	0	0.490304	0.283	0.006	0	Macrophages
Evi2a	0	0.486673	0.287	0.002	0	Macrophages
Il6ra	0	0.477688	0.303	0.011	0	Macrophages
Ncf2	0	0.4742	0.296	0.002	0	Macrophages
Gm2a	0	0.473411	0.342	0.053	0	Macrophages
Abca1	0	0.470725	0.318	0.035	0	Macrophages
Apbb1ip	0	0.467842	0.309	0.026	0	Macrophages
Fam105a	0	0.462676	0.282	0.002	0	Macrophages
Nrros	0	0.436928	0.269	0.01	0	Macrophages
Coro1a	0	0.435601	0.276	0.003	0	Macrophages
Prkcd	0	0.430712	0.308	0.037	0	Macrophages
Csf2ra	0	0.405239	0.272	0.026	0	Macrophages
Tmem106a	0	0.398484	0.255	0.006	0	Macrophages
Rassf4	0	0.391862	0.251	0.013	0	Macrophages
4632428N05Rik	0	0.387239	0.276	0.028	0	Macrophages
Sat1	1.32762e-304	0.969774	0.603	0.174	2.99525e-300	Macrophages
Cd44	3.07321e-304	0.603954	0.35	0.057	6.93347e-300	Macrophages
Mcl1	5.98538e-303	0.88449	0.588	0.175	1.35036e-298	Macrophages
Npc2	9.17319e-299	1.16214	0.778	0.359	2.06956e-294	Macrophages
Rnase4	1.7073e-293	0.813377	0.577	0.156	3.85183e-289	Macrophages
Clta	1.59098e-288	1.07412	0.788	0.369	3.58941e-284	Macrophages
Cndp2	6.61957e-287	0.462658	0.313	0.048	1.49344e-282	Macrophages
Pim1	6.75373e-287	0.623043	0.353	0.062	1.52371e-282	Macrophages
P2rx4	1.20278e-285	0.385001	0.265	0.034	2.71359e-281	Macrophages
Arpc1b	1.87354e-278	1.01849	0.781	0.34	4.22688e-274	Macrophages
Syk	2.26812e-262	0.343985	0.265	0.037	5.11712e-258	Macrophages
Cstb	7.61083e-260	1.1108	0.574	0.194	1.71708e-255	Macrophages
Mt1	5.77853e-259	1.08714	0.603	0.191	1.3037e-254	Macrophages
Skap2	2.35212e-256	0.397166	0.293	0.046	5.30662e-252	Macrophages
Emp3	8.95036e-251	0.81587	0.611	0.203	2.01929e-246	Macrophages
Lamp1	3.6935e-249	1.00178	0.799	0.431	8.3329e-245	Macrophages
Psmb8	5.58938e-247	0.585663	0.381	0.08	1.26102e-242	Macrophages
Creg1	1.63361e-237	0.864882	0.513	0.159	3.68558e-233	Macrophages
Gusb	3.16575e-237	0.596396	0.404	0.097	7.14225e-233	Macrophages
Samhd1	1.5499e-230	0.551165	0.337	0.069	3.49672e-226	Macrophages
Tm6sf1	1.15794e-228	0.356858	0.258	0.04	2.61243e-224	Macrophages
Zfp36	1.8825e-227	0.943277	0.681	0.259	4.24712e-223	Macrophages
Gm6977	1.54161e-226	0.65687	0.388	0.093	3.47803e-222	Macrophages
Atp2b1	1.77483e-220	0.94559	0.663	0.286	4.00419e-216	Macrophages
Irf8	1.25939e-217	0.348616	0.256	0.041	2.84131e-213	Macrophages
Nfkbia	2.78471e-217	1.29757	0.602	0.238	6.28258e-213	Macrophages
Gns	1.13476e-216	0.399409	0.284	0.051	2.56014e-212	Macrophages
Lyn	3.74446e-213	0.425738	0.331	0.069	8.44787e-209	Macrophages
Snx2	7.04076e-210	0.582426	0.38	0.095	1.58847e-205	Macrophages
Fcgrt	2.99476e-205	0.665015	0.439	0.127	6.75648e-201	Macrophages
Nfkbiz	6.20483e-204	0.736979	0.401	0.105	1.39987e-199	Macrophages
Arpc4	4.83616e-198	0.50336	0.403	0.108	1.09109e-193	Macrophages
Dhrs3	1.06754e-192	0.357106	0.303	0.063	2.40847e-188	Macrophages
Serinc3	2.74242e-186	0.817558	0.627	0.28	6.18717e-182	Macrophages
Arl4c	6.81436e-186	0.404419	0.289	0.061	1.53739e-181	Macrophages
Cdkn1a	4.9028e-181	0.765522	0.39	0.11	1.10612e-176	Macrophages
Atp6v0b	7.52038e-181	0.563735	0.503	0.178	1.69667e-176	Macrophages
Dusp1	5.40657e-176	0.832773	0.612	0.258	1.21978e-171	Macrophages
Glul	1.19321e-175	0.528891	0.396	0.114	2.692e-171	Macrophages
Rap1b	2.42524e-173	0.565204	0.496	0.174	5.47158e-169	Macrophages
Bin1	2.43271e-173	0.403877	0.309	0.072	5.48845e-169	Macrophages
Pfn1	1.32316e-169	0.81547	0.879	0.655	2.98518e-165	Macrophages
Klf6	4.22576e-169	0.990971	0.668	0.323	9.53374e-165	Macrophages
Arpc5	2.65439e-164	0.704591	0.679	0.336	5.98858e-160	Macrophages
Slc3a2	7.01624e-164	0.454563	0.373	0.107	1.58293e-159	Macrophages
Iqgap1	1.55072e-160	0.682857	0.554	0.229	3.49858e-156	Macrophages
Mpp1	1.0849e-159	0.353567	0.292	0.069	2.44765e-155	Macrophages
Asah1	4.41019e-153	0.381933	0.324	0.086	9.94982e-149	Macrophages
Taok3	3.60877e-152	0.345558	0.271	0.062	8.14175e-148	Macrophages
Sh3bgrl3	7.12542e-152	0.634797	0.595	0.266	1.60757e-147	Macrophages
Arpc2	5.00466e-151	0.838861	0.873	0.701	1.1291e-146	Macrophages
Gng2	1.14689e-150	0.342946	0.265	0.06	2.58749e-146	Macrophages
Lipa	1.55929e-149	0.562458	0.394	0.129	3.51791e-145	Macrophages
Cltc	8.58869e-146	0.577492	0.473	0.183	1.93769e-141	Macrophages
Sdcbp	1.47231e-144	0.617556	0.559	0.247	3.32168e-140	Macrophages
Atp6v1b2	3.0981e-143	0.329202	0.279	0.069	6.98962e-139	Macrophages
Gltp	7.8034e-143	0.315748	0.264	0.062	1.76053e-138	Macrophages
Junb	1.10533e-142	0.715059	0.736	0.368	2.49373e-138	Macrophages
Nfe2l2	1.38191e-142	0.522714	0.377	0.122	3.11772e-138	Macrophages
Neat1	6.88716e-141	0.611985	0.394	0.133	1.55381e-136	Macrophages
Msrb1	3.22463e-140	0.500689	0.319	0.092	7.27509e-136	Macrophages
Wwp1	4.8161e-137	0.491403	0.335	0.102	1.08656e-132	Macrophages
Rps29	1.13024e-136	0.797612	0.742	0.472	2.54993e-132	Macrophages
Scamp2	3.41436e-134	0.439299	0.352	0.111	7.70314e-130	Macrophages
Actr3	4.5973e-133	0.55697	0.529	0.235	1.0372e-128	Macrophages
Blvrb	2.59073e-131	0.416731	0.297	0.084	5.84495e-127	Macrophages
Itm2b	3.53774e-131	0.807182	0.891	0.683	7.9815e-127	Macrophages
Tnfaip8	5.90129e-130	0.338939	0.299	0.084	1.33139e-125	Macrophages
Aldh9a1	6.12014e-130	0.3051	0.272	0.07	1.38077e-125	Macrophages
Rhog	5.99881e-129	0.331892	0.285	0.077	1.35339e-124	Macrophages
Mfsd1	9.02188e-128	0.316435	0.273	0.072	2.03543e-123	Macrophages
Ier3	1.02803e-127	0.663703	0.403	0.146	2.31933e-123	Macrophages
Ptbp3	2.23819e-127	0.504112	0.478	0.192	5.04959e-123	Macrophages
Blvra	1.60327e-126	0.352202	0.282	0.077	3.61714e-122	Macrophages
Il10rb	5.99249e-126	0.334014	0.306	0.089	1.35197e-121	Macrophages
Rps27a	1.7283e-125	0.727867	0.781	0.539	3.89922e-121	Macrophages
Rap2b	2.95511e-125	0.347817	0.294	0.083	6.66703e-121	Macrophages
Gm8995	3.43424e-125	0.433627	0.267	0.07	7.748e-121	Macrophages
Fosb	2.08785e-122	0.635428	0.492	0.198	4.71039e-118	Macrophages
Litaf	2.33511e-119	0.484352	0.404	0.153	5.26825e-115	Macrophages
Sec11c	4.84503e-119	0.378478	0.299	0.09	1.09309e-114	Macrophages
Cap1	5.83176e-119	0.450692	0.404	0.152	1.3157e-114	Macrophages
Tpm3	6.75771e-119	0.672855	0.702	0.396	1.52461e-114	Macrophages
Actr2	6.02093e-118	0.497919	0.458	0.192	1.35838e-113	Macrophages
Tgfbi	7.3242e-118	0.316262	0.271	0.073	1.65241e-113	Macrophages
Ptpn1	1.40047e-111	0.353974	0.3	0.094	3.1596e-107	Macrophages
Pltp	2.70211e-111	0.385597	0.293	0.089	6.09623e-107	Macrophages
Fau	1.68045e-110	0.659721	0.722	0.461	3.79127e-106	Macrophages
Atp6ap2	1.37149e-109	0.361885	0.316	0.104	3.09421e-105	Macrophages
Rnf130	4.50066e-109	0.345415	0.323	0.107	1.01539e-104	Macrophages
Erp29	1.02025e-107	0.486426	0.516	0.247	2.30179e-103	Macrophages
Mndal	5.43739e-105	0.402681	0.335	0.113	1.22673e-100	Macrophages
Cfh	1.82034e-102	0.321227	0.339	0.114	4.10686e-98	Macrophages
Tpp1	3.23939e-101	0.318638	0.275	0.086	7.30839e-97	Macrophages
Fam111a	4.42637e-101	0.390478	0.304	0.102	9.98632e-97	Macrophages
Lrp1	1.16775e-100	0.307109	0.306	0.1	2.63457e-96	Macrophages
Necap2	2.40562e-98	0.286573	0.257	0.077	5.42732e-94	Macrophages
H2afj	3.22436e-97	0.410865	0.418	0.177	7.27448e-93	Macrophages
Ifngr1	7.28984e-96	0.383785	0.306	0.107	1.64466e-91	Macrophages
Mbnl1	1.56975e-94	0.412069	0.427	0.187	3.54152e-90	Macrophages
Ostf1	1.67984e-94	0.399764	0.465	0.21	3.78988e-90	Macrophages
Mef2c	7.55581e-94	0.519078	0.456	0.213	1.70467e-89	Macrophages
Atp6v1a	1.31387e-93	0.442704	0.367	0.15	2.96422e-89	Macrophages
Capza2	3.52336e-93	0.524786	0.579	0.322	7.94905e-89	Macrophages
Abi1	7.15604e-92	0.342583	0.336	0.127	1.61447e-87	Macrophages
M6pr	5.6929e-91	0.354748	0.315	0.116	1.28438e-86	Macrophages
Ehd4	1.14796e-89	0.362048	0.512	0.238	2.58992e-85	Macrophages
Fos	2.86573e-89	0.582126	0.796	0.529	6.46537e-85	Macrophages
Celf2	1.45754e-88	0.363723	0.345	0.134	3.28837e-84	Macrophages
Irf2bp2	9.9093e-87	0.324348	0.287	0.101	2.23564e-82	Macrophages
Calm1	1.3714e-86	0.623432	0.953	0.814	3.09403e-82	Macrophages
Ifnar2	1.46089e-86	0.299746	0.279	0.096	3.29591e-82	Macrophages
Gabarap	4.29019e-86	0.543872	0.671	0.436	9.67909e-82	Macrophages
Akr1a1	1.1951e-85	0.563896	0.678	0.459	2.69626e-81	Macrophages
Pitpna	4.59013e-85	0.333212	0.338	0.133	1.03558e-80	Macrophages
Cd302	4.26866e-84	0.374472	0.365	0.15	9.63053e-80	Macrophages
Malat1	2.23992e-83	0.796286	0.877	0.583	5.05347e-79	Macrophages
Tspo	1.4489e-82	0.521727	0.462	0.234	3.26885e-78	Macrophages
Rps9	1.25251e-81	0.528169	0.967	0.908	2.82578e-77	Macrophages
Cyfip1	5.60957e-80	0.34274	0.334	0.135	1.26558e-75	Macrophages
Ier5	8.39259e-80	0.328133	0.259	0.09	1.89345e-75	Macrophages
Aprt	2.34121e-79	0.451697	0.386	0.179	5.282e-75	Macrophages
Slc6a6	2.8556e-79	0.276389	0.353	0.14	6.44252e-75	Macrophages
BC005537	5.30449e-78	0.480436	0.452	0.233	1.19675e-73	Macrophages
Ubc	1.25554e-77	0.476724	0.477	0.248	2.83263e-73	Macrophages
Prdx5	5.67554e-77	0.624775	0.53	0.304	1.28046e-72	Macrophages
Atp6ap1	8.91441e-76	0.268575	0.281	0.104	2.01118e-71	Macrophages
Grb2	3.66676e-75	0.361838	0.404	0.19	8.27257e-71	Macrophages
Clic1	2.63685e-74	0.480219	0.625	0.385	5.949e-70	Macrophages
Rplp2	8.64053e-73	0.484245	0.823	0.629	1.94939e-68	Macrophages
Zfp36l1	2.51849e-72	0.625902	0.58	0.36	5.68196e-68	Macrophages
Cdc42	3.16754e-72	0.456801	0.792	0.594	7.1463e-68	Macrophages
Ap2s1	2.02205e-71	0.398141	0.403	0.197	4.56194e-67	Macrophages
Arl6ip1	3.69377e-70	0.424131	0.565	0.321	8.33352e-66	Macrophages
Lamp2	9.49277e-69	0.421365	0.522	0.297	2.14166e-64	Macrophages
Atox1	2.88909e-67	0.500785	0.589	0.376	6.51809e-63	Macrophages
Ubl3	3.81281e-67	0.291437	0.316	0.134	8.60208e-63	Macrophages
Sh3bgrl	3.91582e-66	0.441484	0.507	0.291	8.83448e-62	Macrophages
Tmbim6	5.16106e-66	0.424328	0.55	0.324	1.16439e-61	Macrophages
Lgals1	6.76724e-66	0.338808	0.831	0.559	1.52676e-61	Macrophages
Id2	5.22719e-65	0.643646	0.458	0.248	1.17931e-60	Macrophages
Capzb	1.6268e-64	0.468014	0.619	0.414	3.67022e-60	Macrophages
Rpl10	2.49332e-64	0.458235	0.543	0.316	5.62519e-60	Macrophages
Gm9843	8.38756e-62	0.410971	0.564	0.357	1.89232e-57	Macrophages
Cfl1	1.19225e-61	0.443625	0.592	0.376	2.68984e-57	Macrophages
Prr13	2.56228e-61	0.316278	0.313	0.139	5.78075e-57	Macrophages
Snx6	4.92481e-61	0.485718	0.484	0.288	1.11109e-56	Macrophages
Arpc3	1.06539e-60	0.355061	0.427	0.225	2.40363e-56	Macrophages
Gnai2	1.33588e-59	0.376191	0.634	0.404	3.01389e-55	Macrophages
Ccnl1	4.42399e-59	0.403081	0.441	0.241	9.98097e-55	Macrophages
Rps13	1.02686e-58	0.382953	0.585	0.349	2.31669e-54	Macrophages
Crip1	2.09668e-58	0.733973	0.658	0.475	4.73032e-54	Macrophages
Fuca1	3.66729e-58	0.269864	0.286	0.122	8.27378e-54	Macrophages
Rps3	5.3775e-58	0.403458	0.796	0.537	1.21322e-53	Macrophages
Nr4a1	2.89838e-57	0.400743	0.353	0.17	6.53904e-53	Macrophages
Ccdc50	7.29777e-53	0.336252	0.35	0.178	1.64645e-48	Macrophages
Picalm	1.16412e-52	0.351354	0.41	0.225	2.62637e-48	Macrophages
Dazap2	1.80639e-51	0.307112	0.373	0.196	4.0754e-47	Macrophages
Tmed5	3.94492e-51	0.301402	0.319	0.154	8.90013e-47	Macrophages
Gdi2	9.47332e-50	0.372605	0.497	0.315	2.13728e-45	Macrophages
Atp6v1f	2.29614e-49	0.300776	0.412	0.23	5.18033e-45	Macrophages
Serpinb6a	5.71092e-48	0.354225	0.385	0.215	1.28844e-43	Macrophages
mt-Rnr2	1.07705e-47	0.307791	1	1	2.42994e-43	Macrophages
Rpl37a	1.20453e-47	0.401795	0.737	0.578	2.71754e-43	Macrophages
Rpl32	2.93096e-46	0.393386	0.91	0.856	6.61254e-42	Macrophages
Tmem50a	1.37248e-45	0.360887	0.557	0.374	3.09645e-41	Macrophages
Atp6v1g1	1.43737e-44	0.288413	0.363	0.198	3.24285e-40	Macrophages
Anxa1	2.1554e-44	0.549684	0.354	0.188	4.8628e-40	Macrophages
Rps25	3.182e-44	0.328474	0.657	0.467	7.17891e-40	Macrophages
Rps10	3.87734e-43	0.37093	0.72	0.549	8.74767e-39	Macrophages
Tmem176b	5.44612e-43	0.389523	0.365	0.21	1.2287e-38	Macrophages
Rpl35	7.02166e-43	0.314853	0.478	0.297	1.58416e-38	Macrophages
Rpl13	1.39443e-42	0.333295	0.735	0.503	3.14597e-38	Macrophages
Wdr26	1.41711e-42	0.275117	0.391	0.223	3.19715e-38	Macrophages
Hspa8	7.76571e-42	0.328316	0.419	0.244	1.75202e-37	Macrophages
Ifrd1	7.95563e-42	0.357785	0.273	0.135	1.79487e-37	Macrophages
Hprt	1.37598e-41	0.283827	0.355	0.197	3.10435e-37	Macrophages
Zfand5	1.84744e-40	0.360767	0.435	0.269	4.16802e-36	Macrophages
Rps11	2.44802e-40	0.412373	0.79	0.688	5.52298e-36	Macrophages
Ctsl	2.82571e-40	1.29531	0.692	0.574	6.37508e-36	Macrophages
Rps16	1.89039e-38	0.321174	0.581	0.405	4.2649e-34	Macrophages
Arhgdia	2.56702e-38	0.269343	0.426	0.26	5.79145e-34	Macrophages
Fam96a	6.17339e-38	0.255056	0.298	0.158	1.39278e-33	Macrophages
Rps24	1.38161e-37	0.310721	0.873	0.786	3.11704e-33	Macrophages
Rap1a	4.59156e-37	0.257018	0.357	0.204	1.0359e-32	Macrophages
Igf1	4.35637e-35	0.290598	0.352	0.201	9.82842e-31	Macrophages
Rps8	5.55813e-35	0.268163	0.78	0.617	1.25397e-30	Macrophages
Dek	1.88168e-34	0.433334	0.492	0.343	4.24527e-30	Macrophages
Tmem256	2.93296e-34	0.336528	0.483	0.329	6.61705e-30	Macrophages
Rpl11	2.98738e-34	0.34143	0.676	0.528	6.73982e-30	Macrophages
mt-Rnr1	7.84791e-34	0.319518	0.865	0.74	1.77057e-29	Macrophages
Psme2	1.30979e-33	0.364156	0.331	0.195	2.95502e-29	Macrophages
Gm15772	2.90155e-33	0.282919	0.4	0.246	6.54618e-29	Macrophages
Psma7	3.78326e-33	0.327731	0.547	0.372	8.53541e-29	Macrophages
Rpl41	6.43896e-33	0.323886	0.804	0.692	1.45269e-28	Macrophages
Cd63	1.64079e-32	0.416509	0.599	0.458	3.70178e-28	Macrophages
Rplp1	3.44918e-32	0.252526	0.945	0.894	7.78169e-28	Macrophages
Eif5b	7.15818e-32	0.33965	0.544	0.393	1.61496e-27	Macrophages
Rps28	2.01551e-31	0.255319	0.404	0.254	4.54719e-27	Macrophages
Taldo1	9.02057e-31	0.264331	0.356	0.22	2.03513e-26	Macrophages
Rps27	6.79861e-30	0.284023	0.567	0.388	1.53384e-25	Macrophages
Pfdn5	1.34585e-29	0.284402	0.509	0.357	3.03638e-25	Macrophages
Rps12	1.59475e-29	0.255025	0.708	0.545	3.59791e-25	Macrophages
Cd9	1.66101e-28	0.490332	0.345	0.219	3.7474e-24	Macrophages
Rps19	1.98568e-28	0.298251	0.746	0.625	4.47989e-24	Macrophages
Rpsa	6.43132e-28	0.301609	0.597	0.464	1.45097e-23	Macrophages
Rps23	1.78173e-27	0.310334	0.637	0.503	4.01976e-23	Macrophages
Gas6	1.93299e-27	0.297388	0.288	0.17	4.36102e-23	Macrophages
Rpl19	2.05013e-27	0.273711	0.569	0.427	4.6253e-23	Macrophages
Pabpc1	5.85783e-27	0.283479	0.919	0.863	1.32159e-22	Macrophages
Tpr	1.6258e-26	0.349004	0.492	0.365	3.66796e-22	Macrophages
Sqstm1	2.10132e-26	0.265633	0.316	0.194	4.74078e-22	Macrophages
Atp6v0e	1.771e-24	0.267144	0.406	0.281	3.99555e-20	Macrophages
Rrbp1	2.38154e-24	0.258509	0.583	0.429	5.373e-20	Macrophages
Rpl35a	4.18908e-23	0.28248	0.522	0.396	9.45097e-19	Macrophages
H3f3b	1.93575e-21	0.320514	0.698	0.57	4.36724e-17	Macrophages
Txn1	2.76796e-20	0.377779	0.601	0.521	6.24479e-16	Macrophages
Prdx1	1.14505e-18	0.459856	0.68	0.622	2.58334e-14	Macrophages
Shfm1	2.67917e-18	0.251467	0.728	0.635	6.04447e-14	Macrophages
Marcks	2.29947e-17	0.268328	0.64	0.529	5.18784e-13	Macrophages
Dcn	0	3.11049	0.831	0.127	0	Fibroblasts
Col3a1	0	2.8914	0.982	0.229	0	Fibroblasts
Col1a2	0	2.59269	0.936	0.189	0	Fibroblasts
Postn	0	2.57054	0.897	0.124	0	Fibroblasts
Ptn	0	2.31318	0.806	0.094	0	Fibroblasts
Col1a1	0	2.27202	0.859	0.093	0	Fibroblasts
Lum	0	2.09424	0.791	0.057	0	Fibroblasts
Fstl1	0	1.95066	0.943	0.416	0	Fibroblasts
Mfap5	0	1.91938	0.499	0.059	0	Fibroblasts
Dpt	0	1.90156	0.644	0.033	0	Fibroblasts
Lgals11	0	1.86143	0.959	0.423	0	Fibroblasts
Aspn	0	1.70367	0.592	0.079	0	Fibroblasts
Mgp	0	1.68024	0.655	0.172	0	Fibroblasts
Gsn	0	1.51808	0.486	0.121	0	Fibroblasts
Ogn	0	1.46169	0.524	0.061	0	Fibroblasts
Mfap2	0	1.32207	0.769	0.134	0	Fibroblasts
Igfbp7	0	1.30879	0.758	0.411	0	Fibroblasts
Bgn	0	1.26164	0.664	0.106	0	Fibroblasts
S100a6	0	1.20049	0.516	0.119	0	Fibroblasts
Loxl2	0	1.19005	0.632	0.142	0	Fibroblasts
Mfap4	0	1.13738	0.589	0.052	0	Fibroblasts
Vcan	0	1.10272	0.564	0.111	0	Fibroblasts
Itm2a	0	1.09628	0.579	0.113	0	Fibroblasts
Col5a2	0	1.09305	0.658	0.131	0	Fibroblasts
Mdk	0	1.07528	0.712	0.227	0	Fibroblasts
Col14a1	0	1.06253	0.521	0.056	0	Fibroblasts
Col5a1	0	1.02051	0.564	0.066	0	Fibroblasts
Sparc	0	1.01503	0.954	0.725	0	Fibroblasts
Mmp2	0	1.01341	0.597	0.077	0	Fibroblasts
Tcf21	0	1.01233	0.489	0.032	0	Fibroblasts
Pcolce	0	1.00412	0.574	0.113	0	Fibroblasts
Lsp1	0	1.0014	0.49	0.068	0	Fibroblasts
Col6a1	0	0.999042	0.54	0.063	0	Fibroblasts
Fbn1	0	0.997131	0.512	0.11	0	Fibroblasts
Cd631	0	0.984184	0.771	0.346	0	Fibroblasts
Rcn3	0	0.951171	0.621	0.116	0	Fibroblasts
Serpine2	0	0.930691	0.485	0.081	0	Fibroblasts
Rbp1	0	0.926199	0.618	0.165	0	Fibroblasts
Egr1	0	0.891284	0.677	0.359	0	Fibroblasts
Loxl1	0	0.884057	0.51	0.055	0	Fibroblasts
Col6a2	0	0.857367	0.469	0.053	0	Fibroblasts
Serpinh1	0	0.833922	0.854	0.553	0	Fibroblasts
S100a11	0	0.826777	0.695	0.389	0	Fibroblasts
Gpx3	0	0.804945	0.513	0.173	0	Fibroblasts
Timp2	0	0.792257	0.525	0.156	0	Fibroblasts
Col15a1	0	0.791185	0.397	0.082	0	Fibroblasts
Vim	0	0.776632	0.942	0.664	0	Fibroblasts
Gas1	0	0.774116	0.403	0.058	0	Fibroblasts
Thbs1	0	0.771183	0.337	0.04	0	Fibroblasts
Cyr61	0	0.77079	0.46	0.192	0	Fibroblasts
Fbln2	0	0.770023	0.542	0.137	0	Fibroblasts
Lamb1	0	0.761703	0.519	0.244	0	Fibroblasts
Tagln2	0	0.75786	0.716	0.398	0	Fibroblasts
Itih5	0	0.732915	0.352	0.02	0	Fibroblasts
Ccdc80	0	0.72378	0.481	0.147	0	Fibroblasts
Htra3	0	0.723013	0.329	0.026	0	Fibroblasts
Nrep	0	0.722971	0.651	0.369	0	Fibroblasts
Fn1	0	0.70991	0.566	0.201	0	Fibroblasts
Ppib	0	0.709387	0.715	0.406	0	Fibroblasts
Mmp14	0	0.705635	0.49	0.126	0	Fibroblasts
Tuba1a	0	0.698234	0.71	0.458	0	Fibroblasts
Smoc2	0	0.685931	0.352	0.043	0	Fibroblasts
Fosb1	0	0.668836	0.385	0.148	0	Fibroblasts
P4hb	0	0.65474	0.66	0.323	0	Fibroblasts
Sdc2	0	0.654349	0.418	0.073	0	Fibroblasts
Spon2	0	0.65257	0.323	0.026	0	Fibroblasts
Sox9	0	0.651751	0.359	0.014	0	Fibroblasts
Akap12	0	0.650231	0.458	0.198	0	Fibroblasts
Rrbp11	0	0.642711	0.643	0.358	0	Fibroblasts
Hspa5	0	0.632738	0.838	0.668	0	Fibroblasts
Fbln1	0	0.617673	0.397	0.052	0	Fibroblasts
Adamts2	0	0.613227	0.393	0.051	0	Fibroblasts
Emp1	0	0.612334	0.486	0.233	0	Fibroblasts
Nid1	0	0.610418	0.487	0.191	0	Fibroblasts
Tbx20	0	0.597124	0.422	0.118	0	Fibroblasts
Hsp90b1	0	0.596838	0.901	0.758	0	Fibroblasts
Maged2	0	0.595369	0.513	0.208	0	Fibroblasts
Pmp22	0	0.593807	0.393	0.09	0	Fibroblasts
Lamc1	0	0.591088	0.407	0.158	0	Fibroblasts
Ptgis	0	0.588416	0.387	0.045	0	Fibroblasts
Angptl2	0	0.584931	0.353	0.046	0	Fibroblasts
Txndc5	0	0.576062	0.446	0.098	0	Fibroblasts
Serping1	0	0.571161	0.353	0.066	0	Fibroblasts
Bicc1	0	0.564916	0.376	0.044	0	Fibroblasts
Lama2	0	0.564493	0.318	0.053	0	Fibroblasts
Arf4	0	0.563281	0.594	0.302	0	Fibroblasts
Cygb	0	0.562046	0.357	0.077	0	Fibroblasts
Adamts5	0	0.561237	0.277	0.039	0	Fibroblasts
Rnase41	0	0.551692	0.393	0.096	0	Fibroblasts
Myh10	0	0.544918	0.495	0.234	0	Fibroblasts
Ugdh	0	0.542009	0.298	0.057	0	Fibroblasts
Tmem64	0	0.535329	0.376	0.116	0	Fibroblasts
Pdlim3	0	0.534968	0.301	0.085	0	Fibroblasts
Lhfp	0	0.524873	0.412	0.095	0	Fibroblasts
Mxra8	0	0.506654	0.349	0.057	0	Fibroblasts
Pdgfra	0	0.505504	0.316	0.023	0	Fibroblasts
Rarres2	0	0.501213	0.369	0.072	0	Fibroblasts
Ckap4	0	0.498129	0.466	0.2	0	Fibroblasts
Anxa11	0	0.490914	0.365	0.132	0	Fibroblasts
Peg3	0	0.490371	0.396	0.151	0	Fibroblasts
Serpinf1	0	0.487719	0.302	0.027	0	Fibroblasts
Lpar1	0	0.487671	0.288	0.021	0	Fibroblasts
Emp31	0	0.484689	0.428	0.147	0	Fibroblasts
Kdelr2	0	0.475361	0.466	0.206	0	Fibroblasts
Gpx8	0	0.473956	0.409	0.121	0	Fibroblasts
Aebp1	0	0.471546	0.327	0.055	0	Fibroblasts
Snhg18	0	0.469619	0.337	0.058	0	Fibroblasts
Rcn1	0	0.464577	0.421	0.138	0	Fibroblasts
Gpx7	0	0.462138	0.362	0.102	0	Fibroblasts
Dkk3	0	0.456517	0.293	0.039	0	Fibroblasts
Maged1	0	0.451378	0.489	0.23	0	Fibroblasts
Lox	0	0.450039	0.279	0.055	0	Fibroblasts
Thbs2	0	0.449223	0.289	0.037	0	Fibroblasts
Kdelr3	0	0.446962	0.323	0.058	0	Fibroblasts
Fhl1	0	0.431804	0.304	0.093	0	Fibroblasts
Mmp23	0	0.428661	0.302	0.039	0	Fibroblasts
Sulf1	0	0.422582	0.279	0.043	0	Fibroblasts
Nrk	0	0.422213	0.258	0.061	0	Fibroblasts
Col6a3	0	0.418108	0.253	0.027	0	Fibroblasts
Fbn2	0	0.416999	0.305	0.084	0	Fibroblasts
Islr	0	0.416064	0.26	0.026	0	Fibroblasts
Fkbp7	0	0.413127	0.335	0.104	0	Fibroblasts
Vkorc1	0	0.395146	0.279	0.066	0	Fibroblasts
Clmp	0	0.392212	0.261	0.025	0	Fibroblasts
Dap	0	0.38976	0.318	0.085	0	Fibroblasts
Emilin1	0	0.386032	0.306	0.065	0	Fibroblasts
Naalad2	0	0.375293	0.25	0.037	0	Fibroblasts
Cyth3	0	0.371547	0.299	0.092	0	Fibroblasts
P3h3	0	0.3604	0.301	0.069	0	Fibroblasts
Lrp11	0	0.345158	0.262	0.053	0	Fibroblasts
Fam114a1	0	0.327212	0.281	0.075	0	Fibroblasts
Efemp2	0	0.312585	0.253	0.049	0	Fibroblasts
Nfix	0	0.295733	0.251	0.06	0	Fibroblasts
Plod2	5.35611e-308	0.334932	0.271	0.076	1.20839e-303	Fibroblasts
Marcks1	1.97277e-307	0.532945	0.734	0.457	4.45076e-303	Fibroblasts
Golim4	2.19819e-305	0.428011	0.407	0.168	4.95934e-301	Fibroblasts
Id3	3.00467e-299	0.692029	0.659	0.389	6.77883e-295	Fibroblasts
Anxa5	5.82847e-295	0.555375	0.685	0.456	1.31496e-290	Fibroblasts
2022-09-11	1.39008e-293	0.517254	0.457	0.215	3.13616e-289	Fibroblasts
Ikbip	3.3182e-290	0.290409	0.253	0.069	7.4862e-286	Fibroblasts
Lmo4	3.91742e-276	0.37046	0.336	0.125	8.8381e-272	Fibroblasts
Calr	3.26547e-272	0.546494	0.736	0.538	7.36722e-268	Fibroblasts
Ctsl1	1.38293e-264	0.4406	0.741	0.518	3.12003e-260	Fibroblasts
Cd63-ps	2.40003e-264	0.304312	0.303	0.106	5.41472e-260	Fibroblasts
Ostc	8.98348e-263	0.432108	0.476	0.244	2.02676e-258	Fibroblasts
Lmna	1.27466e-257	0.398948	0.36	0.149	2.87577e-253	Fibroblasts
Tmem167	1.2213e-255	0.371194	0.395	0.179	2.75538e-251	Fibroblasts
Sfrp1	1.64132e-254	0.469817	0.417	0.186	3.70298e-250	Fibroblasts
Ssr2	5.59132e-254	0.449505	0.507	0.276	1.26146e-249	Fibroblasts
Fos1	2.26364e-253	0.828665	0.699	0.483	5.107e-249	Fibroblasts
Cald1	5.84821e-253	0.434865	0.6	0.345	1.31941e-248	Fibroblasts
Tmed3	6.56384e-251	0.323349	0.285	0.1	1.48087e-246	Fibroblasts
Actb1	5.99489e-250	0.351119	0.988	0.731	1.35251e-245	Fibroblasts
Anxa2	1.51316e-248	0.580188	0.669	0.445	3.41385e-244	Fibroblasts
Id21	9.3188e-237	0.478562	0.416	0.199	2.10241e-232	Fibroblasts
Socs2	1.72914e-236	0.316883	0.309	0.117	3.9011e-232	Fibroblasts
Pdia3	8.81565e-236	0.460755	0.677	0.469	1.9889e-231	Fibroblasts
Cd3021	2.90585e-235	0.346388	0.294	0.11	6.5559e-231	Fibroblasts
Calu	6.67362e-231	0.389007	0.453	0.238	1.50563e-226	Fibroblasts
Igfbp4	1.51744e-227	0.417148	0.49	0.254	3.4235e-223	Fibroblasts
Crtap	2.65785e-227	0.311987	0.301	0.117	5.99638e-223	Fibroblasts
Copz2	1.67644e-225	0.280808	0.26	0.09	3.78222e-221	Fibroblasts
Selm	2.10208e-222	0.36124	0.386	0.183	4.7425e-218	Fibroblasts
2022-09-07	7.49916e-221	0.481422	0.763	0.597	1.69189e-216	Fibroblasts
S100a10	2.60437e-219	0.715421	0.549	0.34	5.87572e-215	Fibroblasts
Vimp	1.00365e-218	0.303561	0.298	0.117	2.26434e-214	Fibroblasts
Creb3l2	1.35155e-218	0.285272	0.26	0.092	3.04924e-214	Fibroblasts
Ppic	6.82252e-218	0.424688	0.549	0.326	1.53923e-213	Fibroblasts
Sec61b	2.47476e-217	0.374507	0.433	0.222	5.5833e-213	Fibroblasts
Nfia	1.22107e-211	0.377309	0.387	0.189	2.75485e-207	Fibroblasts
Pdia6	1.72628e-209	0.428268	0.575	0.367	3.89467e-205	Fibroblasts
Nfic	2.62932e-196	0.331945	0.354	0.168	5.93201e-192	Fibroblasts
Cnn3	7.34562e-196	0.374503	0.476	0.272	1.65725e-191	Fibroblasts
Tcf12	1.89287e-194	0.29082	0.267	0.105	4.27051e-190	Fibroblasts
Ier2	1.65523e-189	0.644236	0.539	0.334	3.73436e-185	Fibroblasts
Junb1	2.19964e-188	0.715926	0.538	0.33	4.9626e-184	Fibroblasts
Filip1l	3.35209e-187	0.369894	0.346	0.165	7.56265e-183	Fibroblasts
Krtcap2	4.64137e-179	0.360215	0.471	0.277	1.04714e-174	Fibroblasts
Lman1	4.11343e-177	0.353051	0.43	0.241	9.28032e-173	Fibroblasts
P4ha1	1.65917e-175	0.263075	0.268	0.112	3.74324e-171	Fibroblasts
Fkbp9	8.5173e-173	0.280183	0.317	0.148	1.92159e-168	Fibroblasts
Rhoj	1.41258e-169	0.303132	0.333	0.16	3.18692e-165	Fibroblasts
Ddah2	7.81267e-169	0.316093	0.422	0.233	1.76262e-164	Fibroblasts
Gpc3	2.18647e-168	0.308999	0.356	0.176	4.93288e-164	Fibroblasts
Arl1	1.1769e-167	0.287862	0.318	0.152	2.6552e-163	Fibroblasts
Morf4l2	2.12858e-165	0.28918	0.353	0.181	4.8023e-161	Fibroblasts
Tpm4	1.06424e-164	0.325665	0.623	0.402	2.40103e-160	Fibroblasts
Jun	1.65733e-162	0.679148	0.631	0.458	3.73909e-158	Fibroblasts
Gm8292	1.13366e-157	0.276934	0.334	0.167	2.55764e-153	Fibroblasts
Zyx	3.81013e-157	0.318086	0.348	0.184	8.59604e-153	Fibroblasts
Jund	3.68585e-155	0.398556	0.516	0.331	8.31565e-151	Fibroblasts
Sar1a	6.74884e-154	0.301768	0.363	0.196	1.52261e-149	Fibroblasts
Pam	3.19623e-147	0.35227	0.587	0.401	7.21102e-143	Fibroblasts
Hdlbp	8.81857e-147	0.302364	0.4	0.23	1.98956e-142	Fibroblasts
Crip11	1.56008e-146	0.516997	0.596	0.441	3.51971e-142	Fibroblasts
Igf11	5.83971e-146	0.346657	0.324	0.165	1.3175e-141	Fibroblasts
Cnpy2	2.43806e-144	0.286588	0.371	0.206	5.50051e-140	Fibroblasts
Tbrg1	2.54737e-137	0.273703	0.393	0.226	5.74712e-133	Fibroblasts
Hmgn1	7.88039e-136	0.328661	0.495	0.331	1.77789e-131	Fibroblasts
Tmsb10	1.324e-133	0.340493	0.707	0.542	2.98708e-129	Fibroblasts
Prdx4	1.67864e-133	0.318883	0.411	0.249	3.78718e-129	Fibroblasts
Pdia4	9.78089e-133	0.258289	0.342	0.187	2.20667e-128	Fibroblasts
Dpysl3	1.66338e-132	0.303031	0.389	0.228	3.75274e-128	Fibroblasts
Tpm2	1.52543e-125	0.253538	0.282	0.141	3.44153e-121	Fibroblasts
Csrp2	1.14146e-124	0.33768	0.382	0.229	2.57525e-120	Fibroblasts
Nedd4	1.1717e-121	0.334344	0.761	0.632	2.64347e-117	Fibroblasts
Npc21	2.67723e-120	0.256295	0.504	0.334	6.04009e-116	Fibroblasts
Serp1	1.28548e-119	0.252803	0.319	0.176	2.90017e-115	Fibroblasts
Sec62	1.55921e-116	0.295438	0.516	0.355	3.51774e-112	Fibroblasts
Ssr3	2.06783e-116	0.301482	0.466	0.314	4.66522e-112	Fibroblasts
Rplp11	4.52711e-116	0.433555	0.918	0.888	1.02136e-111	Fibroblasts
Nr4a11	1.12442e-113	0.349936	0.275	0.143	2.53681e-109	Fibroblasts
Ttc3	1.46832e-112	0.300061	0.455	0.303	3.31267e-108	Fibroblasts
Cebpd	3.29257e-112	0.438972	0.265	0.139	7.42838e-108	Fibroblasts
Manf	4.06419e-111	0.296255	0.303	0.17	9.16921e-107	Fibroblasts
Ugp2	2.19674e-109	0.330347	0.394	0.253	4.95607e-105	Fibroblasts
Ssr4	2.5566e-104	0.275862	0.374	0.236	5.76793e-100	Fibroblasts
Lama4	1.08779e-97	0.354657	0.439	0.301	2.45417e-93	Fibroblasts
Laptm4a	9.51844e-91	0.270006	0.685	0.561	2.14746e-86	Fibroblasts
2022-09-15	1.98758e-90	0.269167	0.506	0.369	4.48418e-86	Fibroblasts
H3f3b1	3.67941e-90	0.271934	0.679	0.538	8.30111e-86	Fibroblasts
Serpinb6a1	2.21032e-89	0.252108	0.313	0.189	4.98669e-85	Fibroblasts
Gabarap1	7.33273e-89	0.263699	0.545	0.411	1.65434e-84	Fibroblasts
Rpl22l1	9.32965e-86	0.261284	0.448	0.317	2.10486e-81	Fibroblasts
Rpl13a	5.09211e-83	0.293095	0.938	0.906	1.14883e-78	Fibroblasts
Wbp5	3.99138e-80	0.266844	0.554	0.428	9.00496e-76	Fibroblasts
Rps5	6.01176e-76	0.279943	0.947	0.925	1.35631e-71	Fibroblasts
Zbtb20	3.0983e-75	0.284935	0.309	0.196	6.99008e-71	Fibroblasts
Calm2	3.68575e-74	0.254073	0.67	0.549	8.31541e-70	Fibroblasts
Cd34	5.92063e-67	0.290734	0.42	0.297	1.33575e-62	Fibroblasts
Rps121	7.39026e-66	0.392779	0.606	0.534	1.66732e-61	Fibroblasts
Eef1b2	1.21762e-65	0.294136	0.565	0.463	2.74708e-61	Fibroblasts
Rps20	1.76793e-63	0.327916	0.723	0.644	3.98862e-59	Fibroblasts
Rpl12	2.01436e-63	0.282392	0.383	0.276	4.54459e-59	Fibroblasts
Klf4	2.60945e-63	0.257599	0.25	0.154	5.88718e-59	Fibroblasts
Btg2	3.61565e-61	0.367319	0.387	0.281	8.15727e-57	Fibroblasts
Gm11942	1.11637e-59	0.375336	0.424	0.329	2.51864e-55	Fibroblasts
Gas5	3.12744e-54	0.258255	0.34	0.241	7.05582e-50	Fibroblasts
Pabpc11	1.00621e-51	0.258809	0.895	0.855	2.27011e-47	Fibroblasts
Gnb2l1	3.21938e-47	0.265247	0.725	0.664	7.26325e-43	Fibroblasts
Rpl4	7.82785e-45	0.2592	0.865	0.838	1.76604e-40	Fibroblasts
Rps26	2.05203e-43	0.26481	0.815	0.778	4.62958e-39	Fibroblasts
Tnnt2	0	4.32556	0.965	0.257	0	Cardiomyocytes
Actc1	0	4.23559	0.958	0.214	0	Cardiomyocytes
Myl2	0	4.0144	0.947	0.195	0	Cardiomyocytes
Myl3	0	3.90756	0.948	0.166	0	Cardiomyocytes
Tnnc1	0	3.24899	0.944	0.107	0	Cardiomyocytes
Mb	0	3.17175	0.695	0.145	0	Cardiomyocytes
Fabp3	0	2.96536	0.74	0.121	0	Cardiomyocytes
Tpm1	0	2.92355	0.969	0.593	0	Cardiomyocytes
Myh6	0	2.89859	0.754	0.157	0	Cardiomyocytes
Tnni3	0	2.82903	0.905	0.1	0	Cardiomyocytes
Myh7	0	2.79892	0.891	0.03	0	Cardiomyocytes
Tnni1	0	2.71868	0.887	0.025	0	Cardiomyocytes
Pln	0	2.69002	0.863	0.07	0	Cardiomyocytes
Ankrd1	0	2.60302	0.72	0.044	0	Cardiomyocytes
Nppa	0	2.59425	0.355	0.032	0	Cardiomyocytes
Myl4	0	2.5044	0.592	0.015	0	Cardiomyocytes
Slc25a4	0	2.49734	0.972	0.687	0	Cardiomyocytes
Ttn	0	2.41035	0.696	0.137	0	Cardiomyocytes
Csrp3	0	2.21018	0.84	0.032	0	Cardiomyocytes
mt-Cytb	0	2.17022	0.977	0.978	0	Cardiomyocytes
Mdh1	0	2.14961	0.888	0.244	0	Cardiomyocytes
Nexn	0	2.11679	0.865	0.107	0	Cardiomyocytes
mt-Nd5	0	2.10467	0.908	0.792	0	Cardiomyocytes
Chchd10	0	1.99113	0.806	0.051	0	Cardiomyocytes
Atp5b	0	1.97877	0.946	0.541	0	Cardiomyocytes
Cox5a	0	1.91376	0.896	0.393	0	Cardiomyocytes
Cox6a2	0	1.90292	0.693	0.062	0	Cardiomyocytes
Myl7	0	1.88788	0.512	0.014	0	Cardiomyocytes
Atp5a1	0	1.86508	0.906	0.457	0	Cardiomyocytes
Smpx	0	1.84228	0.784	0.017	0	Cardiomyocytes
Acadl	0	1.8217	0.755	0.198	0	Cardiomyocytes
Ckm	0	1.78779	0.628	0.043	0	Cardiomyocytes
Cryab	0	1.7376	0.799	0.122	0	Cardiomyocytes
Cox7b	0	1.73193	0.882	0.488	0	Cardiomyocytes
Sh3bgr	0	1.72636	0.805	0.022	0	Cardiomyocytes
Atp5o	0	1.70601	0.907	0.434	0	Cardiomyocytes
Cyc1	0	1.62861	0.794	0.227	0	Cardiomyocytes
Actn2	0	1.62821	0.736	0.023	0	Cardiomyocytes
Eno3	0	1.60003	0.618	0.036	0	Cardiomyocytes
Atp5c1	0	1.58568	0.894	0.504	0	Cardiomyocytes
Cox4i1	0	1.58564	0.969	0.778	0	Cardiomyocytes
Atp2a2	0	1.58175	0.642	0.176	0	Cardiomyocytes
Idh2	0	1.57515	0.857	0.251	0	Cardiomyocytes
Cox6b1	0	1.57085	0.914	0.565	0	Cardiomyocytes
Atp5g3	0	1.55795	0.855	0.353	0	Cardiomyocytes
Cox6c	0	1.532	0.926	0.618	0	Cardiomyocytes
Atp1b1	0	1.52646	0.741	0.097	0	Cardiomyocytes
Atp5f1	0	1.5067	0.867	0.439	0	Cardiomyocytes
Ldhb	0	1.50609	0.758	0.106	0	Cardiomyocytes
Mybpc3	0	1.48443	0.711	0.028	0	Cardiomyocytes
Aco2	0	1.47047	0.73	0.178	0	Cardiomyocytes
Uqcrq	0	1.46859	0.83	0.457	0	Cardiomyocytes
Hopx	0	1.46693	0.64	0.041	0	Cardiomyocytes
Cox7a2	0	1.43948	0.885	0.484	0	Cardiomyocytes
Uqcrfs1	0	1.41015	0.75	0.212	0	Cardiomyocytes
Pgam2	0	1.37776	0.68	0.018	0	Cardiomyocytes
Atp5j	0	1.36116	0.928	0.605	0	Cardiomyocytes
Atp5h	0	1.35986	0.856	0.485	0	Cardiomyocytes
mt-Nd1-mt-Ti	0	1.3529	0.574	0.277	0	Cardiomyocytes
Mdh2	0	1.3233	0.779	0.287	0	Cardiomyocytes
2010107E04Rik	0	1.3168	0.829	0.382	0	Cardiomyocytes
Aldoa	0	1.30785	0.845	0.364	0	Cardiomyocytes
Uqcr11	0	1.3059	0.768	0.316	0	Cardiomyocytes
Ndufa4	0	1.29692	0.889	0.561	0	Cardiomyocytes
Uqcr10	0	1.27523	0.828	0.346	0	Cardiomyocytes
Atp5j2	0	1.26873	0.845	0.483	0	Cardiomyocytes
Ndufb9	0	1.26624	0.749	0.3	0	Cardiomyocytes
Uqcrc2	0	1.26137	0.703	0.208	0	Cardiomyocytes
Sdhb	0	1.25911	0.769	0.305	0	Cardiomyocytes
Slc25a3	0	1.25813	0.805	0.455	0	Cardiomyocytes
Ndufb8	0	1.25428	0.736	0.3	0	Cardiomyocytes
Atp5k	0	1.24833	0.785	0.319	0	Cardiomyocytes
Fhl2	0	1.22381	0.533	0.122	0	Cardiomyocytes
Acadm	0	1.21845	0.6	0.134	0	Cardiomyocytes
Popdc2	0	1.21406	0.587	0.01	0	Cardiomyocytes
Etfa	0	1.19531	0.697	0.239	0	Cardiomyocytes
Ndufa5	0	1.19281	0.723	0.267	0	Cardiomyocytes
Ndufb10	0	1.18965	0.706	0.283	0	Cardiomyocytes
Uqcrh	0	1.1784	0.854	0.508	0	Cardiomyocytes
Ndufv2	0	1.17776	0.718	0.268	0	Cardiomyocytes
Casq2	0	1.17471	0.46	0.022	0	Cardiomyocytes
Gm10039	0	1.17405	0.533	0.166	0	Cardiomyocytes
Ndufc1	0	1.16639	0.777	0.342	0	Cardiomyocytes
Atp5d	0	1.1512	0.8	0.426	0	Cardiomyocytes
Trdn	0	1.14849	0.53	0.029	0	Cardiomyocytes
Cox5b	0	1.14617	0.772	0.36	0	Cardiomyocytes
Cox8b	0	1.14471	0.397	0.029	0	Cardiomyocytes
Sdhd	0	1.12852	0.698	0.213	0	Cardiomyocytes
Nebl	0	1.1133	0.588	0.009	0	Cardiomyocytes
Des	0	1.10656	0.574	0.035	0	Cardiomyocytes
Ndufa11	0	1.0928	0.678	0.29	0	Cardiomyocytes
Idh3a	0	1.08948	0.604	0.071	0	Cardiomyocytes
Nppb	0	1.08846	0.312	0.005	0	Cardiomyocytes
Ndufa10	0	1.08829	0.659	0.224	0	Cardiomyocytes
Lbh	0	1.08289	0.707	0.202	0	Cardiomyocytes
Ldb3	0	1.07605	0.559	0.012	0	Cardiomyocytes
Crip2	0	1.07049	0.881	0.458	0	Cardiomyocytes
Sorbs2	0	1.06738	0.607	0.04	0	Cardiomyocytes
Ndufab1	0	1.0508	0.64	0.188	0	Cardiomyocytes
Atp5g1	0	1.03998	0.621	0.156	0	Cardiomyocytes
Acat1	0	1.03755	0.708	0.258	0	Cardiomyocytes
Acaa2	0	1.03585	0.534	0.141	0	Cardiomyocytes
Cs	0	1.0358	0.616	0.156	0	Cardiomyocytes
Myl9	0	1.03455	0.625	0.133	0	Cardiomyocytes
Ndufb7	0	1.02755	0.733	0.322	0	Cardiomyocytes
Slc25a5	0	1.02503	0.863	0.513	0	Cardiomyocytes
Tnnt1	0	1.02344	0.314	0.023	0	Cardiomyocytes
Tcap	0	1.02289	0.48	0.015	0	Cardiomyocytes
Gyg	0	1.01824	0.597	0.083	0	Cardiomyocytes
Pdlim5	0	1.011	0.529	0.097	0	Cardiomyocytes
Mlf1	0	0.997264	0.5	0.03	0	Cardiomyocytes
Myoz2	0	0.99701	0.495	0.015	0	Cardiomyocytes
mt-Nd2-mt-Tw	0	0.992377	0.517	0.198	0	Cardiomyocytes
Cox7a1	0	0.988879	0.465	0.032	0	Cardiomyocytes
Fbxl22	0	0.988226	0.519	0.012	0	Cardiomyocytes
Mif	0	0.983795	0.655	0.274	0	Cardiomyocytes
Idh3b	0	0.978593	0.579	0.157	0	Cardiomyocytes
Uqcrb	0	0.970232	0.709	0.335	0	Cardiomyocytes
Ndufs2	0	0.969458	0.639	0.218	0	Cardiomyocytes
Sod2	0	0.963017	0.578	0.122	0	Cardiomyocytes
Ldha	0	0.959378	0.8	0.395	0	Cardiomyocytes
Sdhc	0	0.954791	0.645	0.209	0	Cardiomyocytes
Fxyd1	0	0.95278	0.627	0.149	0	Cardiomyocytes
Mpc2	0	0.951872	0.61	0.248	0	Cardiomyocytes
Ppp1r14c	0	0.947461	0.536	0.026	0	Cardiomyocytes
Ndufb5	0	0.945992	0.681	0.292	0	Cardiomyocytes
Hspa9	0	0.934855	0.67	0.198	0	Cardiomyocytes
Tmod1	0	0.929437	0.532	0.014	0	Cardiomyocytes
Ndufa13	0	0.928178	0.752	0.395	0	Cardiomyocytes
Ndufs6	0	0.917742	0.614	0.221	0	Cardiomyocytes
Ndufb6	0	0.913471	0.672	0.284	0	Cardiomyocytes
Tpi1	0	0.909935	0.666	0.18	0	Cardiomyocytes
Eci1	0	0.909541	0.499	0.082	0	Cardiomyocytes
Mrpl42	0	0.904963	0.638	0.204	0	Cardiomyocytes
Minos1	0	0.90409	0.787	0.491	0	Cardiomyocytes
Fam162a	0	0.898669	0.647	0.223	0	Cardiomyocytes
Acot13	0	0.897281	0.518	0.069	0	Cardiomyocytes
Fh1	0	0.895418	0.557	0.119	0	Cardiomyocytes
Cox6a1	0	0.886433	0.868	0.63	0	Cardiomyocytes
Ndufa12	0	0.883987	0.665	0.231	0	Cardiomyocytes
Suclg1	0	0.883532	0.56	0.16	0	Cardiomyocytes
Ndufs7	0	0.875441	0.642	0.224	0	Cardiomyocytes
Ndufv1	0	0.870994	0.548	0.118	0	Cardiomyocytes
Ndufv3	0	0.870363	0.656	0.274	0	Cardiomyocytes
Immt	0	0.867467	0.589	0.153	0	Cardiomyocytes
Gbas	0	0.867126	0.54	0.105	0	Cardiomyocytes
Ehd41	0	0.863955	0.508	0.154	0	Cardiomyocytes
Cox7c	0	0.862651	0.599	0.31	0	Cardiomyocytes
Acadvl	0	0.862191	0.389	0.078	0	Cardiomyocytes
Vdac1	0	0.860422	0.625	0.215	0	Cardiomyocytes
Ndufb2	0	0.845987	0.614	0.237	0	Cardiomyocytes
Acta2	0	0.842768	0.566	0.155	0	Cardiomyocytes
Cox8a	0	0.842343	0.816	0.469	0	Cardiomyocytes
Sdha	0	0.836828	0.554	0.128	0	Cardiomyocytes
Ndufs1	0	0.834036	0.521	0.08	0	Cardiomyocytes
S100a1	0	0.833276	0.477	0.117	0	Cardiomyocytes
Ndufb11	0	0.826942	0.644	0.328	0	Cardiomyocytes
Gja1	0	0.825472	0.528	0.172	0	Cardiomyocytes
Hspd1	0	0.820061	0.648	0.212	0	Cardiomyocytes
Oxct1	0	0.816743	0.608	0.212	0	Cardiomyocytes
Trim63	0	0.816336	0.474	0.004	0	Cardiomyocytes
Hspb7	0	0.811748	0.46	0.009	0	Cardiomyocytes
Myom1	0	0.811668	0.471	0.012	0	Cardiomyocytes
Pdhb	0	0.810522	0.522	0.089	0	Cardiomyocytes
Ckmt2	0	0.810478	0.253	0.016	0	Cardiomyocytes
Atp5e	0	0.807784	0.758	0.495	0	Cardiomyocytes
Mylk3	0	0.802367	0.449	0.008	0	Cardiomyocytes
Lmo7	0	0.800385	0.511	0.072	0	Cardiomyocytes
Ndufa8	0	0.794814	0.637	0.311	0	Cardiomyocytes
Ndufa1	0	0.788137	0.567	0.266	0	Cardiomyocytes
Ndufc2	0	0.785717	0.724	0.392	0	Cardiomyocytes
Cfl2	0	0.783474	0.603	0.231	0	Cardiomyocytes
Fkbp3	0	0.782784	0.761	0.395	0	Cardiomyocytes
Adprhl1	0	0.778617	0.448	0.005	0	Cardiomyocytes
Pkm	0	0.770104	0.681	0.271	0	Cardiomyocytes
mt-Nd4-mt-Nd4l	0	0.767962	0.482	0.196	0	Cardiomyocytes
Pdha1	0	0.765952	0.489	0.116	0	Cardiomyocytes
Gm5436	0	0.759274	0.523	0.11	0	Cardiomyocytes
Ryr2	0	0.757453	0.311	0.014	0	Cardiomyocytes
Apobec2	0	0.749171	0.44	0.004	0	Cardiomyocytes
Ndufa6	0	0.747225	0.683	0.411	0	Cardiomyocytes
Usmg5	0	0.743837	0.529	0.192	0	Cardiomyocytes
Hadhb	0	0.726159	0.394	0.063	0	Cardiomyocytes
Kcne1	0	0.725821	0.356	0.004	0	Cardiomyocytes
Cited1	0	0.724798	0.298	0.001	0	Cardiomyocytes
Dlat	0	0.703355	0.455	0.069	0	Cardiomyocytes
Ndufa3	0	0.700999	0.619	0.315	0	Cardiomyocytes
Sucla2	0	0.695985	0.456	0.104	0	Cardiomyocytes
Trim55	0	0.69559	0.418	0.001	0	Cardiomyocytes
Ogdh	0	0.695273	0.414	0.091	0	Cardiomyocytes
Vdac2	0	0.688524	0.588	0.242	0	Cardiomyocytes
Gm2830	0	0.6796	0.492	0.085	0	Cardiomyocytes
Hrc	0	0.679554	0.349	0.019	0	Cardiomyocytes
Fabp3-ps1	0	0.671009	0.313	0.005	0	Cardiomyocytes
Cisd1	0	0.666435	0.45	0.098	0	Cardiomyocytes
Ndrg2	0	0.665696	0.423	0.081	0	Cardiomyocytes
Gm10250	0	0.663922	0.531	0.137	0	Cardiomyocytes
Ak1	0	0.663445	0.426	0.064	0	Cardiomyocytes
Atpif1	0	0.652205	0.779	0.55	0	Cardiomyocytes
Asb2	0	0.651162	0.377	0.006	0	Cardiomyocytes
Chchd2	0	0.647682	0.817	0.63	0	Cardiomyocytes
Gm6265	0	0.647279	0.5	0.106	0	Cardiomyocytes
Srl	0	0.636737	0.36	0.005	0	Cardiomyocytes
Hsdl2	0	0.63472	0.328	0.048	0	Cardiomyocytes
Hcfc1r1	0	0.633842	0.535	0.188	0	Cardiomyocytes
Ndufa9	0	0.633644	0.452	0.109	0	Cardiomyocytes
Eif4ebp1	0	0.630868	0.526	0.165	0	Cardiomyocytes
Rrad	0	0.620584	0.4	0.031	0	Cardiomyocytes
Bex1	0	0.620396	0.362	0.009	0	Cardiomyocytes
Fsd2	0	0.620109	0.36	0.003	0	Cardiomyocytes
Ndrg4	0	0.617325	0.375	0.019	0	Cardiomyocytes
Dld	0	0.616962	0.441	0.1	0	Cardiomyocytes
Cycs	0	0.61309	0.393	0.074	0	Cardiomyocytes
Dsp	0	0.613053	0.36	0.023	0	Cardiomyocytes
Smyd1	0	0.612251	0.37	0.002	0	Cardiomyocytes
Cdh2	0	0.611699	0.414	0.055	0	Cardiomyocytes
Ndufa2	0	0.611643	0.647	0.384	0	Cardiomyocytes
Nrap	0	0.607303	0.333	0.004	0	Cardiomyocytes
Got1	0	0.603082	0.385	0.037	0	Cardiomyocytes
Perp	0	0.601029	0.322	0.003	0	Cardiomyocytes
Acsl1	0	0.594464	0.271	0.023	0	Cardiomyocytes
Mrpl12	0	0.590308	0.453	0.106	0	Cardiomyocytes
Slc25a11	0	0.588713	0.434	0.126	0	Cardiomyocytes
Idh3g	0	0.584992	0.453	0.13	0	Cardiomyocytes
Got2	0	0.579894	0.371	0.056	0	Cardiomyocytes
Hn1	0	0.565836	0.504	0.212	0	Cardiomyocytes
Coq9	0	0.565359	0.372	0.065	0	Cardiomyocytes
Bves	0	0.5583	0.353	0.004	0	Cardiomyocytes
Ghitm	0	0.554845	0.501	0.193	0	Cardiomyocytes
Gm12338	0	0.552454	0.395	0.07	0	Cardiomyocytes
Ndufs4	0	0.551653	0.489	0.206	0	Cardiomyocytes
Cox20	0	0.549759	0.455	0.172	0	Cardiomyocytes
Mtus2	0	0.546658	0.344	0.016	0	Cardiomyocytes
Ndufs8	0	0.545718	0.507	0.232	0	Cardiomyocytes
Mrpl18	0	0.543068	0.485	0.186	0	Cardiomyocytes
Etfdh	0	0.542061	0.332	0.053	0	Cardiomyocytes
1110001J03Rik	0	0.541854	0.415	0.104	0	Cardiomyocytes
Pla2g16	0	0.540333	0.405	0.088	0	Cardiomyocytes
Chchd3	0	0.533826	0.417	0.119	0	Cardiomyocytes
Echs1	0	0.528724	0.415	0.123	0	Cardiomyocytes
Rbpms	0	0.527785	0.528	0.216	0	Cardiomyocytes
Lmod2	0	0.527471	0.31	0.004	0	Cardiomyocytes
Phyh	0	0.52657	0.349	0.052	0	Cardiomyocytes
Vegfb	0	0.526232	0.365	0.047	0	Cardiomyocytes
Bola3	0	0.522634	0.4	0.106	0	Cardiomyocytes
Pkp2	0	0.522299	0.337	0.01	0	Cardiomyocytes
Cnn1	0	0.516402	0.292	0.026	0	Cardiomyocytes
Mgst3	0	0.509914	0.366	0.088	0	Cardiomyocytes
Ppp2r3a	0	0.506519	0.367	0.081	0	Cardiomyocytes
Hspb1	0	0.505909	0.53	0.154	0	Cardiomyocytes
Bzw2	0	0.503526	0.469	0.153	0	Cardiomyocytes
Cox17-Cox17-Cox17-Gm21987-Gm21987	0	0.496273	0.329	0.06	0	Cardiomyocytes
Ccdc141	0	0.495774	0.352	0.03	0	Cardiomyocytes
Gm15920	0	0.491939	0.371	0.119	0	Cardiomyocytes
Hadh	0	0.491829	0.394	0.116	0	Cardiomyocytes
Hacd1	0	0.490574	0.35	0.056	0	Cardiomyocytes
Obscn	0	0.489483	0.284	0.006	0	Cardiomyocytes
C1qbp	0	0.484424	0.435	0.15	0	Cardiomyocytes
Fitm1	0	0.48383	0.281	0.005	0	Cardiomyocytes
Pmpcb	0	0.483258	0.399	0.118	0	Cardiomyocytes
Ppif	0	0.482362	0.321	0.022	0	Cardiomyocytes
Rbm24	0	0.478127	0.31	0.002	0	Cardiomyocytes
Ccng1	0	0.476935	0.35	0.08	0	Cardiomyocytes
Fam195a	0	0.47684	0.311	0.013	0	Cardiomyocytes
Synpo2l	0	0.473731	0.295	0.002	0	Cardiomyocytes
Atcayos	0	0.472355	0.277	0.003	0	Cardiomyocytes
Zak	0	0.469727	0.337	0.051	0	Cardiomyocytes
Decr1	0	0.466171	0.3	0.09	0	Cardiomyocytes
Tnfrsf12a	0	0.460974	0.321	0.094	0	Cardiomyocytes
Sspn	0	0.454583	0.325	0.069	0	Cardiomyocytes
Timm17a	0	0.453152	0.422	0.154	0	Cardiomyocytes
Dstn	0	0.450722	0.458	0.193	0	Cardiomyocytes
Nkx2-5	0	0.450386	0.3	0.001	0	Cardiomyocytes
Lrrc39	0	0.447443	0.273	0.005	0	Cardiomyocytes
RP23-455C13.7	0	0.446493	0.258	0.001	0	Cardiomyocytes
Txlnb	0	0.445618	0.259	0.005	0	Cardiomyocytes
Ndufs3	0	0.442583	0.35	0.113	0	Cardiomyocytes
Sh3kbp1	0	0.442259	0.358	0.107	0	Cardiomyocytes
Lmod3	0	0.439042	0.266	0.004	0	Cardiomyocytes
Timm8b	0	0.434892	0.432	0.182	0	Cardiomyocytes
Fam134b	0	0.430304	0.276	0.017	0	Cardiomyocytes
Nnt	0	0.428858	0.279	0.043	0	Cardiomyocytes
Lsm4	0	0.427943	0.49	0.22	0	Cardiomyocytes
Gpi1	0	0.427857	0.407	0.136	0	Cardiomyocytes
Hspb2	0	0.421163	0.294	0.016	0	Cardiomyocytes
Ngfrap1	0	0.420328	0.476	0.216	0	Cardiomyocytes
Slmap	0	0.41742	0.342	0.101	0	Cardiomyocytes
Smyd2	0	0.416863	0.322	0.056	0	Cardiomyocytes
Fxr1	0	0.416006	0.45	0.2	0	Cardiomyocytes
Gmpr	0	0.415902	0.284	0.022	0	Cardiomyocytes
Dlst	0	0.414081	0.331	0.078	0	Cardiomyocytes
Camk2d	0	0.410755	0.348	0.102	0	Cardiomyocytes
Vldlr	0	0.40807	0.252	0.019	0	Cardiomyocytes
Cap2	0	0.405768	0.271	0.006	0	Cardiomyocytes
Gm20538-Ndufb8	0	0.397857	0.277	0.037	0	Cardiomyocytes
Cav3	0	0.396178	0.255	0.008	0	Cardiomyocytes
Stk39	0	0.392249	0.291	0.052	0	Cardiomyocytes
Mtx2	0	0.382049	0.355	0.115	0	Cardiomyocytes
Ndufaf4	0	0.38046	0.313	0.079	0	Cardiomyocytes
Etfb-Mir7051	0	0.379154	0.275	0.043	0	Cardiomyocytes
Palld	0	0.376508	0.34	0.099	0	Cardiomyocytes
Mmd	0	0.375535	0.323	0.078	0	Cardiomyocytes
Camta1	0	0.372702	0.341	0.112	0	Cardiomyocytes
Fam96b	0	0.372118	0.379	0.142	0	Cardiomyocytes
Lrrfip1	0	0.368999	0.38	0.141	0	Cardiomyocytes
Adk	0	0.366425	0.302	0.068	0	Cardiomyocytes
Hibadh	0	0.364578	0.317	0.098	0	Cardiomyocytes
Gm13341	0	0.363091	0.3	0.068	0	Cardiomyocytes
Mir1982-Oaz1-Oaz1	0	0.361344	0.307	0.093	0	Cardiomyocytes
Atp1a1	0	0.361055	0.299	0.087	0	Cardiomyocytes
Gfm1	0	0.359427	0.272	0.044	0	Cardiomyocytes
Pgm2	0	0.35942	0.268	0.033	0	Cardiomyocytes
Coq7	0	0.353945	0.289	0.061	0	Cardiomyocytes
Bnip3	0	0.352658	0.256	0.052	0	Cardiomyocytes
Deb1	0	0.347391	0.273	0.064	0	Cardiomyocytes
Pfkp	0	0.34427	0.265	0.043	0	Cardiomyocytes
Dnajc15	0	0.343326	0.285	0.075	0	Cardiomyocytes
Svil	0	0.335846	0.306	0.091	0	Cardiomyocytes
D10Jhu81e	0	0.332353	0.26	0.053	0	Cardiomyocytes
Gm10169	0	0.329723	0.254	0.053	0	Cardiomyocytes
Gm11966	0	0.315924	0.275	0.062	0	Cardiomyocytes
Afg3l2	0	0.306391	0.257	0.06	0	Cardiomyocytes
Ppa2	0	0.302942	0.267	0.071	0	Cardiomyocytes
Ezr	0	0.274856	0.272	0.068	0	Cardiomyocytes
Map1lc3a	9.02409e-308	0.51551	0.437	0.201	2.03592e-303	Cardiomyocytes
Ndufb3	2.39875e-307	0.502031	0.48	0.234	5.41183e-303	Cardiomyocytes
Mrps35	5.07104e-305	0.285851	0.252	0.066	1.14408e-300	Cardiomyocytes
Anapc13	6.34036e-303	0.388873	0.419	0.179	1.43045e-298	Cardiomyocytes
AV026068	7.84781e-302	0.30359	0.273	0.077	1.77055e-297	Cardiomyocytes
Prkaca	1.75137e-301	0.307767	0.25	0.066	3.95126e-297	Cardiomyocytes
Ivns1abp	5.74278e-299	0.41489	0.39	0.159	1.29563e-294	Cardiomyocytes
Serbp1	6.34777e-299	0.448947	0.874	0.69	1.43212e-294	Cardiomyocytes
Hint1	3.06301e-296	0.495736	0.737	0.51	6.91046e-292	Cardiomyocytes
Uqcrc1	8.18252e-293	0.54829	0.28	0.093	1.84606e-288	Cardiomyocytes
Alas1	4.06511e-290	0.353549	0.26	0.075	9.1713e-286	Cardiomyocytes
mt-Nd6	1.12804e-285	0.916161	0.396	0.178	2.54498e-281	Cardiomyocytes
Ndufb4	6.42822e-284	0.354895	0.319	0.114	1.45027e-279	Cardiomyocytes
2410015M20Rik	9.73344e-284	0.424305	0.468	0.229	2.19596e-279	Cardiomyocytes
Hint2	4.00095e-281	0.284494	0.264	0.078	9.02654e-277	Cardiomyocytes
Banf1	1.94135e-272	0.447369	0.648	0.407	4.37987e-268	Cardiomyocytes
Dbi	2.5276e-270	0.556516	0.613	0.371	5.70251e-266	Cardiomyocytes
Asph	3.74576e-267	0.371035	0.325	0.123	8.45081e-263	Cardiomyocytes
Ndufa7	5.95973e-263	0.478111	0.585	0.354	1.34457e-258	Cardiomyocytes
Ech1	1.67769e-252	0.803364	0.437	0.241	3.78504e-248	Cardiomyocytes
Mapre2	1.09531e-247	0.290301	0.282	0.097	2.47113e-243	Cardiomyocytes
2810004N23Rik	2.69418e-247	0.308372	0.306	0.113	6.07833e-243	Cardiomyocytes
Mrpl15	1.97842e-242	0.348032	0.344	0.145	4.46351e-238	Cardiomyocytes
Hadha	9.41939e-242	1.01174	0.328	0.158	2.12511e-237	Cardiomyocytes
Tomm40	1.09939e-232	0.276101	0.267	0.092	2.48033e-228	Cardiomyocytes
Grb10	4.22077e-231	0.384349	0.52	0.29	9.52248e-227	Cardiomyocytes
Cox14	2.89611e-229	0.383549	0.408	0.201	6.53391e-225	Cardiomyocytes
Mrpl28	2.25302e-225	0.259475	0.294	0.111	5.08303e-221	Cardiomyocytes
Prdx3	2.35823e-225	0.27052	0.268	0.095	5.3204e-221	Cardiomyocytes
Grsf1	1.29544e-224	0.289176	0.281	0.104	2.92263e-220	Cardiomyocytes
Pam1	1.01356e-222	0.433698	0.628	0.385	2.2867e-218	Cardiomyocytes
Phb2	2.06486e-221	0.316234	0.368	0.168	4.65854e-217	Cardiomyocytes
Mrps28	6.72612e-221	0.312177	0.334	0.143	1.51748e-216	Cardiomyocytes
Osbpl8	1.23925e-218	0.26853	0.25	0.085	2.79587e-214	Cardiomyocytes
Gm20390-Nme2	3.57571e-218	0.340008	0.381	0.172	8.06717e-214	Cardiomyocytes
Samm50	2.1003e-216	0.284879	0.279	0.106	4.73849e-212	Cardiomyocytes
Azin1	4.5826e-215	0.30912	0.351	0.156	1.03388e-210	Cardiomyocytes
Anp32e	1.08559e-213	0.340487	0.439	0.224	2.44919e-209	Cardiomyocytes
Ube2c	5.00112e-207	0.398096	0.25	0.088	1.1283e-202	Cardiomyocytes
Fkbp4	8.28042e-207	0.277435	0.331	0.144	1.86815e-202	Cardiomyocytes
Glrx5	3.76333e-200	0.312237	0.383	0.189	8.49045e-196	Cardiomyocytes
Mrpl34	8.74112e-196	0.272802	0.297	0.125	1.97208e-191	Cardiomyocytes
Dynll2	2.58071e-191	0.290347	0.314	0.139	5.82235e-187	Cardiomyocytes
Vdac3	3.85589e-191	0.280177	0.3	0.129	8.69928e-187	Cardiomyocytes
Gm27694-Malat1	9.04072e-191	0.304547	0.553	0.291	2.03968e-186	Cardiomyocytes
Bsg	1.9304e-190	0.427421	0.612	0.424	4.35517e-186	Cardiomyocytes
mt-Co1	1.49427e-187	1.58715	0.684	0.527	3.37122e-183	Cardiomyocytes
Mrpl54	2.21503e-187	0.278472	0.343	0.161	4.99733e-183	Cardiomyocytes
Rps3-Rps3-Rps3-Snord15b	2.70764e-185	0.323946	0.522	0.276	6.1087e-181	Cardiomyocytes
Grpel1	8.45011e-180	0.268374	0.29	0.125	1.90643e-175	Cardiomyocytes
Mrpl30	1.80943e-179	0.305445	0.349	0.172	4.08225e-175	Cardiomyocytes
Pkig	1.81926e-179	0.257493	0.305	0.135	4.10442e-175	Cardiomyocytes
Prdx2	1.10015e-178	0.383307	0.572	0.378	2.48206e-174	Cardiomyocytes
Uqcc2	2.36472e-175	0.323136	0.426	0.237	5.33504e-171	Cardiomyocytes
Zfp106	9.09307e-168	0.285419	0.311	0.146	2.05149e-163	Cardiomyocytes
Msi2	1.54097e-164	0.251428	0.27	0.116	3.47658e-160	Cardiomyocytes
Chchd1	2.44394e-163	0.299778	0.394	0.215	5.51378e-159	Cardiomyocytes
Eef1a1-Gm26377	3.06443e-163	0.298816	0.503	0.27	6.91365e-159	Cardiomyocytes
Etfb	5.9937e-163	0.710955	0.305	0.167	1.35224e-158	Cardiomyocytes
Mrpl33	1.11212e-162	0.315999	0.416	0.234	2.50906e-158	Cardiomyocytes
Fyttd1	2.89608e-162	0.272111	0.356	0.182	6.53385e-158	Cardiomyocytes
Dag1	1.84657e-159	0.284936	0.313	0.152	4.16605e-155	Cardiomyocytes
Celf1	8.34537e-158	0.25192	0.313	0.15	1.8828e-153	Cardiomyocytes
Timm13	1.77109e-145	0.285164	0.423	0.248	3.99576e-141	Cardiomyocytes
Emc2	1.84495e-145	0.264647	0.313	0.158	4.1624e-141	Cardiomyocytes
Higd2a	1.19713e-140	0.283656	0.348	0.19	2.70083e-136	Cardiomyocytes
Ppp1cb	6.25279e-138	0.265201	0.389	0.222	1.41069e-133	Cardiomyocytes
Nap1l4	1.29138e-136	0.260393	0.425	0.252	2.91349e-132	Cardiomyocytes
Rbbp7	8.49925e-133	0.262349	0.407	0.24	1.91752e-128	Cardiomyocytes
Kif1b	3.4311e-132	0.288393	0.35	0.194	7.7409e-128	Cardiomyocytes
Mef2a	7.70037e-132	0.296071	0.415	0.248	1.73728e-127	Cardiomyocytes
2700094K13Rik	8.62476e-125	0.268196	0.407	0.242	1.94583e-120	Cardiomyocytes
Aes	4.25005e-124	0.255285	0.338	0.189	9.58854e-120	Cardiomyocytes
Smdt1	1.56111e-121	0.299997	0.51	0.347	3.52201e-117	Cardiomyocytes
Tuba1b	7.79608e-121	0.301563	0.508	0.343	1.75887e-116	Cardiomyocytes
Thoc7	8.72564e-112	0.257432	0.404	0.252	1.96859e-107	Cardiomyocytes
Cenpa	2.17278e-110	0.28911	0.26	0.131	4.90202e-106	Cardiomyocytes
Ctnna1	2.24222e-100	0.301714	0.494	0.348	5.05867e-96	Cardiomyocytes
Ube2b	1.97406e-95	0.253702	0.476	0.33	4.45367e-91	Cardiomyocytes
Lpl	1.03288e-94	0.490034	0.53	0.389	2.33028e-90	Cardiomyocytes
Reep5	6.27908e-87	0.251305	0.332	0.209	1.41662e-82	Cardiomyocytes
Tubb5	5.78629e-57	0.257292	0.655	0.561	1.30544e-52	Cardiomyocytes
mt-Rnr21	1.35589e-22	0.358154	1	1	3.05901e-18	Cardiomyocytes
mt-Nd1	5.62104e-12	2.38821	0.393	0.674	1.26816e-07	Cardiomyocytes
Eln	0	3.33375	0.931	0.17	0	Smooth_Muscle_Cells
Fbln5	0	1.95951	0.761	0.094	0	Smooth_Muscle_Cells
Mgp1	0	1.8666	0.905	0.277	0	Smooth_Muscle_Cells
Sfrp2	0	1.79943	0.607	0.063	0	Smooth_Muscle_Cells
Col1a21	0	1.64725	0.961	0.37	0	Smooth_Muscle_Cells
Mfap41	0	1.5728	0.679	0.179	0	Smooth_Muscle_Cells
Tagln	0	1.47077	0.54	0.109	0	Smooth_Muscle_Cells
Adamts21	0	0.955667	0.564	0.126	0	Smooth_Muscle_Cells
Lox1	0	0.878157	0.565	0.096	0	Smooth_Muscle_Cells
Gm26771	0	0.646062	0.328	0.027	0	Smooth_Muscle_Cells
Col1a11	3.06995e-282	1.41171	0.822	0.282	6.92611e-278	Smooth_Muscle_Cells
Fstl11	5.48902e-281	1.40431	0.966	0.544	1.23838e-276	Smooth_Muscle_Cells
Col3a11	4.88063e-268	1.59363	0.918	0.416	1.10112e-263	Smooth_Muscle_Cells
Pdgfrl	6.98784e-240	0.495439	0.33	0.056	1.57653e-235	Smooth_Muscle_Cells
Bgn1	8.95988e-239	1.23304	0.677	0.242	2.02144e-234	Smooth_Muscle_Cells
Gxylt2	3.40223e-238	0.526126	0.33	0.057	7.67578e-234	Smooth_Muscle_Cells
Smoc21	3.00451e-234	0.702369	0.472	0.112	6.77848e-230	Smooth_Muscle_Cells
Mfap21	9.07619e-232	0.955378	0.761	0.29	2.04768e-227	Smooth_Muscle_Cells
Loxl11	3.61465e-230	0.781363	0.568	0.163	8.15501e-226	Smooth_Muscle_Cells
Fbln21	8.61352e-218	0.857316	0.66	0.23	1.9433e-213	Smooth_Muscle_Cells
Csrp21	1.34168e-211	0.858694	0.658	0.253	3.02696e-207	Smooth_Muscle_Cells
Dkk31	2.4596e-210	0.548244	0.41	0.095	5.54911e-206	Smooth_Muscle_Cells
Lgals12	1.33376e-193	0.920803	0.955	0.554	3.00909e-189	Smooth_Muscle_Cells
Ctgf	7.8259e-193	0.929544	0.415	0.108	1.7656e-188	Smooth_Muscle_Cells
Gpc6	1.02027e-180	0.43194	0.366	0.086	2.30182e-176	Smooth_Muscle_Cells
Rcn31	3.43274e-175	0.663047	0.637	0.238	7.74461e-171	Smooth_Muscle_Cells
Tpm21	4.85596e-174	0.983902	0.498	0.165	1.09555e-169	Smooth_Muscle_Cells
Ptn1	4.45587e-171	1.11488	0.69	0.274	1.00529e-166	Smooth_Muscle_Cells
Gucy1a3	8.77303e-170	0.641436	0.417	0.117	1.97928e-165	Smooth_Muscle_Cells
Islr1	2.07274e-167	0.438708	0.34	0.079	4.67632e-163	Smooth_Muscle_Cells
Cald11	1.3772e-164	1.09798	0.761	0.399	3.1071e-160	Smooth_Muscle_Cells
Ogn1	1.9677e-164	0.908059	0.525	0.174	4.43933e-160	Smooth_Muscle_Cells
Col14a11	5.22077e-163	0.922704	0.499	0.171	1.17786e-158	Smooth_Muscle_Cells
Fbn11	6.31953e-163	0.61696	0.572	0.205	1.42575e-158	Smooth_Muscle_Cells
Rbp11	3.63525e-161	0.745883	0.663	0.273	8.20148e-157	Smooth_Muscle_Cells
Ccdc801	1.25233e-159	0.713292	0.583	0.223	2.82539e-155	Smooth_Muscle_Cells
Cxcl12	3.03754e-159	0.903275	0.466	0.154	6.853e-155	Smooth_Muscle_Cells
Gpc31	8.47546e-150	0.890736	0.534	0.211	1.91215e-145	Smooth_Muscle_Cells
Timp21	1.49963e-148	0.68379	0.594	0.243	3.38332e-144	Smooth_Muscle_Cells
Serping11	6.09492e-144	0.616384	0.424	0.132	1.37508e-139	Smooth_Muscle_Cells
Mmp231	3.46593e-143	0.431774	0.362	0.1	7.81948e-139	Smooth_Muscle_Cells
Col5a11	1.13255e-141	0.584232	0.528	0.19	2.55515e-137	Smooth_Muscle_Cells
Sparc1	3.41552e-140	0.999704	0.995	0.779	7.70575e-136	Smooth_Muscle_Cells
Lum1	4.83987e-139	0.90032	0.612	0.246	1.09192e-134	Smooth_Muscle_Cells
Thbs21	3.65284e-138	0.477508	0.348	0.096	8.24116e-134	Smooth_Muscle_Cells
Sod3	2.81703e-137	0.388504	0.258	0.057	6.3555e-133	Smooth_Muscle_Cells
Aspn1	6.81673e-133	0.951479	0.542	0.207	1.53792e-128	Smooth_Muscle_Cells
Acta21	3.28036e-130	1.47001	0.563	0.256	7.40082e-126	Smooth_Muscle_Cells
Mdk1	7.11818e-126	0.608174	0.71	0.346	1.60593e-121	Smooth_Muscle_Cells
Fbln11	3.09841e-118	0.626837	0.395	0.136	6.99032e-114	Smooth_Muscle_Cells
Rarres21	3.79292e-118	0.406887	0.419	0.142	8.55721e-114	Smooth_Muscle_Cells
Col5a21	8.01007e-118	0.69082	0.585	0.263	1.80715e-113	Smooth_Muscle_Cells
Htra31	5.26056e-117	0.566241	0.336	0.1	1.18684e-112	Smooth_Muscle_Cells
Fn11	3.82945e-114	0.683554	0.621	0.288	8.63962e-110	Smooth_Muscle_Cells
Cfh1	1.62916e-113	0.711711	0.35	0.115	3.67554e-109	Smooth_Muscle_Cells
Col8a1	1.23139e-112	0.477231	0.263	0.067	2.77815e-108	Smooth_Muscle_Cells
Fosb2	3.60538e-110	0.761229	0.487	0.201	8.13411e-106	Smooth_Muscle_Cells
Cst31	9.89631e-106	0.993778	0.877	0.738	2.23271e-101	Smooth_Muscle_Cells
Sfrp11	2.23433e-105	0.674048	0.532	0.236	5.04087e-101	Smooth_Muscle_Cells
Mmp21	2.85398e-105	0.568762	0.505	0.209	6.43887e-101	Smooth_Muscle_Cells
Cyr611	1.33488e-103	0.771746	0.543	0.254	3.01161e-99	Smooth_Muscle_Cells
Cdh11	4.7272e-103	0.464822	0.416	0.153	1.0665e-98	Smooth_Muscle_Cells
Mmp141	3.65496e-102	0.582676	0.503	0.214	8.24595e-98	Smooth_Muscle_Cells
Gucy1b3	2.08489e-101	0.390273	0.333	0.109	4.70371e-97	Smooth_Muscle_Cells
Igfbp71	3.23691e-99	1.20854	0.746	0.496	7.3028e-95	Smooth_Muscle_Cells
Fos2	1.22339e-98	0.999483	0.804	0.531	2.7601e-94	Smooth_Muscle_Cells
Antxr1	2.38587e-98	0.294704	0.252	0.068	5.38277e-94	Smooth_Muscle_Cells
Lhfp1	1.58887e-97	0.454428	0.43	0.171	3.58466e-93	Smooth_Muscle_Cells
Serpinh11	6.51091e-97	0.604237	0.856	0.627	1.46893e-92	Smooth_Muscle_Cells
P3h31	7.76422e-95	0.347343	0.352	0.123	1.75169e-90	Smooth_Muscle_Cells
Dpt1	2.78393e-93	0.766052	0.464	0.191	6.28082e-89	Smooth_Muscle_Cells
Egr11	2.37092e-89	0.753264	0.73	0.434	5.34902e-85	Smooth_Muscle_Cells
Gpx81	3.86653e-88	0.411639	0.445	0.189	8.72328e-84	Smooth_Muscle_Cells
Dcn1	5.68524e-87	0.842242	0.619	0.31	1.28265e-82	Smooth_Muscle_Cells
Nrep1	1.42117e-83	0.591073	0.709	0.435	3.20631e-79	Smooth_Muscle_Cells
Serpinf11	4.51686e-83	0.386712	0.285	0.095	1.01905e-78	Smooth_Muscle_Cells
Id31	6.54971e-83	0.61317	0.766	0.45	1.47768e-78	Smooth_Muscle_Cells
Pmepa1	2.43108e-82	0.375656	0.27	0.088	5.48477e-78	Smooth_Muscle_Cells
Snhg181	4.70385e-82	0.358325	0.34	0.126	1.06123e-77	Smooth_Muscle_Cells
Actn1	5.7659e-82	0.471647	0.418	0.187	1.30084e-77	Smooth_Muscle_Cells
Fhl11	1.88872e-81	0.367035	0.363	0.141	4.26113e-77	Smooth_Muscle_Cells
Gpx71	8.89173e-81	0.378552	0.397	0.164	2.00606e-76	Smooth_Muscle_Cells
Ptgis1	7.02319e-80	0.372121	0.347	0.131	1.5845e-75	Smooth_Muscle_Cells
Mxra81	3.55187e-79	0.423068	0.337	0.129	8.01338e-75	Smooth_Muscle_Cells
Dap1	3.74758e-78	0.366268	0.353	0.14	8.45492e-74	Smooth_Muscle_Cells
Rgs5	8.11028e-78	0.768939	0.354	0.133	1.82976e-73	Smooth_Muscle_Cells
Sdc21	2.12268e-77	0.376566	0.388	0.159	4.78897e-73	Smooth_Muscle_Cells
P4hb1	2.92964e-77	0.500159	0.672	0.405	6.60955e-73	Smooth_Muscle_Cells
Cd632	1.80282e-75	0.522737	0.736	0.452	4.06735e-71	Smooth_Muscle_Cells
Tgfb2	7.76526e-74	0.359512	0.33	0.128	1.75192e-69	Smooth_Muscle_Cells
Mfap51	4.5725e-73	0.520353	0.407	0.171	1.0316e-68	Smooth_Muscle_Cells
Tcf211	7.62457e-71	0.462697	0.363	0.15	1.72018e-66	Smooth_Muscle_Cells
Pmp221	2.34355e-70	0.392462	0.383	0.164	5.28729e-66	Smooth_Muscle_Cells
Gadd45b	5.59603e-69	0.390891	0.285	0.106	1.26252e-64	Smooth_Muscle_Cells
Myl91	3.28948e-68	0.716962	0.498	0.26	7.42139e-64	Smooth_Muscle_Cells
Kdelr31	1.2923e-66	0.29691	0.314	0.124	2.91556e-62	Smooth_Muscle_Cells
Aebp11	6.98901e-66	0.338739	0.311	0.123	1.57679e-61	Smooth_Muscle_Cells
Ckap41	7.77668e-65	0.389509	0.502	0.263	1.7545e-60	Smooth_Muscle_Cells
Pde3a	8.17909e-65	0.284892	0.263	0.096	1.84528e-60	Smooth_Muscle_Cells
Postn1	2.22604e-64	0.707943	0.599	0.328	5.02216e-60	Smooth_Muscle_Cells
Pls3	1.24767e-63	0.299128	0.317	0.13	2.81488e-59	Smooth_Muscle_Cells
Adamts51	1.45057e-62	0.252362	0.269	0.097	3.27262e-58	Smooth_Muscle_Cells
Peg31	1.8895e-62	0.457254	0.426	0.21	4.26291e-58	Smooth_Muscle_Cells
2022-06-01	6.79281e-62	0.838831	0.704	0.497	1.53252e-57	Smooth_Muscle_Cells
Rbms3	1.78804e-61	0.255914	0.268	0.1	4.034e-57	Smooth_Muscle_Cells
S100a111	4.30742e-60	0.466786	0.709	0.463	9.71798e-56	Smooth_Muscle_Cells
Fbn21	5.05167e-60	0.349408	0.321	0.137	1.13971e-55	Smooth_Muscle_Cells
Arf41	7.6002e-60	0.416863	0.61	0.373	1.71468e-55	Smooth_Muscle_Cells
Gsn1	1.50109e-59	0.676064	0.435	0.213	3.38662e-55	Smooth_Muscle_Cells
Lama21	2.08254e-59	0.306285	0.298	0.119	4.69842e-55	Smooth_Muscle_Cells
Rcn11	3.41861e-57	0.338227	0.414	0.207	7.71273e-53	Smooth_Muscle_Cells
Cygb1	5.69465e-57	0.439669	0.332	0.147	1.28477e-52	Smooth_Muscle_Cells
Ikbip1	1.77305e-56	0.261944	0.28	0.113	4.00017e-52	Smooth_Muscle_Cells
Rrbp12	5.1532e-56	0.423938	0.66	0.427	1.16261e-51	Smooth_Muscle_Cells
Fam114a11	1.80154e-55	0.269612	0.297	0.125	4.06445e-51	Smooth_Muscle_Cells
S100a61	7.7203e-55	0.425002	0.44	0.22	1.74178e-50	Smooth_Muscle_Cells
Sulf11	1.08229e-54	0.256732	0.262	0.102	2.44176e-50	Smooth_Muscle_Cells
Cnn2	2.37263e-54	0.432319	0.485	0.278	5.3529e-50	Smooth_Muscle_Cells
Ppic1	2.17248e-53	0.406866	0.613	0.378	4.90132e-49	Smooth_Muscle_Cells
Ppib1	4.68796e-53	0.406915	0.701	0.482	1.05765e-48	Smooth_Muscle_Cells
Maged21	1.63051e-52	0.387525	0.505	0.283	3.6786e-48	Smooth_Muscle_Cells
Fkbp91	3.27475e-52	0.303577	0.377	0.186	7.38816e-48	Smooth_Muscle_Cells
C1qtnf6	6.55662e-51	0.283255	0.269	0.113	1.47924e-46	Smooth_Muscle_Cells
Btg21	3.77764e-50	0.615784	0.512	0.301	8.52274e-46	Smooth_Muscle_Cells
Ctsl2	6.05506e-50	0.416818	0.774	0.571	1.36608e-45	Smooth_Muscle_Cells
Bicc11	8.72301e-50	0.289359	0.296	0.129	1.968e-45	Smooth_Muscle_Cells
Junb2	1.55386e-49	0.663494	0.595	0.378	3.50566e-45	Smooth_Muscle_Cells
Rnase42	5.11609e-47	0.379145	0.35	0.171	1.15424e-42	Smooth_Muscle_Cells
Txndc51	1.46116e-45	0.283202	0.37	0.187	3.29652e-41	Smooth_Muscle_Cells
Maged11	4.61128e-45	0.331993	0.496	0.293	1.04035e-40	Smooth_Muscle_Cells
Pcolce1	4.94684e-45	0.455896	0.424	0.234	1.11606e-40	Smooth_Muscle_Cells
Adamts1	1.82819e-44	0.412135	0.376	0.197	4.12457e-40	Smooth_Muscle_Cells
Jund1	1.98832e-44	0.479688	0.57	0.373	4.48585e-40	Smooth_Muscle_Cells
Kdelr21	4.07853e-44	0.32571	0.464	0.27	9.20157e-40	Smooth_Muscle_Cells
Emp32	8.91448e-44	0.272154	0.409	0.216	2.01119e-39	Smooth_Muscle_Cells
Col6a11	2.23766e-43	0.308663	0.374	0.188	5.04838e-39	Smooth_Muscle_Cells
Col6a21	1.14842e-42	0.27711	0.334	0.162	2.59095e-38	Smooth_Muscle_Cells
Hspa51	4.9043e-42	0.417168	0.855	0.708	1.10646e-37	Smooth_Muscle_Cells
Fkbp71	8.73603e-42	0.267034	0.326	0.161	1.97094e-37	Smooth_Muscle_Cells
Flna	1.11245e-41	0.266015	0.3	0.145	2.50979e-37	Smooth_Muscle_Cells
Loxl21	1.52669e-41	0.374949	0.469	0.27	3.44436e-37	Smooth_Muscle_Cells
Myh101	1.65968e-41	0.438633	0.475	0.299	3.7444e-37	Smooth_Muscle_Cells
Ier21	3.01783e-41	0.507767	0.581	0.382	6.80854e-37	Smooth_Muscle_Cells
Vkorc11	2.68539e-40	0.268828	0.261	0.119	6.0585e-36	Smooth_Muscle_Cells
Gpx31	2.75024e-40	0.551887	0.43	0.261	6.20482e-36	Smooth_Muscle_Cells
Anxa51	2.14595e-39	0.342405	0.71	0.51	4.84148e-35	Smooth_Muscle_Cells
Eva1b	4.03321e-39	0.253477	0.358	0.189	9.09933e-35	Smooth_Muscle_Cells
Filip1l1	1.79885e-38	0.373411	0.375	0.208	4.05838e-34	Smooth_Muscle_Cells
Akap121	1.95595e-38	0.254093	0.467	0.261	4.41281e-34	Smooth_Muscle_Cells
1971-09-01	2.13455e-38	0.478999	0.785	0.637	4.81576e-34	Smooth_Muscle_Cells
Gas11	3.6607e-38	0.302113	0.303	0.147	8.25891e-34	Smooth_Muscle_Cells
Golim41	8.93425e-38	0.283268	0.4	0.227	2.01566e-33	Smooth_Muscle_Cells
Igfbp41	1.48179e-37	0.364126	0.502	0.311	3.34307e-33	Smooth_Muscle_Cells
Calr1	1.44478e-35	0.398029	0.745	0.586	3.25957e-31	Smooth_Muscle_Cells
Ssr21	4.71198e-35	0.30173	0.514	0.332	1.06307e-30	Smooth_Muscle_Cells
Lsp11	8.93004e-35	0.287338	0.342	0.179	2.01471e-30	Smooth_Muscle_Cells
Selm1	1.00868e-34	0.276414	0.399	0.232	2.27567e-30	Smooth_Muscle_Cells
Chmp2b	8.93363e-34	0.270591	0.289	0.151	2.01552e-29	Smooth_Muscle_Cells
Fxyd6	1.99925e-32	0.271923	0.308	0.165	4.5105e-28	Smooth_Muscle_Cells
Itm2a1	3.22769e-31	0.293932	0.401	0.236	7.28199e-27	Smooth_Muscle_Cells
Pdia31	6.06476e-31	0.307138	0.681	0.52	1.36827e-26	Smooth_Muscle_Cells
Vim1	1.42705e-30	0.308932	0.928	0.733	3.21957e-26	Smooth_Muscle_Cells
Prkcdbp	3.31422e-30	0.309797	0.389	0.236	7.47722e-26	Smooth_Muscle_Cells
Nr4a12	5.22867e-30	0.36868	0.31	0.174	1.17964e-25	Smooth_Muscle_Cells
Ppp1r15a	8.69595e-30	0.412118	0.301	0.168	1.96189e-25	Smooth_Muscle_Cells
Tmem641	1.10573e-29	0.251991	0.325	0.182	2.49463e-25	Smooth_Muscle_Cells
Crip12	3.33016e-29	0.654731	0.606	0.479	7.51316e-25	Smooth_Muscle_Cells
Hsp90b11	2.10673e-28	0.314359	0.885	0.793	4.75299e-24	Smooth_Muscle_Cells
Rplp12	3.85985e-28	0.388516	0.926	0.895	8.70821e-24	Smooth_Muscle_Cells
Pam2	4.50563e-28	0.388508	0.6	0.446	1.01652e-23	Smooth_Muscle_Cells
Anxa12	3.70446e-27	0.264114	0.331	0.19	8.35763e-23	Smooth_Muscle_Cells
Gabarap2	1.13209e-26	0.294656	0.595	0.441	2.5541e-22	Smooth_Muscle_Cells
Socs3	3.95307e-26	0.27416	0.268	0.144	8.91853e-22	Smooth_Muscle_Cells
Zfp361	4.97148e-26	0.390714	0.434	0.274	1.12162e-21	Smooth_Muscle_Cells
Tsc22d1	8.27122e-26	0.259279	0.423	0.28	1.86607e-21	Smooth_Muscle_Cells
Calu1	1.35557e-25	0.250414	0.437	0.291	3.0583e-21	Smooth_Muscle_Cells
Myl12a	2.34214e-25	0.337648	0.864	0.761	5.28411e-21	Smooth_Muscle_Cells
Rpl13a1	4.03396e-25	0.277795	0.952	0.913	9.10102e-21	Smooth_Muscle_Cells
Nedd41	9.07345e-25	0.292843	0.785	0.663	2.04706e-20	Smooth_Muscle_Cells
Igf12	2.64612e-22	0.28568	0.33	0.203	5.96992e-18	Smooth_Muscle_Cells
Calm21	1.40661e-20	0.272791	0.713	0.577	3.17345e-16	Smooth_Muscle_Cells
Hmgn11	1.95783e-20	0.25242	0.501	0.371	4.41707e-16	Smooth_Muscle_Cells
Laptm4a1	2.58605e-20	0.25567	0.712	0.59	5.83439e-16	Smooth_Muscle_Cells
Cebpd1	1.5782e-18	0.327092	0.275	0.169	3.56058e-14	Smooth_Muscle_Cells
Dusp11	4.18724e-16	0.293874	0.386	0.272	9.44684e-12	Smooth_Muscle_Cells
Klf2	3.81973e-13	0.34956	0.419	0.31	8.61769e-09	Smooth_Muscle_Cells
Myl6	3.88068e-12	0.260564	0.524	0.419	8.7552e-08	Smooth_Muscle_Cells
Gm119421	2.42308e-09	0.281109	0.426	0.352	5.46672e-05	Smooth_Muscle_Cells
H19-Mir675	4.70372e-07	0.543459	0.386	0.371	0.0106121	Smooth_Muscle_Cells
Malat11	2.46921e-05	0.33834	0.609	0.599	0.557078	Smooth_Muscle_Cells
Fabp4	0	3.30941	0.97	0.156	0	Endothelial
Cd36	0	2.35695	0.898	0.257	0	Endothelial
Sparcl1	0	2.07743	0.937	0.269	0	Endothelial
Cav1	0	1.99334	0.898	0.124	0	Endothelial
Gpihbp1	0	1.92513	0.833	0.076	0	Endothelial
Ly6c1	0	1.78533	0.761	0.1	0	Endothelial
Mgll	0	1.58765	0.759	0.104	0	Endothelial
Sdpr	0	1.54793	0.867	0.308	0	Endothelial
Gng11	0	1.51541	0.858	0.219	0	Endothelial
Ly6e	0	1.45438	0.78	0.192	0	Endothelial
Tspan13	0	1.39601	0.768	0.122	0	Endothelial
Egfl7	0	1.3503	0.716	0.081	0	Endothelial
Tmem88	0	1.33677	0.75	0.088	0	Endothelial
Col4a1	0	1.29466	0.907	0.417	0	Endothelial
H2-D11	0	1.27199	0.834	0.299	0	Endothelial
Rbp7	0	1.2657	0.442	0.047	0	Endothelial
Kdr	0	1.26442	0.729	0.087	0	Endothelial
Cdh5	0	1.2436	0.742	0.102	0	Endothelial
Apold1	0	1.17751	0.544	0.085	0	Endothelial
Fam101b	0	1.17193	0.665	0.123	0	Endothelial
Tcf4	0	1.1644	0.838	0.38	0	Endothelial
Col4a2	0	1.12599	0.827	0.351	0	Endothelial
Adgrf5	0	1.1134	0.651	0.085	0	Endothelial
Calm11	0	1.10513	0.989	0.788	0	Endothelial
Ptrf	0	1.08597	0.796	0.353	0	Endothelial
Kitl	0	1.06516	0.631	0.103	0	Endothelial
Cd93	0	1.0611	0.671	0.12	0	Endothelial
Pecam1	0	1.04752	0.682	0.108	0	Endothelial
Ifitm3	0	1.0377	0.798	0.355	0	Endothelial
Rgcc	0	1.02527	0.533	0.054	0	Endothelial
Esam	0	1.01448	0.655	0.095	0	Endothelial
Nrp1	0	1.00245	0.767	0.331	0	Endothelial
Btnl9	0	0.997078	0.477	0.038	0	Endothelial
Tmsb4x1	0	0.984266	0.999	0.919	0	Endothelial
Ly6a	0	0.967684	0.509	0.091	0	Endothelial
S100a16	0	0.955172	0.663	0.165	0	Endothelial
Mest	0	0.947843	0.614	0.284	0	Endothelial
Flt1	0	0.906163	0.577	0.098	0	Endothelial
Ets1	0	0.900585	0.61	0.125	0	Endothelial
Gimap4	0	0.890209	0.525	0.055	0	Endothelial
Cav2	0	0.886257	0.56	0.069	0	Endothelial
Ushbp1	0	0.881047	0.534	0.051	0	Endothelial
Slc9a3r2	0	0.873731	0.559	0.109	0	Endothelial
Myct1	0	0.869501	0.548	0.061	0	Endothelial
Tspan7	0	0.846145	0.545	0.109	0	Endothelial
Cd341	0	0.838161	0.718	0.255	0	Endothelial
Cldn5	0	0.835525	0.445	0.037	0	Endothelial
1810011O10Rik	0	0.829668	0.489	0.07	0	Endothelial
Sptbn1	0	0.827314	0.859	0.563	0	Endothelial
Gnai21	0	0.82399	0.723	0.356	0	Endothelial
Ctla2a	0	0.823042	0.501	0.095	0	Endothelial
Fabp5	0	0.80764	0.681	0.21	0	Endothelial
Icam2	0	0.799101	0.547	0.084	0	Endothelial
Ramp2	0	0.785916	0.684	0.239	0	Endothelial
Ptprb	0	0.785543	0.485	0.089	0	Endothelial
8430408G22Rik	0	0.782258	0.337	0.038	0	Endothelial
2022-09-04	0	0.780187	0.503	0.084	0	Endothelial
Nrp2	0	0.77228	0.457	0.064	0	Endothelial
Ifi203	0	0.765856	0.453	0.076	0	Endothelial
Gimap6	0	0.763914	0.512	0.066	0	Endothelial
Nes	0	0.745669	0.515	0.167	0	Endothelial
BC028528	0	0.743404	0.52	0.109	0	Endothelial
Plk2	0	0.737783	0.506	0.152	0	Endothelial
Pcdh17	0	0.726123	0.413	0.033	0	Endothelial
Ccnd1	0	0.719514	0.508	0.195	0	Endothelial
Ecscr	0	0.717686	0.513	0.085	0	Endothelial
Rps271	0	0.716684	0.694	0.34	0	Endothelial
Car4	0	0.710147	0.36	0.029	0	Endothelial
Id1	0	0.708596	0.454	0.133	0	Endothelial
Msn	0	0.701874	0.633	0.287	0	Endothelial
Aqp1	0	0.697809	0.377	0.054	0	Endothelial
Aplp2	0	0.686065	0.713	0.377	0	Endothelial
Sparc2	0	0.670831	0.99	0.75	0	Endothelial
Ets2	0	0.670778	0.465	0.096	0	Endothelial
Slfn5	0	0.668413	0.426	0.073	0	Endothelial
Arhgap18	0	0.665788	0.44	0.082	0	Endothelial
Rpl131	0	0.649284	0.798	0.46	0	Endothelial
Gbp7	0	0.639121	0.323	0.085	0	Endothelial
Plcb4	0	0.635393	0.429	0.11	0	Endothelial
Adgrl4	0	0.633054	0.412	0.041	0	Endothelial
Emcn	0	0.631999	0.487	0.087	0	Endothelial
Clic5	0	0.628117	0.43	0.1	0	Endothelial
Sox18	0	0.627242	0.402	0.043	0	Endothelial
C1qtnf9	0	0.61936	0.357	0.029	0	Endothelial
Mndal1	0	0.61332	0.38	0.075	0	Endothelial
Ctnnbip1	0	0.609089	0.447	0.11	0	Endothelial
Ehd2	0	0.608888	0.458	0.102	0	Endothelial
Tcf15	0	0.592708	0.377	0.037	0	Endothelial
Lgals9	0	0.585989	0.41	0.121	0	Endothelial
Tie1	0	0.581541	0.428	0.07	0	Endothelial
Clec14a	0	0.576992	0.39	0.062	0	Endothelial
Dusp3	0	0.570628	0.477	0.17	0	Endothelial
Gm16340	0	0.568764	0.341	0.035	0	Endothelial
Cd300lg	0	0.558537	0.363	0.033	0	Endothelial
2810025M15Rik	0	0.55381	0.451	0.15	0	Endothelial
Rasip1	0	0.550371	0.401	0.063	0	Endothelial
AW112010	0	0.540934	0.294	0.033	0	Endothelial
Elk3	0	0.540885	0.43	0.107	0	Endothelial
S100a13	0	0.537939	0.495	0.204	0	Endothelial
Tm4sf1	0	0.535274	0.574	0.237	0	Endothelial
Mllt4	0	0.528175	0.42	0.133	0	Endothelial
Podxl	0	0.528002	0.358	0.049	0	Endothelial
Fli1	0	0.523182	0.392	0.087	0	Endothelial
Arhgap29	0	0.514468	0.422	0.142	0	Endothelial
Cd200	0	0.514158	0.406	0.129	0	Endothelial
Lims2	0	0.5137	0.353	0.046	0	Endothelial
Rasgrp3	0	0.513224	0.351	0.046	0	Endothelial
Sgk1	0	0.511087	0.338	0.074	0	Endothelial
Ccdc85b	0	0.510989	0.389	0.069	0	Endothelial
Palmd	0	0.510119	0.369	0.088	0	Endothelial
Ostf11	0	0.503673	0.467	0.176	0	Endothelial
Srgn1	0	0.503181	0.421	0.089	0	Endothelial
Jam2	0	0.502794	0.36	0.071	0	Endothelial
Aplnr	0	0.501772	0.321	0.03	0	Endothelial
Plxnd1	0	0.500486	0.373	0.068	0	Endothelial
Kank3	0	0.498584	0.355	0.048	0	Endothelial
Sox17	0	0.494509	0.276	0.03	0	Endothelial
Trp53i11	0	0.482172	0.322	0.038	0	Endothelial
Ppp1r2	0	0.473165	0.412	0.144	0	Endothelial
Itga6	0	0.468195	0.366	0.09	0	Endothelial
Gngt2	0	0.467741	0.35	0.068	0	Endothelial
Uaca	0	0.466533	0.389	0.124	0	Endothelial
Kctd12b	0	0.466211	0.308	0.046	0	Endothelial
S1pr1	0	0.457005	0.364	0.092	0	Endothelial
Afap1l1	0	0.454795	0.386	0.109	0	Endothelial
Mmrn2	0	0.450728	0.345	0.061	0	Endothelial
Erg	0	0.443988	0.313	0.048	0	Endothelial
Lpar4	0	0.442065	0.275	0.058	0	Endothelial
Epas1	0	0.427439	0.325	0.067	0	Endothelial
Efna1	0	0.415302	0.302	0.048	0	Endothelial
Eng	0	0.413918	0.368	0.106	0	Endothelial
9430020K01Rik	0	0.413501	0.304	0.051	0	Endothelial
Sult1a1	0	0.409321	0.269	0.034	0	Endothelial
Rgs51	0	0.40903	0.372	0.098	0	Endothelial
Myo10	0	0.407381	0.293	0.064	0	Endothelial
Fam43a	0	0.40282	0.278	0.044	0	Endothelial
Scarb1	0	0.400642	0.303	0.059	0	Endothelial
Meox2	0	0.398744	0.269	0.042	0	Endothelial
Clec1a	0	0.397694	0.254	0.025	0	Endothelial
Arhgef15	0	0.390169	0.284	0.033	0	Endothelial
Dok4	0	0.387934	0.28	0.046	0	Endothelial
Prex2	0	0.38641	0.262	0.04	0	Endothelial
F11r	0	0.384338	0.291	0.052	0	Endothelial
Ablim3	0	0.37798	0.255	0.024	0	Endothelial
Tmem204	0	0.364361	0.281	0.055	0	Endothelial
Ldb2	0	0.355394	0.254	0.033	0	Endothelial
Rps14	3.10636e-306	0.541082	0.987	0.934	7.00827e-302	Endothelial
Myl12b	1.20891e-304	0.610762	0.683	0.382	2.72742e-300	Endothelial
Slc6a61	3.4479e-302	0.536156	0.356	0.111	7.77881e-298	Endothelial
Gnas	3.67327e-301	0.71562	0.94	0.836	8.28727e-297	Endothelial
Apbb2	6.15933e-297	0.32925	0.267	0.063	1.38961e-292	Endothelial
Ppap2b	2.17375e-295	0.48582	0.434	0.16	4.9042e-291	Endothelial
Fkbp1a	5.90745e-294	0.679783	0.705	0.45	1.33278e-289	Endothelial
Tpm31	8.92701e-294	0.589267	0.667	0.363	2.01402e-289	Endothelial
Yes1	1.79593e-290	0.360538	0.29	0.076	4.0518e-286	Endothelial
Cd81	2.38433e-290	0.639225	0.844	0.648	5.37928e-286	Endothelial
Tmod3	2.66445e-288	0.511426	0.511	0.222	6.01126e-284	Endothelial
Actb2	9.16985e-288	0.547355	0.997	0.764	2.06881e-283	Endothelial
Rps21	1.40487e-286	0.629231	0.819	0.581	3.16952e-282	Endothelial
B2m1	3.6938e-286	0.749201	0.858	0.567	8.33357e-282	Endothelial
Efnb2	5.88504e-284	0.341449	0.26	0.062	1.32772e-279	Endothelial
Pim3	1.9746e-280	0.38796	0.262	0.065	4.45489e-276	Endothelial
H2-K11	8.89204e-279	0.562602	0.483	0.196	2.00613e-274	Endothelial
Ptma	2.13146e-277	0.595556	0.739	0.461	4.80878e-273	Endothelial
Adam15	1.79224e-273	0.333384	0.267	0.068	4.04348e-269	Endothelial
Rps31	3.23016e-272	0.571064	0.815	0.499	7.28758e-268	Endothelial
Sepp11	5.07207e-267	0.370575	0.574	0.275	1.14431e-262	Endothelial
Lxn	1.20058e-263	0.335113	0.268	0.071	2.70862e-259	Endothelial
Pltp1	1.51929e-263	0.349361	0.263	0.068	3.42766e-259	Endothelial
Actn4	2.85447e-257	0.531352	0.528	0.261	6.43996e-253	Endothelial
Rpl9	3.28673e-257	0.568562	0.666	0.371	7.4152e-253	Endothelial
Fscn1	9.3735e-257	0.430216	0.371	0.135	2.11475e-252	Endothelial
Igfbp72	2.30736e-255	0.36161	0.833	0.444	5.20564e-251	Endothelial
Ablim1	2.72439e-255	0.41429	0.378	0.138	6.14649e-251	Endothelial
Tpst2	5.68999e-250	0.31959	0.282	0.082	1.28372e-245	Endothelial
Tspan18	6.74198e-246	0.333032	0.295	0.09	1.52106e-241	Endothelial
Klf21	8.55803e-245	0.609739	0.558	0.267	1.93078e-240	Endothelial
Tpm41	2.85865e-243	0.576686	0.702	0.417	6.4494e-239	Endothelial
Sh3bgrl31	6.3288e-243	0.479893	0.508	0.24	1.42784e-238	Endothelial
Itga1	9.32792e-243	0.388986	0.349	0.122	2.10447e-238	Endothelial
Malat12	7.43325e-235	0.529076	0.881	0.544	1.67701e-230	Endothelial
Myo1b	1.00079e-233	0.359248	0.331	0.114	2.25789e-229	Endothelial
Myl61	1.42695e-232	0.52557	0.644	0.38	3.21935e-228	Endothelial
Klf7	7.15647e-223	0.361647	0.311	0.107	1.61457e-218	Endothelial
Rell1	3.17912e-221	0.30718	0.256	0.075	7.17241e-217	Endothelial
Pea15a	7.01842e-221	0.436605	0.438	0.199	1.58343e-216	Endothelial
Smco4	1.68945e-219	0.309515	0.258	0.077	3.81157e-215	Endothelial
4931406P16Rik	1.9595e-212	0.336461	0.304	0.106	4.42083e-208	Endothelial
Tacc1	4.34902e-212	0.383324	0.356	0.14	9.81183e-208	Endothelial
Fau1	6.48782e-212	0.506166	0.68	0.435	1.46372e-207	Endothelial
Ece1	1.48426e-205	0.275707	0.42	0.173	3.34865e-201	Endothelial
Eef1a1	1.63687e-204	0.439721	0.815	0.578	3.69293e-200	Endothelial
Rps6	3.91209e-204	0.458746	0.488	0.241	8.82606e-200	Endothelial
Itm2b1	3.69443e-202	0.477513	0.868	0.66	8.335e-198	Endothelial
Tnfaip1	1.87752e-201	0.332863	0.323	0.122	4.23588e-197	Endothelial
Ptp4a3	5.48031e-199	0.316424	0.296	0.104	1.23641e-194	Endothelial
Slc12a2	2.14755e-198	0.32407	0.266	0.086	4.84508e-194	Endothelial
Oaz2	1.26936e-197	0.386974	0.336	0.134	2.8638e-193	Endothelial
Ctnnb1	2.13201e-197	0.434985	0.491	0.257	4.81002e-193	Endothelial
Fnbp1l	2.79199e-197	0.394092	0.377	0.16	6.299e-193	Endothelial
Limch1	4.57342e-193	0.349023	0.352	0.141	1.03181e-188	Endothelial
Nudt4	2.02469e-189	0.439969	0.416	0.197	4.5679e-185	Endothelial
Rps291	1.81177e-187	0.47015	0.691	0.447	4.08755e-183	Endothelial
Tek	2.04994e-187	0.296165	0.301	0.109	4.62487e-183	Endothelial
Clic11	1.68475e-186	0.477912	0.587	0.361	3.80096e-182	Endothelial
Tjp1	2.94357e-185	0.284926	0.253	0.084	6.64099e-181	Endothelial
Arglu1	2.99619e-183	0.446632	0.499	0.275	6.7597e-179	Endothelial
Arpc31	5.05259e-183	0.375268	0.42	0.2	1.13992e-178	Endothelial
Itsn2	9.05484e-183	0.344657	0.32	0.127	2.04286e-178	Endothelial
Cd91	2.32812e-182	0.317959	0.418	0.188	5.25246e-178	Endothelial
Mef2c1	8.86035e-182	0.38572	0.409	0.19	1.99898e-177	Endothelial
Tpt1	1.99542e-181	0.454632	0.769	0.533	4.50186e-177	Endothelial
Rps111	4.40042e-180	0.452235	0.821	0.669	9.92779e-176	Endothelial
Hspa81	1.09177e-179	0.420549	0.439	0.217	2.46314e-175	Endothelial
Anp32a	1.12535e-177	0.508229	0.715	0.525	2.53889e-173	Endothelial
Myh9	7.56895e-177	0.359348	0.362	0.159	1.70763e-172	Endothelial
Lama41	8.48278e-177	0.409175	0.542	0.3	1.9138e-172	Endothelial
Rpl411	1.19033e-176	0.405255	0.854	0.667	2.6855e-172	Endothelial
Wasf2	2.67168e-175	0.39817	0.434	0.216	6.02757e-171	Endothelial
Id32	1.80191e-174	0.381407	0.704	0.417	4.0653e-170	Endothelial
Rhoc	1.06732e-173	0.449819	0.491	0.274	2.40797e-169	Endothelial
Mapk3	5.37238e-172	0.260603	0.253	0.087	1.21206e-167	Endothelial
Jup	8.80634e-171	0.26749	0.258	0.091	1.9868e-166	Endothelial
Spag9	2.32806e-170	0.371277	0.394	0.187	5.25234e-166	Endothelial
Rps231	3.51399e-168	0.459631	0.692	0.475	7.9279e-164	Endothelial
Mxd4	3.36834e-166	0.393936	0.43	0.219	7.59931e-162	Endothelial
Wwtr1	1.13903e-165	0.305258	0.325	0.136	2.56977e-161	Endothelial
App	4.68845e-164	0.457124	0.725	0.519	1.05776e-159	Endothelial
Rpl101	2.12709e-163	0.370664	0.534	0.288	4.79893e-159	Endothelial
Rps7	1.83826e-160	0.4177	0.707	0.496	4.1473e-156	Endothelial
Gltscr2	2.94367e-159	0.37255	0.407	0.204	6.64121e-155	Endothelial
Cd151	1.08723e-155	0.318092	0.349	0.159	2.45289e-151	Endothelial
Rab11a	6.77299e-153	0.376118	0.468	0.258	1.52805e-148	Endothelial
Col18a1	4.48039e-152	0.309529	0.288	0.115	1.01082e-147	Endothelial
Txnip	7.98648e-152	0.389015	0.446	0.237	1.80183e-147	Endothelial
Rps161	1.91334e-151	0.391032	0.603	0.378	4.31668e-147	Endothelial
Rpl7	6.06024e-151	0.400975	0.631	0.411	1.36725e-146	Endothelial
Rps131	9.44043e-150	0.394218	0.559	0.323	2.12986e-145	Endothelial
Nck1	1.18692e-147	0.270369	0.251	0.095	2.67782e-143	Endothelial
Hspg2	7.50953e-144	0.33406	0.382	0.189	1.69422e-139	Endothelial
Arpc1b1	7.21666e-143	0.332005	0.554	0.327	1.62815e-138	Endothelial
Rps81	8.63817e-143	0.383727	0.79	0.594	1.94886e-138	Endothelial
Rps17	1.55033e-142	0.402571	0.621	0.407	3.49769e-138	Endothelial
Cdh13	2.81006e-142	0.254135	0.253	0.097	6.33977e-138	Endothelial
Cxcl121	1.13295e-141	0.749649	0.309	0.141	2.55604e-137	Endothelial
Xiap	2.19535e-141	0.26998	0.275	0.113	4.95294e-137	Endothelial
Rpl21	4.06254e-141	0.379911	0.555	0.33	9.16549e-137	Endothelial
Rpl111	1.1437e-140	0.403281	0.708	0.502	2.5803e-136	Endothelial
Rpl37a1	1.84433e-140	0.394929	0.731	0.558	4.16098e-136	Endothelial
Rpl31	9.46606e-140	0.405772	0.671	0.473	2.13564e-135	Endothelial
Rps27a1	3.32339e-139	0.399246	0.729	0.518	7.49791e-135	Endothelial
Rpl23	8.6846e-139	0.391111	0.758	0.596	1.95933e-134	Endothelial
Cfl11	2.58968e-137	0.387401	0.553	0.356	5.84257e-133	Endothelial
Rpl30	4.37528e-137	0.343847	0.472	0.261	9.87107e-133	Endothelial
Adam10	2.82456e-135	0.33911	0.4	0.21	6.37249e-131	Endothelial
Ppia	2.93564e-135	0.397739	0.606	0.399	6.62309e-131	Endothelial
Rpl18a	6.94112e-135	0.388528	0.756	0.561	1.56599e-130	Endothelial
Rps281	1.84304e-134	0.331653	0.426	0.229	4.15808e-130	Endothelial
Zfp362	3.92473e-134	0.397687	0.459	0.247	8.85458e-130	Endothelial
Rps241	3.73038e-133	0.374519	0.879	0.774	8.41612e-129	Endothelial
Hes1	7.49744e-132	0.360227	0.339	0.164	1.6915e-127	Endothelial
Reep3	2.88752e-128	0.307574	0.338	0.166	6.51454e-124	Endothelial
Rps191	8.48448e-128	0.382881	0.769	0.604	1.91418e-123	Endothelial
Rps91	1.4077e-125	0.299088	0.96	0.901	3.17591e-121	Endothelial
Rpl191	2.26519e-125	0.380249	0.594	0.404	5.1105e-121	Endothelial
Rac1	2.95484e-125	0.363352	0.549	0.359	6.66642e-121	Endothelial
Psma71	1.86054e-123	0.34609	0.563	0.346	4.19755e-119	Endothelial
Sptan1	7.44773e-123	0.282059	0.313	0.15	1.68028e-118	Endothelial
Ptbp31	3.39954e-120	0.310756	0.351	0.18	7.66969e-116	Endothelial
mt-Rnr22	4.07139e-120	0.298994	0.999	1	9.18547e-116	Endothelial
Sypl	2.79703e-119	0.273963	0.336	0.168	6.31037e-115	Endothelial
Btg22	2.87449e-119	0.382345	0.482	0.277	6.48515e-115	Endothelial
Rpl351	3.07446e-119	0.319025	0.468	0.276	6.93629e-115	Endothelial
Tspan6	3.53631e-116	0.254939	0.32	0.154	7.97826e-112	Endothelial
Rpl17	4.36525e-116	0.361229	0.636	0.444	9.84844e-112	Endothelial
Rpl7a	5.81462e-116	0.326255	0.547	0.341	1.31184e-111	Endothelial
Rps122	7.95578e-116	0.33056	0.729	0.519	1.7949e-111	Endothelial
Cyb5a	1.37169e-115	0.309602	0.424	0.242	3.09467e-111	Endothelial
Ifitm2	1.46785e-115	0.294711	0.552	0.346	3.31163e-111	Endothelial
Cd2ap	4.83384e-115	0.281899	0.32	0.158	1.09056e-110	Endothelial
Hmgb1	6.68801e-114	0.318872	0.422	0.242	1.50888e-109	Endothelial
Rpl37	1.81191e-112	0.353459	0.723	0.567	4.08785e-108	Endothelial
Atox11	3.36008e-112	0.349505	0.535	0.358	7.58068e-108	Endothelial
Rps15	1.07605e-111	0.32739	0.813	0.686	2.42768e-107	Endothelial
Mbnl2	1.38024e-110	0.345541	0.474	0.296	3.11397e-106	Endothelial
Rplp21	2.62239e-110	0.32479	0.781	0.612	5.91637e-106	Endothelial
Pfdn51	1.02434e-109	0.342405	0.518	0.335	2.31101e-105	Endothelial
Rps201	1.58321e-109	0.325613	0.785	0.642	3.57189e-105	Endothelial
Ywhab	5.6637e-109	0.362587	0.665	0.507	1.27779e-104	Endothelial
Ddx5	5.47709e-108	0.337401	0.747	0.615	1.23569e-103	Endothelial
Itgb1	3.43032e-106	0.34079	0.847	0.732	7.73915e-102	Endothelial
Rpl321	4.03531e-106	0.326852	0.918	0.847	9.10407e-102	Endothelial
Rpl6	1.49975e-105	0.32184	0.632	0.447	3.38359e-101	Endothelial
Rpl27a	7.48691e-105	0.33038	0.523	0.346	1.68912e-100	Endothelial
Rpl36	1.20059e-101	0.346124	0.603	0.429	2.70866e-97	Endothelial
Adipor1	1.31969e-101	0.305397	0.413	0.248	2.97735e-97	Endothelial
Ier22	9.54073e-101	0.256726	0.562	0.357	2.15248e-96	Endothelial
Rpl36a	3.13721e-99	0.319963	0.521	0.345	7.07787e-95	Endothelial
Rhoa	1.51725e-98	0.303001	0.48	0.309	3.42307e-94	Endothelial
Dusp12	3.9141e-97	0.267677	0.428	0.248	8.83059e-93	Endothelial
Dnaja1	4.22281e-96	0.277919	0.383	0.222	9.52709e-92	Endothelial
Rpl18	5.22227e-96	0.320829	0.621	0.454	1.1782e-91	Endothelial
Fam198b	2.7726e-93	0.253179	0.309	0.163	6.25526e-89	Endothelial
Tmbim61	4.06264e-93	0.31752	0.471	0.31	9.16571e-89	Endothelial
Timp3	2.60003e-92	0.33847	0.425	0.256	5.86592e-88	Endothelial
Snx3	3.70487e-92	0.318398	0.548	0.387	8.35856e-88	Endothelial
Rpl3	5.85106e-92	0.321355	0.643	0.481	1.32006e-87	Endothelial
Rps251	3.49728e-91	0.303768	0.615	0.45	7.89022e-87	Endothelial
Mfge8	4.963e-91	0.270488	0.364	0.21	1.1197e-86	Endothelial
Tagln21	3.03328e-90	0.266829	0.669	0.452	6.84339e-86	Endothelial
Eif1	3.2854e-89	0.289548	0.737	0.581	7.41219e-85	Endothelial
Cyb5r3	4.6039e-89	0.296113	0.391	0.236	1.03868e-84	Endothelial
Rpl23a	2.52777e-87	0.298858	0.638	0.467	5.70291e-83	Endothelial
Fxyd61	3.91012e-86	0.255053	0.287	0.149	8.82162e-82	Endothelial
Ctnna11	4.31531e-86	0.29249	0.525	0.362	9.73578e-82	Endothelial
Dynll1	7.98121e-86	0.307637	0.7	0.562	1.80064e-81	Endothelial
Rsu1	1.00814e-84	0.280604	0.374	0.225	2.27445e-80	Endothelial
Ahnak	1.43371e-83	0.267369	0.409	0.251	3.2346e-79	Endothelial
Rpl28	1.81994e-83	0.270267	0.432	0.275	4.10597e-79	Endothelial
H3f3b2	2.25667e-82	0.318298	0.703	0.553	5.09126e-78	Endothelial
Rps4x	9.23051e-81	0.286677	0.611	0.455	2.0825e-76	Endothelial
Adamts11	5.51086e-78	0.405973	0.317	0.183	1.24331e-73	Endothelial
Rps15a	1.38213e-77	0.282759	0.745	0.622	3.11822e-73	Endothelial
Atrx	3.54551e-75	0.36051	0.571	0.435	7.99902e-71	Endothelial
Rpl34	2.69303e-73	0.309779	0.525	0.389	6.07575e-69	Endothelial
Rpl27	1.22056e-72	0.264593	0.482	0.333	2.75371e-68	Endothelial
Vim2	4.31021e-72	0.261364	0.901	0.711	9.72427e-68	Endothelial
mt-Rnr11	1.36647e-71	0.268595	0.833	0.73	3.0829e-67	Endothelial
Clic4	9.91573e-71	0.266036	0.401	0.262	2.23709e-66	Endothelial
Ybx1	4.03267e-69	0.275997	0.806	0.716	9.09811e-65	Endothelial
Rps18	6.3062e-69	0.289316	0.631	0.503	1.42274e-64	Endothelial
Rps101	5.16094e-65	0.262694	0.666	0.537	1.16436e-60	Endothelial
Fermt2	1.50381e-64	0.271094	0.539	0.408	3.39276e-60	Endothelial
Sh3glb1	1.89226e-64	0.285473	0.583	0.463	4.26913e-60	Endothelial
H1f0	7.70528e-61	0.291444	0.458	0.321	1.73839e-56	Endothelial
Rpl22	4.00267e-60	0.25324	0.702	0.603	9.03043e-56	Endothelial
Tmsb101	7.40385e-60	0.283754	0.679	0.57	1.67038e-55	Endothelial
Rsrp1	9.40799e-58	0.255693	0.561	0.437	2.12254e-53	Endothelial
Pfn11	3.7972e-53	0.262575	0.737	0.654	8.56687e-49	Endothelial
H19	0	2.62874	0.898	0.46	0	Endocardium
H19-Mir6751	0	2.51216	0.687	0.343	0	Endocardium
Igf2	0	2.22315	0.941	0.584	0	Endocardium
Cdkn1c	0	2.10273	0.639	0.267	0	Endocardium
Igfbp5	0	1.96228	0.571	0.121	0	Endocardium
Tm4sf11	0	1.66729	0.684	0.257	0	Endocardium
Ednrb	0	1.56481	0.586	0.095	0	Endocardium
Ece11	0	1.4607	0.769	0.163	0	Endocardium
Fabp51	0	1.34308	0.744	0.247	0	Endocardium
Npr3	0	1.20027	0.49	0.01	0	Endocardium
Plvap	0	1.10696	0.533	0.014	0	Endocardium
Ramp21	0	1.09889	0.803	0.269	0	Endocardium
Cdh111	0	1.0818	0.576	0.129	0	Endocardium
Ctla2a1	0	1.02738	0.553	0.127	0	Endocardium
Cpe	0	0.988187	0.543	0.173	0	Endocardium
Emcn1	0	0.968236	0.555	0.117	0	Endocardium
Cgnl1	0	0.957884	0.553	0.093	0	Endocardium
Tmem2	0	0.747875	0.466	0.058	0	Endocardium
Tspan61	0	0.693016	0.513	0.151	0	Endocardium
Bace2	0	0.686727	0.361	0.028	0	Endocardium
Egfl7-Mir126a	0	0.65431	0.369	0.017	0	Endocardium
Klhl4	0	0.636214	0.398	0.039	0	Endocardium
Plagl1	0	0.631171	0.393	0.063	0	Endocardium
Calcrl	0	0.626919	0.38	0.072	0	Endocardium
Pecam11	0	0.606684	0.572	0.169	0	Endocardium
Tek1	0	0.566257	0.45	0.113	0	Endocardium
Ecscr1	0	0.556484	0.479	0.127	0	Endocardium
Adgrg6	0	0.523389	0.291	0.011	0	Endocardium
Mmrn21	0	0.507128	0.392	0.082	0	Endocardium
Prr15	0	0.478677	0.279	0.007	0	Endocardium
Tmem108	0	0.467362	0.303	0.023	0	Endocardium
Entpd1	0	0.433186	0.282	0.04	0	Endocardium
Cd931	6.46947e-303	0.654056	0.573	0.179	1.45958e-298	Endocardium
Eng1	1.05804e-299	0.611055	0.45	0.123	2.38706e-295	Endocardium
Ipo11	1.2761e-288	0.422552	0.306	0.059	2.87901e-284	Endocardium
Car8	4.06084e-288	0.37794	0.264	0.043	9.16167e-284	Endocardium
Aplp21	2.89021e-286	0.907445	0.757	0.403	6.5206e-282	Endocardium
Col18a11	4.94343e-283	0.54538	0.432	0.118	1.11529e-278	Endocardium
Tie11	5.16234e-282	0.437707	0.412	0.103	1.16468e-277	Endocardium
Hmcn1	6.85662e-265	0.570826	0.303	0.064	1.54692e-260	Endocardium
Sdpr1	6.7919e-263	0.820508	0.764	0.368	1.53232e-258	Endocardium
Mest1	3.24126e-253	0.953783	0.67	0.309	7.31261e-249	Endocardium
Rdx	7.57017e-253	0.848035	0.691	0.365	1.7079e-248	Endocardium
Gm6166	2.552e-247	0.362424	0.258	0.048	5.75758e-243	Endocardium
Flt11	4.86431e-245	0.507031	0.483	0.15	1.09744e-240	Endocardium
Icam21	5.02468e-244	0.449812	0.453	0.134	1.13362e-239	Endocardium
Gsta4	5.89473e-236	0.519868	0.274	0.058	1.32991e-231	Endocardium
Ackr3	5.99094e-231	0.437282	0.328	0.082	1.35162e-226	Endocardium
Rasip11	2.31172e-226	0.378904	0.363	0.097	5.21546e-222	Endocardium
Vim3	3.31969e-221	0.661339	0.961	0.722	7.48955e-217	Endocardium
F2r	5.32421e-198	0.533942	0.447	0.162	1.20119e-193	Endocardium
Igf2r	5.04912e-190	0.627665	0.543	0.25	1.13913e-185	Endocardium
Itga61	5.35207e-185	0.407356	0.366	0.115	1.20748e-180	Endocardium
Afap1l11	1.24246e-184	0.410103	0.397	0.133	2.80312e-180	Endocardium
Gm27694-Malat11	3.5608e-183	0.987541	0.666	0.337	8.03351e-179	Endocardium
Igfbp42	1.94154e-179	0.599834	0.611	0.294	4.3803e-175	Endocardium
Cdh51	1.09355e-172	0.359576	0.501	0.182	2.46716e-168	Endocardium
Rab11a1	2.90328e-168	0.52221	0.56	0.269	6.55008e-164	Endocardium
AV0260681	1.82466e-167	0.396018	0.346	0.113	4.11661e-163	Endocardium
Ggta1	3.99324e-167	0.288251	0.255	0.065	9.00915e-163	Endocardium
Notch1	1.76584e-158	0.29004	0.259	0.069	3.98392e-154	Endocardium
Fn12	3.0187e-153	0.488869	0.587	0.278	6.8105e-149	Endocardium
Atp1b3	2.17388e-151	0.445004	0.448	0.19	4.9045e-147	Endocardium
Tspan181	5.35142e-151	0.328001	0.323	0.106	1.20733e-146	Endocardium
Lgals91	4.03838e-147	0.44292	0.393	0.149	9.11099e-143	Endocardium
Gm1673	4.9289e-146	0.319443	0.302	0.097	1.11201e-141	Endocardium
Marcksl1	1.31269e-144	0.463469	0.523	0.251	2.96157e-140	Endocardium
Rps3-Rps3-Rps3-Snord15b1	1.10312e-141	0.58038	0.626	0.32	2.48874e-137	Endocardium
Igf13	2.35251e-139	0.472084	0.443	0.189	5.3075e-135	Endocardium
Eef1a1-Gm263771	1.48046e-137	0.564491	0.606	0.312	3.34008e-133	Endocardium
Gngt21	2.18226e-132	0.316811	0.296	0.098	4.9234e-128	Endocardium
Clec14a1	2.0025e-131	0.351656	0.298	0.1	4.51784e-127	Endocardium
Id22	1.20911e-127	0.595555	0.493	0.239	2.72788e-123	Endocardium
Adam101	4.43086e-126	0.42268	0.468	0.221	9.99646e-122	Endocardium
Elk31	7.43405e-126	0.303131	0.367	0.142	1.6772e-121	Endocardium
Airn	8.85132e-126	0.304821	0.297	0.103	1.99695e-121	Endocardium
Cd92	1.43411e-122	0.580014	0.44	0.207	3.23549e-118	Endocardium
Atp2b4	3.12392e-119	0.263443	0.261	0.085	7.04787e-115	Endocardium
Foxp1	1.32907e-110	0.357833	0.36	0.153	2.99852e-106	Endocardium
Plxnd11	3.00845e-107	0.25027	0.287	0.103	6.78736e-103	Endocardium
Palmd1	3.09829e-105	0.347357	0.306	0.119	6.99005e-101	Endocardium
Atn1-Grcc10-Grcc10	4.96925e-97	0.30991	0.296	0.119	1.12111e-92	Endocardium
Tmod31	1.82561e-96	0.388526	0.483	0.251	4.11876e-92	Endocardium
Rfk	1.34503e-95	0.276891	0.303	0.124	3.03451e-91	Endocardium
Ftl1-Gm22133	3.48886e-93	0.369282	0.515	0.271	7.87121e-89	Endocardium
Tmsb102	1.05315e-92	0.416334	0.771	0.572	2.37602e-88	Endocardium
Gas5-Gas5-Gas5-Gas5-Gas5-Gm25789-Gm22357-Gm23212-Mir5117-SNORD77-Snord47-Snord78-Snord80-Gm22489-Gm26224	1.79399e-92	0.286177	0.293	0.118	4.04743e-88	Endocardium
mt-Nd4-mt-Nd4l1	9.57238e-90	0.372162	0.496	0.257	2.15963e-85	Endocardium
Calm12	1.59898e-89	0.337115	0.951	0.81	3.60746e-85	Endocardium
Cd59a	3.10374e-89	0.275134	0.264	0.103	7.00235e-85	Endocardium
Tpm3-rs7	9.88847e-86	0.252393	0.283	0.117	2.23094e-81	Endocardium
Adamts12	9.47282e-84	0.331121	0.392	0.189	2.13716e-79	Endocardium
Tmem176b1	1.30171e-83	0.288061	0.405	0.202	2.93679e-79	Endocardium
Cfh2	1.62982e-83	0.572593	0.274	0.113	3.67704e-79	Endocardium
Cmtm3	1.77522e-83	0.310315	0.384	0.19	4.00507e-79	Endocardium
Mcfd2	1.34168e-82	0.254056	0.279	0.117	3.02696e-78	Endocardium
Gm20390-Nme21	2.03168e-81	0.352995	0.416	0.214	4.58368e-77	Endocardium
Lmo41	2.51715e-79	0.308916	0.352	0.169	5.67894e-75	Endocardium
Phactr2	4.16328e-79	0.30465	0.29	0.129	9.39277e-75	Endocardium
Heg1	1.12914e-78	0.320276	0.314	0.144	2.54745e-74	Endocardium
Nrp11	1.48489e-78	0.475007	0.606	0.385	3.35006e-74	Endocardium
Gm28062-Hnrnpu	6.09756e-76	0.32141	0.415	0.216	1.37567e-71	Endocardium
Ralb	1.03425e-75	0.293591	0.386	0.2	2.33336e-71	Endocardium
Eml4	1.37657e-72	0.270779	0.296	0.135	3.10567e-68	Endocardium
Ppap2b1	2.01679e-71	0.323102	0.371	0.19	4.55008e-67	Endocardium
RP23-174M4.2	4.87823e-70	0.384554	0.38	0.2	1.10058e-65	Endocardium
Trim47	5.31239e-68	0.267861	0.286	0.134	1.19853e-63	Endocardium
Slc9a3r21	1.63621e-67	0.272159	0.345	0.169	3.69146e-63	Endocardium
Maged22	2.90568e-67	0.348267	0.464	0.278	6.55551e-63	Endocardium
Top1	2.68596e-64	0.353032	0.53	0.347	6.05979e-60	Endocardium
Marcks2	6.2504e-63	0.353791	0.714	0.519	1.41015e-58	Endocardium
Ccnd2	4.31096e-62	0.439317	0.474	0.305	9.72595e-58	Endocardium
Lims1	5.78849e-62	0.289499	0.391	0.221	1.30594e-57	Endocardium
Pdlim1	3.06174e-61	0.312856	0.4	0.231	6.90759e-57	Endocardium
Pdlim31	5.50276e-61	0.255813	0.284	0.133	1.24148e-56	Endocardium
Cdk4	5.41743e-60	0.284109	0.489	0.305	1.22223e-55	Endocardium
Ppp3ca	4.66023e-59	0.285752	0.316	0.165	1.0514e-54	Endocardium
Msn1	2.10246e-57	0.306424	0.516	0.329	4.74336e-53	Endocardium
Rpl26	2.44186e-57	0.313493	0.486	0.308	5.50908e-53	Endocardium
G3bp2	1.78089e-56	0.296665	0.448	0.28	4.01786e-52	Endocardium
Gm17660-Gm43333	6.93916e-56	0.295233	0.355	0.195	1.56554e-51	Endocardium
Smc4	4.98704e-53	0.371704	0.518	0.346	1.12513e-48	Endocardium
Atxn7l3b	9.12113e-52	0.304498	0.528	0.363	2.05782e-47	Endocardium
Cyb5a1	1.03955e-49	0.253351	0.422	0.258	2.34532e-45	Endocardium
Sfr1	3.07287e-48	0.257452	0.488	0.324	6.9327e-44	Endocardium
Snx31	5.25843e-47	0.274036	0.559	0.401	1.18636e-42	Endocardium
Ctnnb11	8.76456e-47	0.251543	0.441	0.282	1.97737e-42	Endocardium
Ptprb1	3.47765e-44	0.269702	0.273	0.144	7.84592e-40	Endocardium
Calm22	6.20401e-39	0.274453	0.703	0.572	1.39969e-34	Endocardium
Sox4	5.861e-37	0.256563	0.438	0.296	1.3223e-32	Endocardium
Atrx1	1.72277e-35	0.264373	0.585	0.446	3.88674e-31	Endocardium
Wbp51	2.8899e-34	0.290426	0.581	0.453	6.51991e-30	Endocardium
Klf22	6.08679e-33	0.346524	0.45	0.303	1.37324e-28	Endocardium
Apold11	6.81734e-26	0.28587	0.256	0.153	1.53806e-21	Endocardium
H2-D12	1.15493e-12	0.444573	0.475	0.38	2.60564e-08	Endocardium
B2m2	1.35981e-12	0.252759	0.726	0.605	3.06788e-08	Endocardium
Rgs52	0	3.40785	0.91	0.109	0	Pericytes
Kcnj8	0	1.46495	0.655	0.021	0	Pericytes
Colec11	0	1.4169	0.624	0.033	0	Pericytes
Abcc9	0	1.05305	0.559	0.056	0	Pericytes
Steap4	0	0.884463	0.474	0.017	0	Pericytes
1941-09-01	0	0.877125	0.617	0.133	0	Pericytes
Higd1b	0	0.843684	0.441	0.017	0	Pericytes
Pdgfrb	0	0.806715	0.463	0.046	0	Pericytes
Ndufa4l2	0	0.791155	0.483	0.045	0	Pericytes
Rgs4	0	0.698975	0.4	0.022	0	Pericytes
Vtn	0	0.559022	0.288	0.007	0	Pericytes
Cox4i2	0	0.538481	0.325	0.022	0	Pericytes
Notch3	0	0.388974	0.265	0.023	0	Pericytes
Gucy1a31	7.31884e-296	0.738627	0.541	0.113	1.6512e-291	Pericytes
Gng111	4.00337e-289	1.10081	0.843	0.301	9.03201e-285	Pericytes
Slc12a21	1.74998e-282	0.77497	0.488	0.099	3.94813e-278	Pericytes
Col4a11	2.29699e-281	1.25235	0.948	0.478	5.18224e-277	Pericytes
Sparcl11	2.50932e-277	1.21157	0.92	0.355	5.66128e-273	Pericytes
Mylk	1.41165e-272	0.397786	0.286	0.034	3.18482e-268	Pericytes
Fabp41	1.34817e-251	1.2122	0.847	0.266	3.0416e-247	Pericytes
Cygb2	6.01916e-250	0.821477	0.562	0.138	1.35798e-245	Pericytes
Col4a21	9.12146e-235	1.10526	0.873	0.41	2.05789e-230	Pericytes
Apold12	3.88702e-234	1.16329	0.554	0.144	8.76951e-230	Pericytes
Ly6c11	4.26519e-212	0.908327	0.638	0.19	9.6227e-208	Pericytes
Mcam	9.43384e-205	0.589491	0.404	0.089	2.12837e-200	Pericytes
S1pr3	1.61911e-201	0.448682	0.264	0.039	3.65286e-197	Pericytes
Nr2f2	1.83772e-201	0.440155	0.338	0.063	4.14609e-197	Pericytes
Errfi1	2.2875e-196	0.446549	0.317	0.057	5.16083e-192	Pericytes
Gucy1b31	3.99312e-192	0.605791	0.431	0.106	9.00887e-188	Pericytes
Tinagl1	3.86619e-189	0.472641	0.398	0.09	8.7225e-185	Pericytes
Esam1	5.65782e-183	0.630759	0.566	0.171	1.27646e-178	Pericytes
Myo1b1	2.10789e-182	0.627404	0.479	0.135	4.75562e-178	Pericytes
Art3	3.26052e-182	0.516933	0.323	0.064	7.35606e-178	Pericytes
Cd361	2.04233e-178	1.05705	0.783	0.345	4.6077e-174	Pericytes
Itga11	2.0665e-178	0.674397	0.493	0.145	4.66222e-174	Pericytes
Cav11	2.32632e-177	0.793679	0.678	0.233	5.24842e-173	Pericytes
Mgll1	2.0325e-176	0.736868	0.602	0.195	4.58552e-172	Pericytes
Tm4sf12	2.56783e-173	0.714933	0.7	0.275	5.79328e-169	Pericytes
Gnb4	9.10819e-170	0.593202	0.452	0.129	2.0549e-165	Pericytes
Rbp71	1.5786e-167	0.805208	0.403	0.1	3.56148e-163	Pericytes
Gpihbp11	1.34273e-162	0.698323	0.588	0.184	3.02933e-158	Pericytes
Nostrin	1.58185e-161	0.380526	0.253	0.044	3.56881e-157	Pericytes
Ifitm31	6.62268e-157	0.836757	0.827	0.411	1.49414e-152	Pericytes
Ets11	1.9883e-152	0.608826	0.554	0.189	4.48581e-148	Pericytes
Adgrf51	8.74398e-147	0.602114	0.509	0.164	1.97273e-142	Pericytes
Mfge81	4.16707e-142	0.688528	0.562	0.221	9.40132e-138	Pericytes
Rem1	9.00495e-142	0.376647	0.278	0.058	2.03161e-137	Pericytes
1972-09-01	6.12408e-140	1.01667	0.873	0.634	1.38165e-135	Pericytes
Cald12	7.24361e-139	0.802752	0.775	0.4	1.63423e-134	Pericytes
Epas11	1.00471e-137	0.423391	0.367	0.098	2.26673e-133	Pericytes
Kitl1	3.9431e-135	0.544007	0.517	0.176	8.89602e-131	Pericytes
8430408G22Rik1	3.02902e-131	0.576321	0.316	0.077	6.83376e-127	Pericytes
Btnl91	4.68352e-130	0.571808	0.366	0.1	1.05665e-125	Pericytes
Sparc3	4.25279e-129	0.746499	0.997	0.78	9.59471e-125	Pericytes
Ptprb2	5.6321e-128	0.535452	0.444	0.142	1.27066e-123	Pericytes
Cxcl122	2.20358e-127	1.07453	0.45	0.156	4.9715e-123	Pericytes
Egfl71	1.07924e-123	0.465902	0.516	0.172	2.43488e-119	Pericytes
Fabp52	1.2644e-122	0.536279	0.659	0.272	2.85262e-118	Pericytes
Tspan131	6.27108e-121	0.587532	0.558	0.214	1.41482e-116	Pericytes
Gjc1	6.04151e-119	0.505791	0.356	0.107	1.36303e-114	Pericytes
Igfbp73	6.98064e-119	0.577952	0.934	0.489	1.5749e-114	Pericytes
Tpm22	1.50208e-117	0.587843	0.466	0.168	3.38885e-113	Pericytes
Ebf1	3.40271e-117	0.449874	0.353	0.104	7.67686e-113	Pericytes
Malat13	1.04592e-115	0.860826	0.924	0.585	2.35969e-111	Pericytes
Cav21	9.89014e-111	0.451429	0.42	0.139	2.23131e-106	Pericytes
Fam101b1	1.60853e-107	0.504316	0.519	0.199	3.629e-103	Pericytes
Flt12	4.4009e-105	0.465053	0.458	0.165	9.92886e-101	Pericytes
Sdpr2	1.33908e-103	0.584867	0.74	0.386	3.0211e-99	Pericytes
1810011O10Rik1	3.66928e-102	0.421781	0.39	0.128	8.27827e-98	Pericytes
Ly6e1	2.29032e-100	0.603485	0.611	0.275	5.1672e-96	Pericytes
Prkacb	1.38542e-99	0.406899	0.337	0.107	3.12565e-95	Pericytes
Gm163401	5.65362e-99	0.328238	0.284	0.077	1.27551e-94	Pericytes
Ifi2031	6.21916e-99	0.429272	0.383	0.127	1.4031e-94	Pericytes
H2-D13	8.02494e-98	0.422061	0.749	0.372	1.81051e-93	Pericytes
Rgcc1	5.28139e-95	0.489113	0.37	0.123	1.19154e-90	Pericytes
Slfn51	1.24938e-94	0.419639	0.363	0.121	2.81872e-90	Pericytes
BC0285281	1.96227e-93	0.440607	0.434	0.166	4.42708e-89	Pericytes
Tmem881	5.5511e-93	0.456868	0.478	0.185	1.25238e-88	Pericytes
Kdr1	4.47128e-92	0.444365	0.471	0.181	1.00877e-87	Pericytes
Actb3	5.37081e-92	0.645976	0.998	0.794	1.21171e-87	Pericytes
Calm13	9.79728e-92	0.583173	0.973	0.815	2.21036e-87	Pericytes
Tcf41	7.18623e-91	0.572645	0.769	0.442	1.62128e-86	Pericytes
Ushbp11	2.3142e-90	0.363927	0.362	0.121	5.22106e-86	Pericytes
Slc9a3r22	1.00961e-89	0.443945	0.442	0.172	2.27779e-85	Pericytes
Mndal2	3.50924e-89	0.365669	0.349	0.116	7.9172e-85	Pericytes
Myo101	1.39877e-88	0.348504	0.3	0.093	3.15577e-84	Pericytes
Oaz21	4.97916e-88	0.44023	0.405	0.157	1.12335e-83	Pericytes
Raph1	5.07559e-87	0.450174	0.42	0.167	1.1451e-82	Pericytes
Ly6a1	2.31151e-85	0.441825	0.405	0.149	5.215e-81	Pericytes
Fermt21	9.47642e-85	0.610295	0.679	0.418	2.13797e-80	Pericytes
Nes1	4.38212e-83	0.46996	0.486	0.213	9.88651e-79	Pericytes
Nrp12	8.33107e-82	0.519404	0.685	0.391	1.87957e-77	Pericytes
Cd300lg1	5.62913e-81	0.307875	0.268	0.08	1.26999e-76	Pericytes
Hes11	7.97111e-81	0.543864	0.431	0.182	1.79836e-76	Pericytes
Cdh52	8.09895e-81	0.413269	0.476	0.196	1.8272e-76	Pericytes
Hspa1a	2.85528e-80	0.585836	0.317	0.107	6.44179e-76	Pericytes
Sptbn11	3.59514e-77	0.539777	0.835	0.602	8.11098e-73	Pericytes
Arhgdib1	1.2296e-76	0.375951	0.339	0.123	2.77411e-72	Pericytes
Naalad21	1.18426e-75	0.332182	0.278	0.089	2.67182e-71	Pericytes
Id11	2.9902e-75	0.441557	0.423	0.176	6.74618e-71	Pericytes
Cldn51	5.28335e-74	0.337079	0.293	0.096	1.19198e-69	Pericytes
Serinc31	7.5293e-74	0.501487	0.55	0.288	1.69869e-69	Pericytes
Itgb11	1.06958e-73	0.557886	0.899	0.745	2.41307e-69	Pericytes
Pecam12	3.11988e-73	0.38461	0.453	0.191	7.03877e-69	Pericytes
Cd932	3.81758e-73	0.380292	0.468	0.2	8.61284e-69	Pericytes
Myct11	3.58621e-72	0.333225	0.354	0.132	8.09085e-68	Pericytes
Cd811	5.06441e-72	0.540304	0.857	0.673	1.14258e-67	Pericytes
Sept111	7.34702e-72	0.530758	0.529	0.272	1.65756e-67	Pericytes
Rpl132	2.27716e-70	0.464947	0.824	0.502	5.13751e-66	Pericytes
Actn41	3.43855e-70	0.483975	0.548	0.294	7.75772e-66	Pericytes
Myh91	8.32823e-68	0.383397	0.414	0.183	1.87893e-63	Pericytes
Tmsb4x2	1.32748e-66	0.37043	0.995	0.929	2.99492e-62	Pericytes
Rarres22	3.11911e-65	0.295525	0.364	0.146	7.03703e-61	Pericytes
Gnas1	1.08366e-62	0.696998	0.94	0.849	2.44483e-58	Pericytes
Id33	3.76435e-62	0.439409	0.755	0.452	8.49274e-58	Pericytes
Klf9	1.85169e-60	0.302063	0.287	0.108	4.17759e-56	Pericytes
Itm2b2	1.21223e-59	0.458229	0.881	0.686	2.73492e-55	Pericytes
Trib2	1.29206e-59	0.308273	0.27	0.1	2.91501e-55	Pericytes
Apbb21	2.63633e-59	0.257278	0.256	0.09	5.94783e-55	Pericytes
Gimap61	2.87008e-59	0.275911	0.332	0.132	6.47519e-55	Pericytes
Fos3	2.67837e-58	0.594484	0.82	0.531	6.04268e-54	Pericytes
Tspan71	7.82101e-58	0.308612	0.39	0.172	1.7645e-53	Pericytes
Dlc1	2.54885e-57	0.302112	0.292	0.114	5.75045e-53	Pericytes
Zfp363	7.33047e-57	0.568836	0.524	0.271	1.65383e-52	Pericytes
Ehd21	9.89883e-57	0.311366	0.354	0.152	2.23327e-52	Pericytes
Amotl1	1.57148e-56	0.320724	0.336	0.143	3.54541e-52	Pericytes
Mef2c2	8.8642e-56	0.38912	0.437	0.217	1.99985e-51	Pericytes
Timp31	1.1916e-54	0.441152	0.504	0.274	2.68837e-50	Pericytes
Hspa82	1.20946e-54	0.397018	0.468	0.244	2.72866e-50	Pericytes
Plk21	1.858e-53	0.47823	0.409	0.202	4.19183e-49	Pericytes
Gimap41	2.68593e-53	0.269981	0.311	0.125	6.05974e-49	Pericytes
Ptrf1	9.12085e-53	0.435159	0.64	0.417	2.05775e-48	Pericytes
Rps272	4.20685e-52	0.423749	0.648	0.387	9.49108e-48	Pericytes
App1	4.60872e-52	0.447112	0.757	0.544	1.03977e-47	Pericytes
Clec14a2	3.80281e-50	0.271856	0.276	0.109	8.57951e-46	Pericytes
2022-06-02	2.46623e-48	0.494916	0.731	0.497	5.56406e-44	Pericytes
Mprip	1.51021e-47	0.280821	0.298	0.13	3.40718e-43	Pericytes
Cd2001	2.24879e-47	0.290007	0.36	0.167	5.0735e-43	Pericytes
Tpm42	2.57954e-47	0.423205	0.696	0.454	5.8197e-43	Pericytes
Ptma1	3.12766e-46	0.39172	0.715	0.498	7.0563e-42	Pericytes
Dusp31	4.02108e-45	0.320023	0.409	0.213	9.07196e-41	Pericytes
Klf71	2.23492e-44	0.277689	0.299	0.133	5.0422e-40	Pericytes
Aplp22	2.24681e-44	0.340469	0.652	0.423	5.06902e-40	Pericytes
Myl12b1	4.54669e-44	0.386857	0.641	0.423	1.02578e-39	Pericytes
Uaca1	1.05544e-43	0.288422	0.338	0.16	2.38117e-39	Pericytes
Rps32	2.1058e-43	0.350589	0.806	0.54	4.7509e-39	Pericytes
Myl62	6.16629e-43	0.382559	0.63	0.415	1.39118e-38	Pericytes
Eva1b1	1.04407e-42	0.317522	0.373	0.189	2.35554e-38	Pericytes
Zeb21	1.64863e-42	0.302396	0.314	0.146	3.71948e-38	Pericytes
Junb3	1.65084e-42	0.364577	0.621	0.378	3.72445e-38	Pericytes
Vasp	3.45431e-42	0.304167	0.334	0.163	7.79328e-38	Pericytes
Ifitm21	3.47142e-42	0.340374	0.592	0.371	7.83186e-38	Pericytes
Ctla2a2	1.19551e-39	0.287905	0.326	0.155	2.6972e-35	Pericytes
Adamts13	1.68125e-39	0.571674	0.368	0.198	3.79306e-35	Pericytes
Mxd41	2.6769e-39	0.333485	0.43	0.246	6.03936e-35	Pericytes
mt-Rnr23	6.70375e-39	0.274096	1	1	1.51243e-34	Pericytes
Msn2	8.83966e-39	0.334676	0.54	0.336	1.99432e-34	Pericytes
Plcb41	9.22184e-39	0.254513	0.324	0.156	2.08054e-34	Pericytes
Sgk11	1.01794e-38	0.281258	0.255	0.111	2.29658e-34	Pericytes
Clic51	1.85403e-38	0.284144	0.309	0.147	4.18287e-34	Pericytes
H3f3b3	9.58616e-38	0.385473	0.746	0.57	2.16273e-33	Pericytes
Marcks3	7.03901e-37	0.361812	0.731	0.526	1.58807e-32	Pericytes
Ptms	7.65678e-37	0.36491	0.524	0.336	1.72745e-32	Pericytes
Txnip1	8.84492e-37	0.297289	0.456	0.263	1.9955e-32	Pericytes
Rps211	3.8864e-36	0.365755	0.782	0.613	8.7681e-32	Pericytes
Dusp13	3.92079e-36	0.315463	0.467	0.269	8.84569e-32	Pericytes
Sri	1.81701e-35	0.359852	0.478	0.298	4.09935e-31	Pericytes
Phlda1	2.27078e-35	0.31764	0.275	0.129	5.1231e-31	Pericytes
Ubb	7.95999e-35	0.355731	0.721	0.537	1.79585e-30	Pericytes
Rpl91	2.13075e-34	0.307166	0.625	0.411	4.80719e-30	Pericytes
Tagln22	2.36295e-34	0.299127	0.724	0.477	5.33105e-30	Pericytes
Gnai22	5.22107e-34	0.335524	0.591	0.409	1.17793e-29	Pericytes
Klf23	1.01135e-33	0.419744	0.507	0.307	2.28171e-29	Pericytes
Ddx51	1.02986e-33	0.354032	0.777	0.631	2.32346e-29	Pericytes
Ccnd11	1.32656e-33	0.304872	0.42	0.239	2.99285e-29	Pericytes
Ppia1	3.27169e-33	0.335738	0.608	0.426	7.38127e-29	Pericytes
Anxa13	1.22835e-32	0.286923	0.358	0.19	2.77127e-28	Pericytes
Eef1a11	3.40724e-32	0.287339	0.792	0.61	7.68706e-28	Pericytes
Nr3c1	6.83339e-32	0.27088	0.36	0.2	1.54168e-27	Pericytes
Rpl211	2.56535e-31	0.293884	0.556	0.358	5.78768e-27	Pericytes
Tpt11	3.29976e-31	0.257969	0.782	0.563	7.44458e-27	Pericytes
Lims11	4.15719e-31	0.32913	0.384	0.229	9.37903e-27	Pericytes
Rps61	4.70531e-31	0.253712	0.461	0.274	1.06156e-26	Pericytes
Rpl7a1	5.35101e-31	0.280132	0.566	0.367	1.20724e-26	Pericytes
Lhfp2	2.12101e-30	0.271492	0.328	0.177	4.78521e-26	Pericytes
Nid11	8.47523e-30	0.251786	0.448	0.266	1.9121e-25	Pericytes
Laptm4a2	1.05327e-29	0.355145	0.73	0.59	2.37628e-25	Pericytes
Akap122	3.11392e-29	0.374945	0.436	0.264	7.02531e-25	Pericytes
Ier23	1.88663e-28	0.298959	0.576	0.383	4.25643e-24	Pericytes
Cyb5r31	3.46201e-28	0.310525	0.412	0.255	7.81063e-24	Pericytes
Rps82	1.37048e-27	0.25463	0.799	0.619	3.09193e-23	Pericytes
Cebpd2	1.68334e-27	0.250282	0.315	0.168	3.79778e-23	Pericytes
Rpl27a1	3.33154e-27	0.263066	0.546	0.367	7.51629e-23	Pericytes
Rsu11	5.14652e-27	0.274564	0.394	0.243	1.16111e-22	Pericytes
Rpl71	1.5384e-26	0.25725	0.616	0.44	3.47078e-22	Pericytes
Arglu11	2.79194e-26	0.298693	0.456	0.305	6.29889e-22	Pericytes
Slc6a62	3.27215e-26	0.272166	0.275	0.146	7.3823e-22	Pericytes
Btg23	4.84702e-26	0.404564	0.468	0.304	1.09354e-21	Pericytes
Tsc22d11	2.3343e-25	0.298296	0.427	0.28	5.26641e-21	Pericytes
Son	1.40758e-24	0.287855	0.637	0.49	3.17564e-20	Pericytes
Egr12	1.88542e-24	0.418089	0.619	0.441	4.25369e-20	Pericytes
Ppp1r15a1	2.43553e-24	0.264489	0.299	0.169	5.49481e-20	Pericytes
Rps71	1.11369e-23	0.253328	0.701	0.524	2.51259e-19	Pericytes
Eif11	1.79527e-22	0.276667	0.732	0.601	4.0503e-18	Pericytes
Socs31	1.67747e-21	0.279185	0.262	0.145	3.78454e-17	Pericytes
Myl12a1	1.54456e-20	0.285404	0.849	0.762	3.48468e-16	Pericytes
Tln1	9.98594e-20	0.25325	0.414	0.286	2.25293e-15	Pericytes
Ywhab1	3.41093e-18	0.296733	0.642	0.528	7.6954e-14	Pericytes
Serpine21	9.45931e-18	0.329293	0.307	0.189	2.13412e-13	Pericytes
Rbms1	1.25985e-17	0.254725	0.421	0.298	2.84234e-13	Pericytes
Maged23	8.61788e-17	0.268487	0.414	0.288	1.94428e-12	Pericytes
Atrx2	1.87211e-16	0.253134	0.579	0.452	4.22367e-12	Pericytes
Prrc2c	4.02651e-13	0.281508	0.464	0.362	9.0842e-09	Pericytes
Hbb-bs	0	7.3234	0.998	0.231	0	RBCs
Hba-a1	0	6.37846	0.993	0.055	0	RBCs
Hbb-bt	0	5.2393	0.948	0.061	0	RBCs
Hbb-bh1	0	1.48781	0.276	0.001	0	RBCs
Alas2	0	1.2888	0.601	0.003	0	RBCs
Snca	0	0.522433	0.309	0.008	0	RBCs
Gpihbp12	1.85225e-162	1.09665	0.738	0.19	4.17886e-158	RBCs
Fabp42	1.29182e-158	1.67925	0.863	0.279	2.91446e-154	RBCs
Ly6c12	1.49694e-146	1.02857	0.724	0.198	3.37725e-142	RBCs
Mgll2	5.23996e-139	1.03402	0.693	0.202	1.18219e-134	RBCs
Cav12	7.51703e-121	0.953112	0.75	0.241	1.69592e-116	RBCs
Egfl72	1.80996e-120	0.784203	0.634	0.177	4.08344e-116	RBCs
Rgcc2	1.11105e-118	0.752595	0.512	0.125	2.50664e-114	RBCs
Cd362	1.04098e-113	1.28919	0.818	0.354	2.34856e-109	RBCs
Sparcl12	4.54707e-112	1.15239	0.858	0.369	1.02586e-107	RBCs
Rgs53	1.13732e-109	1.08199	0.521	0.135	2.56591e-105	RBCs
Tspan132	3.01877e-103	0.809123	0.658	0.219	6.81065e-99	RBCs
Car41	1.24943e-99	0.557534	0.366	0.077	2.81884e-95	RBCs
Kdr2	2.74607e-98	0.727674	0.594	0.185	6.1954e-94	RBCs
Tmem882	3.39427e-97	0.726543	0.597	0.189	7.6578e-93	RBCs
Apold13	8.68623e-93	0.94351	0.521	0.154	1.9597e-88	RBCs
Ushbp12	6.34475e-92	0.508713	0.465	0.124	1.43144e-87	RBCs
Adgrf52	3.59058e-90	0.648386	0.552	0.17	8.1007e-86	RBCs
Myct12	4.32028e-90	0.571442	0.479	0.134	9.74699e-86	RBCs
8430408G22Rik2	1.07058e-89	0.621567	0.361	0.082	2.41533e-85	RBCs
Tcf151	3.95774e-89	0.466643	0.373	0.087	8.92905e-85	RBCs
Cdh53	7.41492e-89	0.640002	0.608	0.2	1.67288e-84	RBCs
Kitl2	4.38455e-87	0.626674	0.566	0.183	9.89199e-83	RBCs
Gm163402	2.11306e-84	0.438882	0.349	0.08	4.76728e-80	RBCs
Btnl92	2.4758e-82	0.559963	0.403	0.105	5.58565e-78	RBCs
Fam101b2	2.48856e-82	0.722654	0.585	0.205	5.61444e-78	RBCs
Gimap42	1.45e-81	0.527838	0.448	0.126	3.27135e-77	RBCs
Rbp72	2.30711e-79	0.893603	0.399	0.107	5.20508e-75	RBCs
Ly6e2	9.05368e-79	0.793412	0.693	0.281	2.0426e-74	RBCs
Gng112	2.17084e-77	0.804801	0.722	0.316	4.89762e-73	RBCs
Esam2	4.66122e-76	0.558228	0.54	0.18	1.05162e-71	RBCs
1810011O10Rik2	4.84622e-75	0.526547	0.443	0.133	1.09335e-70	RBCs
C1qtnf91	6.20888e-73	0.41508	0.323	0.078	1.40079e-68	RBCs
Cd300lg2	1.16563e-70	0.380602	0.33	0.082	2.62977e-66	RBCs
Ifi2032	8.68231e-70	0.587763	0.432	0.132	1.95882e-65	RBCs
Cd933	9.68317e-69	0.569392	0.561	0.204	2.18462e-64	RBCs
Ets12	2.70244e-68	0.586552	0.538	0.198	6.09698e-64	RBCs
AW1120101	5.39094e-68	0.415208	0.3	0.071	1.21625e-63	RBCs
Pecam13	5.80946e-68	0.564998	0.545	0.195	1.31067e-63	RBCs
1942-09-01	1.60545e-67	0.563067	0.45	0.147	3.62205e-63	RBCs
Sdpr3	6.12713e-67	0.832677	0.762	0.393	1.38234e-62	RBCs
Slfn52	1.78307e-66	0.514623	0.41	0.126	4.02279e-62	RBCs
Ptprb3	2.07003e-66	0.528781	0.453	0.148	4.6702e-62	RBCs
Slc9a3r23	1.40344e-65	0.519241	0.502	0.177	3.1663e-61	RBCs
Mndal3	2.96948e-65	0.519589	0.399	0.12	6.69944e-61	RBCs
Slc26a10	9.68981e-64	0.329896	0.252	0.056	2.18612e-59	RBCs
Col4a12	1.73894e-61	0.80686	0.825	0.491	3.92323e-57	RBCs
Gimap62	1.31682e-60	0.450234	0.415	0.134	2.97087e-56	RBCs
Lims21	6.67879e-60	0.351063	0.33	0.092	1.5068e-55	RBCs
Tspan72	1.7414e-59	0.46822	0.486	0.175	3.92876e-55	RBCs
Cav22	1.85616e-59	0.502621	0.427	0.145	4.18768e-55	RBCs
Mkrn1	2.5322e-57	0.380199	0.252	0.062	5.71291e-53	RBCs
Aplnr1	6.31432e-57	0.318635	0.285	0.074	1.42457e-52	RBCs
Cldn52	8.88903e-57	0.390815	0.342	0.099	2.00545e-52	RBCs
Tcf42	1.81158e-56	0.644966	0.797	0.449	4.08709e-52	RBCs
Podxl1	2.66689e-56	0.36811	0.328	0.095	6.01676e-52	RBCs
Flt13	2.72141e-56	0.483934	0.472	0.171	6.13977e-52	RBCs
Ly6a2	1.03392e-55	0.55808	0.446	0.154	2.33264e-51	RBCs
Arhgef151	1.84224e-54	0.285847	0.271	0.07	4.15627e-50	RBCs
H2-D14	4.07964e-54	0.727453	0.759	0.38	9.20407e-50	RBCs
Pcdh171	7.60285e-54	0.363604	0.316	0.091	1.71528e-49	RBCs
Epb41	1.82881e-50	0.343141	0.255	0.068	4.12598e-46	RBCs
Aqp11	6.14588e-50	0.371435	0.333	0.103	1.38657e-45	RBCs
Kank31	2.03635e-49	0.316484	0.311	0.094	4.59421e-45	RBCs
BC0285282	2.07937e-49	0.429697	0.446	0.171	4.69126e-45	RBCs
Sox181	4.20658e-49	0.336574	0.321	0.098	9.49047e-45	RBCs
Ctla2a3	8.59402e-49	0.43791	0.432	0.156	1.9389e-44	RBCs
S100a161	1.84528e-46	0.47138	0.545	0.241	4.16313e-42	RBCs
Rasgrp31	2.66469e-46	0.308164	0.3	0.092	6.0118e-42	RBCs
Ets21	1.17886e-45	0.407454	0.401	0.152	2.65964e-41	RBCs
Epas12	2.24801e-45	0.338873	0.321	0.105	5.07172e-41	RBCs
Plk22	2.77797e-45	0.472899	0.481	0.205	6.26737e-41	RBCs
Fam43a1	1.48071e-44	0.283642	0.269	0.079	3.34063e-40	RBCs
Ehd22	2.53802e-44	0.415805	0.403	0.156	5.72603e-40	RBCs
Clic52	2.22509e-43	0.416252	0.392	0.149	5.02002e-39	RBCs
Tie12	1.78259e-42	0.33936	0.349	0.124	4.02169e-38	RBCs
Ifitm32	4.62e-42	0.596444	0.762	0.421	1.04232e-37	RBCs
Myo102	7.87934e-41	0.275033	0.297	0.098	1.77766e-36	RBCs
Nrp13	1.39793e-40	0.523486	0.696	0.397	3.15387e-36	RBCs
Nrp21	1.65888e-40	0.34239	0.347	0.124	3.74261e-36	RBCs
Ptrf2	2.26748e-40	0.591196	0.698	0.42	5.11565e-36	RBCs
Col4a22	2.34651e-40	0.587751	0.719	0.424	5.29397e-36	RBCs
Id12	9.98627e-39	0.443891	0.427	0.181	2.253e-34	RBCs
Ccdc85b1	1.67534e-38	0.32378	0.323	0.118	3.77974e-34	RBCs
Arhgap181	5.61923e-38	0.358141	0.356	0.137	1.26775e-33	RBCs
Erg1	2.08164e-37	0.259985	0.271	0.088	4.69638e-33	RBCs
Fabp53	2.0104e-36	0.346103	0.59	0.282	4.53567e-32	RBCs
Adgrl41	4.94103e-35	0.317149	0.283	0.099	1.11475e-30	RBCs
Srgn2	5.0985e-35	0.280635	0.361	0.139	1.15027e-30	RBCs
[truncated: 550 more rows]
