# Supplementary material for: Endothelial cells adopt a pro-reparative immune responsive signature during cardiac injury
Source: Life Sci Alliance. 2023 Nov 27;7(2):e202201870. doi: 10.26508/lsa.202201870 (PMC10681909; doi:10.26508/lsa.202201870)
Supplement: Supplementary file 6 [file LSA-2022-01870_TableS6.xlsx]

## Sheet: DEGs Upregulated in P1MI
Whole Heart scRNA-seq DEGs and DARs
	p_val	avg_log2FC	pct.1	pct.2	p_val_adj
Iigp1	7.33305e-85	2.55827	0.444	0.07	1.65441e-80
H19	6.78221e-147	2.32655	0.891	0.295	1.53013e-142
B2m	2.80016e-122	2.31306	0.994	0.843	6.31743e-118
Gbp2	5.64587e-34	2.11513	0.335	0.106	1.27377e-29
Vim	7.8727e-156	2.09195	1	0.876	1.77616e-151
Mest	1.61275e-114	1.98019	0.907	0.515	3.63853e-110
Igf2	1.17166e-123	1.94857	0.963	0.616	2.64339e-119
H2-D1	1.11545e-85	1.92345	0.984	0.901	2.51657e-81
Gbp7	3.67412e-33	1.84375	0.568	0.32	8.28919e-29
Gnas	1.03056e-157	1.8151	1	0.907	2.32505e-153
Tubb5	7.93724e-134	1.77277	0.929	0.37	1.79072e-129
Rbp7	2.00049e-75	1.74671	0.776	0.335	4.5133e-71
Tagln2	4.65566e-110	1.56395	0.935	0.59	1.05036e-105
H2-K1	9.00631e-56	1.54122	0.792	0.528	2.03191e-51
Actb	3.15991e-141	1.51251	1	0.998	7.12906e-137
Gbp4	1.86034e-45	1.43406	0.357	0.089	4.19711e-41
Ncl	2.65693e-119	1.42376	0.978	0.501	5.9943e-115
2022-09-07	7.17153e-105	1.37065	0.966	0.565	1.61797e-100
Serpina3g	4.61715e-84	1.34436	0.292	0.016	1.04168e-79
Myl12a	1.23189e-101	1.33721	0.975	0.762	2.77926e-97
Top2a	8.67425e-103	1.32366	0.46	0.052	1.957e-98
Hsp90ab1	3.74851e-117	1.31818	1	0.905	8.45701e-113
Gnb2l1	1.87378e-100	1.30978	0.953	0.604	4.22743e-96
Anxa2	9.09348e-101	1.30541	0.932	0.541	2.05158e-96
Ccnd1	6.24139e-76	1.29133	0.823	0.448	1.40812e-71
Tpm4	1.62881e-91	1.28315	0.901	0.644	3.67476e-87
Cav1	1.40738e-98	1.27784	0.984	0.92	3.1752e-94
Ifitm3	4.5348e-47	1.26203	0.929	0.854	1.0231e-42
Hsp90b1	6.69497e-103	1.25937	0.975	0.615	1.51045e-98
Rpl4	1.17691e-114	1.25308	1	0.781	2.65522e-110
Tuba1a	1.42931e-88	1.25241	0.86	0.423	3.22467e-84
Eef1a1	1.76415e-67	1.23477	0.997	0.859	3.9801e-63
Rgs5	1.30743e-08	1.22894	0.5	0.401	0.000294969
Rplp0	2.03786e-101	1.22033	0.997	0.761	4.59761e-97
Tuba1b	1.30981e-91	1.19798	0.68	0.196	2.95507e-87
Hnrnpa2b1	1.47141e-103	1.19685	1	0.765	3.31964e-99
Lgals9	1.64957e-60	1.19041	0.72	0.378	3.72159e-56
Fkbp1a	4.6293e-89	1.18189	0.929	0.653	1.04442e-84
Tmsb10	1.10153e-72	1.17434	0.898	0.604	2.48516e-68
Rps3	4.5074e-114	1.16757	0.997	0.874	1.01691e-109
Hspa5	1.66388e-84	1.16582	0.922	0.496	3.75387e-80
Gm8995	1.70189e-30	1.1593	0.45	0.201	3.83962e-26
Rpl32	1.04414e-104	1.15627	0.997	0.908	2.35569e-100
Atp5b	1.92579e-105	1.14695	0.969	0.476	4.34477e-101
Wars	5.27477e-52	1.14068	0.385	0.09	1.19004e-47
Hnrnpab	7.90539e-78	1.13681	0.77	0.333	1.78354e-73
Itgb1	5.23836e-98	1.13297	0.997	0.82	1.18183e-93
Slc25a5	7.42476e-95	1.12983	0.95	0.474	1.6751e-90
Txn1	1.01739e-83	1.12837	0.876	0.442	2.29534e-79
Emp1	4.53321e-76	1.12074	0.807	0.429	1.02274e-71
Psmb8	5.14482e-29	1.11737	0.475	0.233	1.16072e-24
Rpl13a	8.66012e-102	1.11603	1	0.935	1.95381e-97
Ly6a	4.26686e-09	1.11092	0.584	0.537	9.62647e-05
Rps10	1.48959e-82	1.10017	0.95	0.62	3.36066e-78
Gbp3	2.90834e-28	1.09732	0.345	0.128	6.5615e-24
Calm1	1.18303e-110	1.09654	1	0.991	2.66903e-106
Cox7b	6.52708e-103	1.0951	0.916	0.364	1.47257e-98
Ybx1	2.1087e-73	1.09418	0.991	0.76	4.75744e-69
Ctla2a	1.77302e-55	1.09087	0.807	0.478	4.00012e-51
Rpl8	5.31658e-91	1.08744	0.994	0.784	1.19947e-86
Serbp1	1.47733e-82	1.08674	0.975	0.639	3.33301e-78
Rps26	3.20294e-76	1.08271	0.978	0.764	7.22614e-72
Dek	2.68993e-66	1.08271	0.724	0.324	6.06875e-62
Hint1	2.16047e-80	1.07754	0.87	0.428	4.87423e-76
Rps20	1.39873e-84	1.07694	0.978	0.76	3.15567e-80
Egr1	5.79417e-39	1.0742	0.795	0.531	1.30722e-34
Arl6ip1	1.29466e-40	1.07186	0.661	0.375	2.92088e-36
Cox4i1	9.90065e-88	1.07004	0.991	0.743	2.23369e-83
Sparc	1.08077e-137	1.06627	1	0.999	2.43833e-133
Rps5	1.64689e-101	1.06612	0.994	0.926	3.71555e-97
Banf1	1.31638e-76	1.06569	0.742	0.286	2.96988e-72
H3f3b	8.01133e-75	1.05483	0.96	0.693	1.80744e-70
Eef1b2	7.93857e-86	1.05457	0.86	0.389	1.79102e-81
Tmsb4x	7.43541e-110	1.04348	1	1	1.6775e-105
Mki67	2.19347e-92	1.03735	0.394	0.039	4.94869e-88
Prdx1	4.50305e-76	1.03541	0.919	0.527	1.01593e-71
Calm2	2.69999e-56	1.034	0.873	0.566	6.09144e-52
Lgals1	8.52021e-172	1.03366	0.637	0.051	1.92224e-167
Ubb	1.08362e-42	1.03204	0.876	0.631	2.44475e-38
Pabpc1	1.43047e-86	1.02729	1	0.897	3.22728e-82
Marcks	5.64362e-66	1.02439	0.904	0.609	1.27326e-61
Junb	7.88002e-40	1.01865	0.795	0.511	1.77781e-35
Anp32b	1.03298e-73	1.01789	0.755	0.31	2.3305e-69
Fos	2.02822e-30	1.01745	0.863	0.688	4.57586e-26
Rplp1	4.76095e-84	1.01243	0.994	0.924	1.07412e-79
Tpm3	3.67829e-68	1.01204	0.882	0.653	8.29859e-64
Cnbp	1.89904e-80	1.00513	0.86	0.412	4.28442e-76
Nucks1	5.23902e-79	1.00003	0.55	0.13	1.18198e-74
Gm12250	1.47712e-101	0.997758	0.258	0	3.33253e-97
Col4a2	7.68354e-71	0.996643	0.975	0.84	1.73348e-66
Gimap4	4.8004e-53	0.99588	0.792	0.522	1.08302e-48
Psmb1	1.45387e-81	0.995786	0.919	0.504	3.28008e-77
Rps24	9.79673e-78	0.99473	0.978	0.868	2.21024e-73
Clic1	1.94365e-74	0.988586	0.876	0.554	4.38508e-70
Gng11	5.06715e-65	0.987719	0.925	0.87	1.1432e-60
Adamts1	5.31784e-41	0.985926	0.602	0.267	1.19976e-36
Arpc2	5.70332e-75	0.984592	0.975	0.688	1.28673e-70
Ywhae	1.68162e-83	0.983212	0.885	0.44	3.7939e-79
Cnn3	2.16808e-72	0.976926	0.77	0.367	4.8914e-68
Fus	6.84401e-66	0.976362	0.842	0.52	1.54408e-61
Atp5a1	2.2828e-96	0.975341	0.863	0.328	5.15022e-92
Smc2	3.11206e-75	0.974844	0.429	0.072	7.02113e-71
Psma7	4.44368e-74	0.973388	0.95	0.575	1.00254e-69
S100a10	7.50673e-56	0.973087	0.817	0.517	1.69359e-51
Gm9800	6.99502e-54	0.972422	0.453	0.129	1.57815e-49
Rplp2	2.8792e-63	0.967317	0.981	0.785	6.49576e-59
Rpl39	6.87901e-55	0.96413	0.848	0.503	1.55197e-50
Fstl1	2.16363e-69	0.961971	0.773	0.323	4.88136e-65
Msn	7.01535e-68	0.959877	0.851	0.602	1.58273e-63
Smc4	1.84846e-44	0.954517	0.575	0.246	4.17032e-40
Rps19	1.01056e-61	0.953859	0.969	0.775	2.27993e-57
Fth1	1.17751e-73	0.952836	0.978	0.82	2.65658e-69
Npm1	1.53717e-70	0.951773	0.786	0.359	3.46802e-66
Canx	8.32053e-71	0.943653	0.845	0.413	1.87719e-66
Fabp4	3.83372e-88	0.939789	1	0.999	8.64925e-84
Rpl14	1.55954e-72	0.936218	0.978	0.737	3.51848e-68
Gbp5	4.60631e-37	0.935032	0.264	0.056	1.03923e-32
Gm11942	3.47598e-63	0.934984	0.773	0.341	7.84217e-59
Apold1	1.31276e-38	0.934626	0.792	0.514	2.96172e-34
Atpif1	1.01545e-71	0.931088	0.898	0.457	2.29096e-67
Rps9	8.32256e-86	0.930104	1	0.963	1.87765e-81
Timp3	9.74025e-25	0.928638	0.615	0.402	2.1975e-20
Slc25a4	1.12523e-77	0.922914	0.938	0.507	2.53864e-73
Cdc42	2.47838e-64	0.922551	0.907	0.609	5.59147e-60
Socs3	4.45063e-46	0.921958	0.509	0.178	1.00411e-41
H1f0	2.3321e-38	0.920511	0.724	0.446	5.26144e-34
Ptrf	2.28358e-60	0.919844	0.95	0.811	5.15199e-56
Calr	4.49234e-63	0.918468	0.866	0.471	1.01352e-58
Sdpr	6.88777e-53	0.916008	0.96	0.891	1.55395e-48
Nedd4	3.94059e-66	0.914052	0.922	0.567	8.89037e-62
Cald1	1.06177e-44	0.913279	0.733	0.421	2.39545e-40
Cd81	2.63283e-67	0.91288	0.988	0.825	5.93992e-63
Serpina3f	3.84285e-93	0.911943	0.255	0.003	8.66985e-89
Akap12	5.52183e-42	0.910375	0.615	0.297	1.24578e-37
Xist	1.91682e-19	0.905166	0.457	0.282	4.32454e-15
S100a11	2.70862e-57	0.903856	0.835	0.481	6.11093e-53
Arpc5	1.52384e-60	0.902232	0.739	0.352	3.43795e-56
Chchd2	6.17444e-67	0.899954	0.95	0.605	1.39301e-62
Gnai2	1.99298e-61	0.894434	0.913	0.72	4.49636e-57
Ly6e	3.52051e-44	0.893923	0.898	0.829	7.94262e-40
Prc1	3.45801e-79	0.89271	0.345	0.033	7.80161e-75
Eif3a	1.2498e-54	0.892505	0.807	0.449	2.81967e-50
Ywhab	4.13595e-65	0.892085	0.901	0.619	9.33111e-61
Hnrnpk	1.9178e-68	0.888782	0.817	0.414	4.32676e-64
Csnk1a1	1.21945e-67	0.885169	0.888	0.469	2.7512e-63
Shfm1	4.92634e-62	0.885017	0.95	0.642	1.11143e-57
Cd93	2.91617e-47	0.88489	0.845	0.67	6.57916e-43
Cldn5	3.28998e-38	0.879695	0.702	0.424	7.42252e-34
Serpinh1	9.18053e-64	0.878937	0.916	0.594	2.07122e-59
Wbp5	1.23103e-70	0.87875	0.683	0.238	2.77734e-66
Rhoc	3.94558e-55	0.878331	0.773	0.448	8.90163e-51
Anxa5	3.31706e-57	0.87742	0.823	0.476	7.48361e-53
Nes	7.45697e-37	0.87729	0.755	0.505	1.68237e-32
Anp32a	7.48089e-54	0.874878	0.916	0.693	1.68776e-49
Ppib	2.46485e-56	0.874581	0.786	0.429	5.56095e-52
Ssb	4.01639e-61	0.873674	0.742	0.331	9.06137e-57
Akr1a1	1.21059e-64	0.86843	0.835	0.428	2.7312e-60
Atp5o	3.01709e-76	0.867317	0.839	0.34	6.80687e-72
Gnb2	1.84457e-61	0.864526	0.814	0.453	4.16154e-57
Col4a1	7.07005e-70	0.86037	0.994	0.948	1.59507e-65
Uqcrq	2.13553e-65	0.857752	0.891	0.453	4.81797e-61
Rbm25	2.314e-48	0.857118	0.842	0.51	5.22061e-44
Rbp1	7.6214e-60	0.8546	0.435	0.094	1.71946e-55
Snrpb	3.51918e-58	0.853029	0.717	0.339	7.93961e-54
Rps14	1.7029e-80	0.852698	1	0.991	3.84192e-76
Rac1	7.153e-54	0.85194	0.786	0.517	1.61379e-49
Rps15a	1.08846e-51	0.851859	0.95	0.767	2.45567e-47
Irf1	2.17474e-41	0.850642	0.425	0.138	4.90644e-37
Rps21	1.23145e-47	0.848171	0.944	0.828	2.77827e-43
Atp5c1	2.49098e-65	0.845345	0.882	0.435	5.61989e-61
Rgcc	1.08655e-25	0.839202	0.714	0.551	2.45137e-21
Cox7a2	1.57962e-64	0.837491	0.888	0.477	3.56378e-60
Cd34	2.53857e-53	0.834913	0.898	0.73	5.72727e-49
Hnrnpm	6.83752e-55	0.832537	0.792	0.411	1.54261e-50
Cox6b1	1.93437e-58	0.832365	0.91	0.542	4.36414e-54
Itm2b	1.2637e-59	0.830358	0.978	0.891	2.85102e-55
Cd36	4.37235e-56	0.828168	0.991	0.978	9.86446e-52
Gas5	2.81396e-44	0.827652	0.702	0.399	6.34858e-40
Cenpf	4.34653e-64	0.825317	0.307	0.035	9.80621e-60
Gpihbp1	1.45445e-47	0.823646	0.898	0.901	3.28138e-43
Psmb9	2.40987e-39	0.817445	0.391	0.12	5.4369e-35
Slc25a3	4.78764e-62	0.815651	0.789	0.352	1.08014e-57
Hnrnpc	1.30065e-58	0.81299	0.755	0.37	2.9344e-54
Sh3bgrl3	8.15107e-44	0.809785	0.739	0.474	1.83896e-39
Eif4g2	3.79789e-63	0.809537	0.807	0.417	8.56842e-59
Prrc2c	8.65751e-43	0.805474	0.68	0.354	1.95322e-38
Rrbp1	2.37516e-55	0.804558	0.783	0.388	5.35861e-51
Tcf4	3.50187e-50	0.802496	0.947	0.863	7.90058e-46
Rpl22	6.32262e-48	0.801624	0.929	0.694	1.42645e-43
Sdcbp	1.20892e-50	0.799677	0.661	0.306	2.72744e-46
Nid1	1.97779e-49	0.793479	0.64	0.282	4.4621e-45
Srsf3	2.0272e-51	0.792937	0.668	0.303	4.57356e-47
Pkm	2.68838e-62	0.792494	0.618	0.208	6.06526e-58
Lama4	3.55311e-41	0.789434	0.773	0.531	8.01617e-37
Cox6c	1.12616e-53	0.788703	0.916	0.599	2.54072e-49
Pim3	3.33884e-47	0.787136	0.559	0.215	7.53275e-43
Hnrnpd	5.37646e-50	0.786014	0.565	0.219	1.21298e-45
Kif5b	1.70677e-50	0.785288	0.789	0.415	3.85063e-46
Gbp9	1.14491e-19	0.785215	0.429	0.236	2.58302e-15
Sh3glb1	1.96724e-54	0.784724	0.879	0.558	4.43829e-50
Atp5j	1.14817e-55	0.784646	0.963	0.725	2.59038e-51
Capzb	1.62518e-50	0.782875	0.789	0.428	3.66657e-46
Sub1	3.39179e-46	0.781228	0.842	0.5	7.65222e-42
Atp5f1	6.99338e-61	0.781187	0.801	0.352	1.57778e-56
Psmb4	5.99578e-58	0.781115	0.634	0.242	1.35271e-53
P4hb	3.24212e-51	0.778208	0.63	0.265	7.31456e-47
Ube2c	5.11686e-76	0.777808	0.276	0.016	1.15442e-71
Arpc1b	5.09762e-46	0.77699	0.78	0.501	1.15007e-41
Cdh5	3.12062e-42	0.776407	0.876	0.756	7.04043e-38
Id3	3.64301e-29	0.774226	0.829	0.686	8.219e-25
Nop58	8.8692e-56	0.771347	0.466	0.122	2.00098e-51
Atrx	3.26762e-35	0.769677	0.823	0.565	7.37208e-31
Tm4sf1	7.12503e-24	0.767168	0.736	0.54	1.60748e-19
Esam	2.88282e-39	0.766083	0.82	0.639	6.50393e-35
Crip1	7.13469e-35	0.762046	0.755	0.446	1.60966e-30
Sptbn1	4.60176e-47	0.76114	0.981	0.871	1.0382e-42
Cfl1	1.76525e-41	0.757385	0.748	0.492	3.98258e-37
Kdr	3.29142e-36	0.757176	0.845	0.73	7.42578e-32
2022-09-02	5.60659e-50	0.75526	0.711	0.36	1.2649e-45
Arf4	8.37166e-54	0.755007	0.596	0.223	1.88873e-49
Minos1	3.34088e-49	0.752635	0.82	0.438	7.53737e-45
Psme2	6.43877e-28	0.751868	0.54	0.297	1.45265e-23
Ndufb8	2.79343e-66	0.749255	0.711	0.251	6.30227e-62
Jak1	1.16392e-41	0.749015	0.621	0.297	2.62591e-37
App	7.052e-48	0.748849	0.935	0.724	1.591e-43
Rad21	1.82032e-45	0.748779	0.531	0.198	4.10682e-41
Clic4	1.40304e-45	0.747227	0.693	0.365	3.16541e-41
Fscn1	1.54265e-43	0.746652	0.634	0.305	3.48038e-39
Laptm4a	3.71425e-46	0.745531	0.901	0.615	8.37972e-42
Cdk1	1.8503e-85	0.745038	0.376	0.038	4.17446e-81
Psma2	3.51164e-54	0.744126	0.683	0.293	7.92261e-50
Nudt4	9.09215e-36	0.743655	0.64	0.359	2.05128e-31
Prdx4	7.11108e-52	0.742267	0.506	0.158	1.60433e-47
Mgll	2.42147e-29	0.742258	0.894	0.856	5.46308e-25
Arhgap18	3.62215e-32	0.740433	0.655	0.388	8.17194e-28
Cwc22	5.73929e-34	0.739364	0.643	0.354	1.29484e-29
Cenpe	2.01928e-55	0.737214	0.28	0.035	4.55571e-51
Gm10260	2.73447e-28	0.736406	0.686	0.459	6.16923e-24
Irgm1	4.8256e-41	0.735195	0.385	0.11	1.0887e-36
Fkbp3	3.53098e-51	0.734945	0.72	0.306	7.96623e-47
Cox8a	1.47302e-54	0.734242	0.854	0.448	3.32329e-50
Birc5	4.13217e-78	0.733382	0.342	0.033	9.32259e-74
Ctnna1	1.97457e-39	0.733089	0.783	0.518	4.45483e-35
Lpar4	1.94142e-38	0.732704	0.528	0.215	4.38004e-34
Gbp10	1.6381e-72	0.732058	0.252	0.013	3.69572e-68
H2afv	4.24671e-37	0.731813	0.55	0.252	9.58101e-33
Hnrnpdl	4.83042e-45	0.731607	0.581	0.245	1.08979e-40
Actn4	7.71824e-35	0.731462	0.739	0.503	1.74131e-30
Smc1a	1.66534e-43	0.730269	0.634	0.293	3.75718e-39
Pdia3	5.42262e-45	0.730078	0.776	0.438	1.2234e-40
Myl12b	3.7196e-40	0.729974	0.879	0.697	8.3918e-36
Rdx	2.74198e-39	0.729237	0.702	0.394	6.18618e-35
Arhgap29	5.1355e-40	0.727868	0.686	0.37	1.15862e-35
Cnn2	1.62885e-44	0.726949	0.584	0.252	3.67484e-40
Ldha	9.63889e-46	0.726123	0.733	0.377	2.17463e-41
Rpl35a	1.08991e-29	0.725686	0.711	0.464	2.45896e-25
Bzw1	6.65262e-48	0.725568	0.63	0.275	1.5009e-43
Marcksl1	4.77056e-52	0.724061	0.534	0.182	1.07629e-47
Sparcl1	1.30471e-49	0.723729	0.981	0.983	2.94356e-45
S100a16	2.5034e-33	0.723487	0.804	0.65	5.64793e-29
Ecscr	2.03665e-37	0.723375	0.727	0.475	4.59488e-33
Atp5g3	8.93152e-55	0.722892	0.711	0.295	2.01504e-50
2700094K13Rik	5.6425e-42	0.722396	0.438	0.141	1.273e-37
Prkar1a	6.76774e-49	0.719275	0.72	0.351	1.52687e-44
Zfp36	9.27634e-19	0.718364	0.652	0.459	2.09283e-14
Eif3f	2.68393e-41	0.714754	0.767	0.453	6.05522e-37
Atp5d	3.66027e-50	0.71455	0.786	0.375	8.25793e-46
Nfkbia	7.98154e-27	0.714528	0.652	0.398	1.80072e-22
Dusp6	2.19252e-44	0.713882	0.506	0.179	4.94654e-40
Anp32e	5.27777e-48	0.713148	0.46	0.135	1.19072e-43
Ets1	4.58029e-33	0.709684	0.786	0.615	1.03336e-28
Pcbp2	9.44856e-45	0.708284	0.711	0.378	2.13169e-40
Psmb6	1.20215e-45	0.707924	0.634	0.284	2.71216e-41
Tmbim6	1.10031e-39	0.706487	0.727	0.439	2.4824e-35
Kitl	9.07271e-28	0.706349	0.786	0.65	2.04689e-23
Hn1	8.68489e-69	0.704571	0.516	0.12	1.9594e-64
Aplp2	3.76924e-37	0.7028	0.882	0.711	8.50377e-33
Pecam1	5.83237e-34	0.702411	0.839	0.691	1.31584e-29
Klf6	6.28173e-27	0.702246	0.73	0.503	1.41722e-22
Rps3a1	1.09206e-36	0.701567	0.879	0.617	2.4638e-32
Gm6472	2.32455e-25	0.700303	0.516	0.286	5.24442e-21
Sod1	4.02155e-40	0.698654	0.618	0.302	9.07302e-36
Cdkn1a	2.27701e-54	0.696321	0.413	0.093	5.13716e-50
Rsu1	5.52784e-35	0.69393	0.609	0.32	1.24714e-30
Tmem88	9.58127e-32	0.693842	0.87	0.769	2.16163e-27
Eif2s2	5.79159e-46	0.692026	0.618	0.254	1.30664e-41
mt-Nd1	7.55032e-51	0.691754	0.994	0.99	1.70343e-46
Hsp90aa1	6.92913e-36	0.691633	0.612	0.28	1.56328e-31
Arpc3	3.45478e-44	0.689648	0.689	0.371	7.79433e-40
Lamp1	6.3937e-43	0.688951	0.773	0.428	1.44248e-38
F2r	2.79303e-54	0.688028	0.522	0.157	6.30137e-50
Jun	7.02876e-14	0.687714	0.832	0.682	1.58576e-09
Nrep	4.47049e-32	0.686748	0.786	0.535	1.00859e-27
Srsf2	2.45704e-46	0.685145	0.553	0.211	5.54333e-42
Cenpa	4.78742e-45	0.685123	0.292	0.053	1.08009e-40
Tceb2	2.35435e-49	0.684939	0.786	0.387	5.31165e-45
Cox6a1	9.40195e-45	0.684563	0.957	0.696	2.12117e-40
Ddah2	1.48989e-35	0.683531	0.609	0.316	3.36133e-31
Rps15	8.30133e-40	0.679455	0.972	0.815	1.87286e-35
Litaf	1.71093e-46	0.67845	0.547	0.201	3.86004e-42
Kif23	4.44783e-65	0.677178	0.298	0.032	1.00348e-60
Iqgap1	6.3382e-36	0.676529	0.596	0.292	1.42996e-31
Fermt2	5.66008e-38	0.674308	0.792	0.513	1.27697e-33
Ndufc2	3.59807e-45	0.673714	0.705	0.331	8.1176e-41
Snrpd1	7.70111e-58	0.673072	0.491	0.131	1.73745e-53
Tspan6	1.9093e-47	0.673067	0.606	0.249	4.30758e-43
Cct6a	9.46948e-41	0.672527	0.543	0.221	2.13641e-36
Ktn1	5.3981e-40	0.669399	0.665	0.323	1.21786e-35
Pnn	1.89501e-28	0.667143	0.643	0.389	4.27532e-24
Ptbp3	1.20095e-36	0.667082	0.609	0.301	2.70947e-32
Hmgb2	1.45435e-36	0.665863	0.469	0.175	3.28115e-32
Eif5a	8.26399e-50	0.665515	0.621	0.249	1.86444e-45
2010107E04Rik	2.77324e-49	0.664863	0.705	0.305	6.2567e-45
Igtp	1.16736e-69	0.66351	0.258	0.016	2.63367e-65
Ier2	7.27475e-25	0.662934	0.78	0.557	1.64126e-20
Eif4a1	2.50423e-44	0.662751	0.602	0.257	5.64979e-40
Chd4	1.16944e-35	0.662477	0.665	0.345	2.63837e-31
Atp5e	3.33721e-40	0.662045	0.842	0.506	7.52907e-36
Wasf2	5.98057e-34	0.661573	0.696	0.419	1.34928e-29
Hmgn1	2.17981e-48	0.660852	0.556	0.204	4.91787e-44
Acat1	1.79775e-56	0.660581	0.596	0.194	4.05591e-52
Ube2d3	9.56946e-40	0.660478	0.615	0.296	2.15897e-35
Icam2	4.19895e-35	0.660478	0.739	0.496	9.47325e-31
Ptp4a2	2.18439e-35	0.657945	0.627	0.319	4.92821e-31
2022-09-11	1.83749e-34	0.657643	0.5	0.216	4.14556e-30
Rab1a	4.91663e-45	0.657405	0.646	0.293	1.10924e-40
2810417H13Rik	4.48019e-74	0.656243	0.326	0.032	1.01077e-69
Tpr	8.23819e-32	0.656201	0.606	0.311	1.85862e-27
Stat1	1.24658e-43	0.6549	0.332	0.076	2.81241e-39
Rab11a	2.05742e-34	0.65476	0.699	0.421	4.64174e-30
Cyr61	7.51325e-18	0.654667	0.481	0.268	1.69506e-13
Capns1	3.25654e-41	0.654138	0.661	0.33	7.34708e-37
Eif5b	2.18142e-29	0.653192	0.643	0.35	4.92151e-25
Ddx5	2.40297e-41	0.652482	0.941	0.718	5.42134e-37
Uqcrh	1.76467e-38	0.652206	0.854	0.514	3.98127e-34
Gpx1	2.65246e-30	0.651971	0.661	0.374	5.98421e-26
2022-09-15	3.13601e-35	0.651595	0.696	0.405	7.07515e-31
Dync1i2	2.54076e-31	0.651263	0.609	0.337	5.73221e-27
Cav2	1.00611e-30	0.651128	0.773	0.551	2.26988e-26
Tmod3	2.7052e-30	0.651116	0.705	0.489	6.1032e-26
Tubb6	1.38034e-89	0.65016	0.376	0.034	3.11419e-85
Ndufb5	4.18392e-44	0.650076	0.599	0.246	9.43933e-40
Cd47	1.8483e-31	0.648426	0.559	0.272	4.16995e-27
Pafah1b1	3.98015e-42	0.647444	0.634	0.279	8.97961e-38
Adam10	4.97623e-30	0.647236	0.64	0.372	1.12269e-25
Rbm39	9.70773e-37	0.645587	0.879	0.596	2.19016e-32
Col18a1	3.70285e-29	0.643157	0.512	0.243	8.354e-25
Nts	3.02535e-22	0.643004	0.292	0.099	6.8255e-18
Snx3	2.82671e-32	0.64286	0.761	0.509	6.37734e-28
Sgk1	4.69489e-31	0.642038	0.609	0.313	1.05921e-26
Cox5a	8.5737e-40	0.639104	0.739	0.382	1.93431e-35
Mcam	4.30201e-37	0.638966	0.469	0.178	9.70576e-33
Myh10	2.57984e-37	0.638003	0.463	0.172	5.82037e-33
Pcdh17	3.85254e-20	0.637581	0.609	0.408	8.69172e-16
Ppig	1.88798e-35	0.637314	0.54	0.237	4.25947e-31
Fubp1	6.63645e-34	0.63663	0.637	0.35	1.49725e-29
Ppic	1.07033e-30	0.636627	0.73	0.506	2.41477e-26
Hnrnph1	3.55685e-30	0.634927	0.584	0.316	8.02462e-26
Eef2	7.24246e-33	0.63435	0.863	0.632	1.63397e-28
Fabp5	8.70953e-20	0.634085	0.804	0.684	1.96496e-15
Qk	6.21733e-29	0.633993	0.634	0.388	1.40269e-24
Ranbp1	1.82797e-36	0.633264	0.469	0.179	4.12409e-32
Tax1bp1	1.03948e-27	0.632969	0.686	0.404	2.34517e-23
Arhgdia	3.05079e-36	0.632198	0.643	0.327	6.88288e-32
Ralb	9.93546e-40	0.631838	0.584	0.254	2.24154e-35
2410006H16Rik	3.89369e-46	0.631596	0.54	0.198	8.78455e-42
Pdia6	3.89663e-36	0.631091	0.602	0.287	8.79119e-32
Peg3	1.62706e-43	0.630553	0.385	0.1	3.6708e-39
Adgrf5	6.34961e-21	0.630236	0.767	0.679	1.43254e-16
Idh2	8.68364e-57	0.629863	0.553	0.164	1.95912e-52
Igfbp4	2.29016e-26	0.629231	0.531	0.282	5.16683e-22
Mtdh	7.69167e-31	0.628344	0.699	0.418	1.73532e-26
Sf3b1	1.06755e-32	0.627778	0.693	0.414	2.4085e-28
Btnl9	1.62886e-13	0.62741	0.596	0.442	3.67487e-09
Nap1l1	1.05318e-40	0.626341	0.491	0.18	2.37607e-36
Fli1	3.96745e-32	0.626045	0.621	0.346	8.95096e-28
Slk	4.0478e-29	0.625514	0.621	0.342	9.13224e-25
Tinagl1	1.56771e-37	0.624869	0.478	0.179	3.53692e-33
Ppp1r2	1.23191e-27	0.624755	0.63	0.388	2.77932e-23
Psme1	2.19814e-28	0.623474	0.54	0.279	4.95923e-24
Srsf5	2.67896e-37	0.620734	0.683	0.384	6.04401e-33
Rbms1	2.73906e-30	0.62073	0.643	0.378	6.17959e-26
Prdx2	5.9419e-46	0.616909	0.621	0.248	1.34055e-41
Picalm	8.29361e-36	0.616472	0.602	0.299	1.87112e-31
Eif3c	1.77276e-35	0.61625	0.624	0.318	3.99952e-31
Ssr2	4.52734e-38	0.615546	0.543	0.228	1.02141e-33
Matr3	6.70303e-40	0.61519	0.559	0.229	1.51227e-35
Snrpd3	3.16708e-39	0.614452	0.537	0.224	7.14526e-35
Nasp	1.92523e-44	0.614314	0.413	0.116	4.34352e-40
Pcna	3.26485e-50	0.613459	0.416	0.104	7.36582e-46
Nfib	8.50049e-28	0.612624	0.742	0.491	1.91779e-23
Rtn4	2.14039e-41	0.612509	0.556	0.22	4.82894e-37
Psmb10	9.8816e-24	0.612391	0.351	0.144	2.22939e-19
Rps27l	4.32942e-37	0.611761	0.693	0.361	9.7676e-33
Pdap1	6.5517e-36	0.611504	0.59	0.28	1.47813e-31
Bclaf1	6.10987e-33	0.610705	0.537	0.254	1.37845e-28
Apln	3.37521e-30	0.610353	0.41	0.152	7.6148e-26
Isg15	1.28743e-23	0.609099	0.267	0.084	2.90458e-19
Lig1	3.67915e-59	0.608714	0.354	0.058	8.30054e-55
Flt1	8.69495e-23	0.608361	0.739	0.583	1.96167e-18
Psmd8	7.42988e-38	0.607643	0.519	0.213	1.67626e-33
G3bp2	1.17e-36	0.606438	0.562	0.245	2.63963e-32
H2afx	1.48542e-55	0.60593	0.357	0.065	3.35126e-51
Spcs2	1.61778e-28	0.605885	0.568	0.303	3.64986e-24
Pomp	2.34401e-41	0.60537	0.584	0.245	5.28832e-37
Clec14a	4.30593e-26	0.605316	0.637	0.387	9.7146e-22
Krtcap2	3.82762e-34	0.605004	0.612	0.311	8.63548e-30
Gabarap	4.35741e-31	0.604466	0.661	0.364	9.83075e-27
Tln1	3.99334e-30	0.603984	0.63	0.36	9.00938e-26
Vdac2	4.58006e-46	0.603793	0.553	0.199	1.03331e-41
Sfpq	5.4956e-33	0.603667	0.612	0.317	1.23986e-28
Eid1	1.17712e-31	0.600951	0.484	0.212	2.65569e-27
Dynll1	1.5357e-29	0.599782	0.904	0.693	3.4647e-25
Ets2	1.73774e-24	0.599545	0.665	0.437	3.92051e-20
Rpl7	6.23214e-26	0.599371	0.86	0.706	1.40603e-21
Fam111a	6.24877e-53	0.598829	0.385	0.081	1.40978e-48
Capza2	9.77457e-38	0.598195	0.627	0.296	2.20524e-33
2810025M15Rik	1.60005e-26	0.598062	0.652	0.412	3.60988e-22
Cdk4	3.0056e-44	0.597988	0.494	0.169	6.78094e-40
Gimap6	1.25193e-25	0.597048	0.699	0.509	2.82448e-21
Pea15a	6.00217e-24	0.596493	0.64	0.424	1.35415e-19
Crip2	2.1207e-35	0.595856	0.935	0.669	4.7845e-31
Cbx1	8.618e-26	0.589881	0.602	0.348	1.94431e-21
Ran	8.89352e-34	0.589251	0.503	0.221	2.00647e-29
Lmnb1	1.05054e-70	0.589224	0.357	0.045	2.37012e-66
Rps11	4.29621e-24	0.588528	0.966	0.852	9.69267e-20
Ssrp1	1.73126e-38	0.586771	0.488	0.18	3.90588e-34
Bhlhe40	2.53515e-38	0.586367	0.457	0.16	5.71956e-34
Gadd45g	3.84887e-18	0.585767	0.354	0.162	8.68344e-14
Eif3i	7.34681e-39	0.584504	0.469	0.17	1.65751e-34
Dbi	7.5041e-44	0.584059	0.559	0.211	1.693e-39
Mef2a	4.45309e-29	0.583886	0.596	0.32	1.00466e-24
Atad2	6.78723e-56	0.581761	0.348	0.06	1.53127e-51
Paics	5.57587e-31	0.581463	0.438	0.174	1.25797e-26
Maged2	5.03776e-51	0.579473	0.301	0.048	1.13657e-46
Myh9	6.77426e-25	0.578258	0.593	0.35	1.52834e-20
Rps7	5.92323e-29	0.576581	0.91	0.735	1.33634e-24
Gimap5	1.67071e-35	0.575733	0.466	0.177	3.76928e-31
Sdhb	2.77822e-51	0.575369	0.634	0.231	6.26794e-47
Sox17	1.25449e-24	0.574974	0.488	0.239	2.83025e-20
Tmpo	1.02206e-34	0.572963	0.419	0.147	2.30587e-30
Ehd2	7.07392e-26	0.572887	0.677	0.433	1.59595e-21
Cfdp1	5.75529e-34	0.572836	0.571	0.266	1.29845e-29
Itga6	1.34941e-22	0.572577	0.568	0.348	3.04441e-18
Ywhah	7.83452e-35	0.570734	0.547	0.243	1.76755e-30
Mef2c	1.3275e-26	0.570045	0.637	0.382	2.99496e-22
Anapc5	3.01468e-31	0.569496	0.478	0.203	6.80141e-27
Gnb1	2.54954e-24	0.568876	0.587	0.358	5.75202e-20
Pde4b	1.94404e-32	0.568859	0.41	0.148	4.38596e-28
Nid2	3.75956e-32	0.568729	0.46	0.187	8.48194e-28
Ndufv2	4.95079e-44	0.568626	0.553	0.199	1.11695e-39
Tmem59	1.87508e-22	0.566683	0.655	0.433	4.23036e-18
Snrpe	2.32934e-35	0.566272	0.54	0.236	5.25521e-31
Ctnnbip1	1.02219e-24	0.565644	0.661	0.439	2.30616e-20
Mdh2	2.58195e-43	0.565279	0.581	0.219	5.82513e-39
Mfge8	1.30495e-23	0.563578	0.565	0.335	2.9441e-19
Srsf11	7.29032e-26	0.561723	0.609	0.367	1.64477e-21
Srrm1	1.08098e-25	0.561572	0.565	0.31	2.43881e-21
Sec61b	1.22638e-31	0.561248	0.519	0.233	2.76682e-27
H2-Q4	1.3689e-45	0.561225	0.317	0.063	3.08837e-41
Rhoa	5.6846e-27	0.560565	0.686	0.472	1.2825e-22
Ddx3x	7.90044e-22	0.560372	0.525	0.305	1.78242e-17
Nme1	5.49291e-41	0.560189	0.41	0.119	1.23925e-36
Cd63	7.29532e-67	0.559758	0.422	0.074	1.6459e-62
Brk1	1.46407e-28	0.559567	0.54	0.269	3.30309e-24
Sepp1	1.2536e-21	0.559274	0.748	0.585	2.82825e-17
Dnajc8	2.09022e-27	0.559204	0.593	0.32	4.71574e-23
Nedd8	6.42361e-29	0.557481	0.596	0.316	1.44923e-24
Psma5	1.63728e-37	0.557333	0.491	0.184	3.69386e-33
Egfl7	3.11001e-22	0.557122	0.854	0.803	7.0165e-18
Myo1b	2.443e-30	0.55628	0.59	0.301	5.51165e-26
Slc29a1	5.85747e-36	0.555825	0.503	0.204	1.3215e-31
Tap1	1.05068e-49	0.555177	0.267	0.037	2.37044e-45
Pcna-ps2	3.88574e-36	0.554054	0.351	0.1	8.76661e-32
Dut	9.63645e-55	0.553783	0.345	0.061	2.17408e-50
Cks1b	2.21896e-49	0.55086	0.295	0.048	5.0062e-45
Tnfaip1	9.10649e-33	0.549569	0.571	0.276	2.05452e-28
Il2rg	8.51485e-30	0.548258	0.478	0.209	1.92104e-25
Tapbp	8.25565e-18	0.547369	0.345	0.165	1.86256e-13
Sh3bgrl	1.33546e-24	0.547297	0.593	0.352	3.01292e-20
Sf3b2	2.71789e-26	0.545255	0.534	0.274	6.13183e-22
Acadl	3.10506e-57	0.545217	0.55	0.158	7.00532e-53
Nrp1	2.55908e-23	0.544515	0.863	0.781	5.77354e-19
Dusp3	4.91821e-20	0.544497	0.668	0.469	1.1096e-15
Eif3h	1.45807e-29	0.544136	0.606	0.319	3.28954e-25
Csde1	2.78862e-29	0.544075	0.562	0.277	6.2914e-25
Rasip1	2.83625e-24	0.543952	0.593	0.36	6.39886e-20
Mapre1	4.0173e-25	0.543851	0.54	0.301	9.06343e-21
Ccnl1	4.59671e-23	0.543679	0.5	0.263	1.03706e-18
Jund	5.37621e-23	0.542846	0.652	0.41	1.21293e-18
Cct2	2.60543e-27	0.54202	0.46	0.208	5.87812e-23
Lcorl	2.55915e-29	0.540312	0.425	0.165	5.77369e-25
Grb10	6.54891e-34	0.540052	0.497	0.201	1.4775e-29
Smc3	2.99111e-32	0.53991	0.466	0.187	6.74825e-28
Lims1	1.92723e-25	0.539656	0.55	0.303	4.34802e-21
Pam	3.35795e-43	0.539518	0.5	0.164	7.57587e-39
Ptms	7.31348e-25	0.537906	0.621	0.375	1.64999e-20
Ostf1	2.47885e-24	0.537876	0.68	0.462	5.59254e-20
Clta	4.54075e-22	0.537377	0.624	0.406	1.02444e-17
Uaca	2.39888e-22	0.536551	0.596	0.37	5.41212e-18
Tbrg1	1.49159e-35	0.536376	0.525	0.216	3.36518e-31
Tardbp	2.11468e-28	0.535884	0.519	0.25	4.77092e-24
Vasp	3.3444e-28	0.535374	0.519	0.251	7.5453e-24
Selk	4.83223e-24	0.534486	0.602	0.362	1.0902e-19
Lamb1	9.23044e-23	0.534364	0.565	0.326	2.08248e-18
Hnrnpa0	5.7466e-39	0.534186	0.472	0.164	1.29649e-34
Elk3	1.14572e-21	0.53409	0.63	0.414	2.58486e-17
Snx6	3.27485e-29	0.53383	0.512	0.235	7.38838e-25
Tk1	5.85533e-80	0.533473	0.307	0.022	1.32102e-75
Atf4	7.21377e-30	0.533244	0.506	0.232	1.6275e-25
Eif1	2.85089e-25	0.532731	0.929	0.761	6.4319e-21
Tap2	3.52658e-29	0.532433	0.335	0.11	7.95631e-25
Tpx2	5.00614e-64	0.532367	0.264	0.022	1.12943e-59
Son	2.08411e-20	0.531983	0.77	0.552	4.70195e-16
Lxn	4.63999e-31	0.529726	0.503	0.218	1.04683e-26
Sec62	6.67318e-25	0.529328	0.683	0.416	1.50554e-20
Prelid1	1.18329e-31	0.529053	0.5	0.216	2.66962e-27
Rbpms	1.48276e-27	0.526526	0.512	0.254	3.34525e-23
Purb	1.32985e-26	0.525866	0.54	0.284	3.00028e-22
Sltm	2.68807e-26	0.525776	0.469	0.213	6.06456e-22
Ccdc88a	5.65278e-30	0.525371	0.441	0.173	1.27532e-25
Gnb4	2.02008e-24	0.525353	0.478	0.233	4.5575e-20
Luc7l3	1.59293e-23	0.525301	0.618	0.372	3.59382e-19
Cmtm3	2.54647e-26	0.524907	0.484	0.229	5.74509e-22
Rock2	2.43782e-23	0.524766	0.528	0.287	5.49998e-19
Mtpn	2.95346e-27	0.524251	0.5	0.242	6.6633e-23
Hnrnpr	5.25017e-27	0.524221	0.447	0.2	1.18449e-22
Eny2	3.27281e-31	0.523769	0.429	0.162	7.38379e-27
Ube2k	6.78801e-30	0.523705	0.484	0.208	1.53144e-25
Anxa3	6.24754e-31	0.523627	0.519	0.229	1.40951e-26
Dhx9	5.93566e-35	0.522351	0.45	0.165	1.33914e-30
Kdelr2	9.64584e-35	0.522085	0.447	0.163	2.1762e-30
Klf7	1.20641e-19	0.521958	0.5	0.287	2.72177e-15
Ppp1r15a	2.63347e-17	0.52151	0.398	0.199	5.94137e-13
Slc6a6	1.14956e-09	0.52082	0.5	0.355	2.59352e-05
Mpzl1	5.33289e-29	0.520422	0.497	0.223	1.20315e-24
Tmed10	2.28244e-28	0.520409	0.531	0.26	5.14941e-24
Ldb2	1.84256e-27	0.52022	0.475	0.217	4.15701e-23
2700060E02Rik	2.93506e-26	0.519077	0.562	0.297	6.62179e-22
Supt16	7.48314e-27	0.518595	0.401	0.158	1.68827e-22
Ssr3	2.3772e-27	0.51845	0.522	0.255	5.36319e-23
Bst2	4.63456e-38	0.518273	0.339	0.089	1.0456e-33
Commd1	9.67945e-29	0.518131	0.475	0.208	2.18378e-24
Nol7	8.63505e-22	0.517796	0.571	0.341	1.94815e-17
Papola	1.92387e-25	0.516985	0.497	0.241	4.34045e-21
Cwc15	5.13412e-28	0.516725	0.5	0.235	1.15831e-23
Arf1	1.73998e-26	0.515933	0.59	0.327	3.92556e-22
Slc43a3	2.96665e-30	0.515857	0.556	0.262	6.69307e-26
Grrp1	4.85549e-28	0.515516	0.435	0.182	1.09545e-23
Baz1b	1.25968e-28	0.514231	0.478	0.21	2.84197e-24
Metap2	1.49502e-25	0.514138	0.503	0.249	3.37291e-21
Cetn3	9.41554e-26	0.513977	0.484	0.23	2.12424e-21
Plk2	4.74229e-17	0.51385	0.674	0.488	1.06991e-12
Socs1	3.38589e-63	0.513799	0.261	0.022	7.63891e-59
Pcbp1	4.379e-23	0.512912	0.599	0.365	9.87946e-19
Gltscr2	1.99105e-17	0.51254	0.593	0.411	4.49201e-13
Naca	6.65241e-24	0.512472	0.764	0.528	1.50085e-19
Tpm1	4.28146e-33	0.512208	0.832	0.487	9.65939e-29
Tyms	1.49981e-46	0.512112	0.345	0.073	3.38373e-42
Taf1d	5.28127e-40	0.511341	0.394	0.113	1.19151e-35
Tubb4b	2.14569e-27	0.510932	0.379	0.143	4.84088e-23
Zfp91	9.80617e-27	0.510909	0.497	0.239	2.21237e-22
Arglu1	3.97779e-19	0.510892	0.668	0.498	8.97429e-15
Tm9sf3	2.93883e-24	0.510324	0.584	0.332	6.6303e-20
Prnp	9.59908e-22	0.51027	0.537	0.304	2.16565e-17
Ndufb11	6.35671e-33	0.509598	0.652	0.318	1.43414e-28
Bnip2	1.3625e-22	0.50938	0.609	0.371	3.07393e-18
Hes1	4.89032e-15	0.509228	0.525	0.326	1.10331e-10
Hsbp1	1.62987e-25	0.508703	0.596	0.325	3.67715e-21
2022-09-04	3.43328e-17	0.50857	0.696	0.547	7.74582e-13
Xrn2	3.44506e-29	0.508359	0.429	0.171	7.77239e-25
Dad1	1.59236e-23	0.507539	0.519	0.277	3.59252e-19
Top1	1.39897e-23	0.507176	0.602	0.343	3.15621e-19
Actr3	2.97119e-29	0.506204	0.453	0.189	6.7033e-25
Atp5k	7.65356e-36	0.505519	0.643	0.294	1.72672e-31
Pdlim1	1.39079e-21	0.505306	0.525	0.288	3.13777e-17
Psma6	4.79375e-30	0.505166	0.481	0.206	1.08152e-25
Plat	1.07914e-33	0.504877	0.363	0.113	2.43464e-29
Tcf25	9.27987e-22	0.504645	0.565	0.329	2.09363e-17
Samhd1	1.65616e-18	0.504075	0.292	0.119	3.73646e-14
Ndufb7	8.79623e-34	0.504015	0.646	0.301	1.98452e-29
Fn1	1.05633e-31	0.503508	0.292	0.075	2.38319e-27
Ddx6	5.95118e-25	0.503294	0.562	0.31	1.34264e-20
Pfdn5	3.14253e-24	0.503236	0.78	0.543	7.08986e-20
Snrnp70	3.37051e-25	0.502239	0.593	0.333	7.6042e-21
Arf5	1.08743e-23	0.500285	0.643	0.398	2.45336e-19
Smc6	1.832e-20	0.50008	0.425	0.213	4.13317e-16
Meox2	6.63994e-20	0.499958	0.472	0.255	1.49804e-15
Srsf7	3.88973e-36	0.499606	0.391	0.123	8.77561e-32
Arpp19	1.19116e-25	0.499194	0.516	0.257	2.68738e-21
Zyx	1.32686e-28	0.497919	0.463	0.198	2.99352e-24
Cct4	1.86908e-27	0.497221	0.422	0.176	4.21683e-23
Rhoj	4.04864e-27	0.495421	0.484	0.223	9.13414e-23
Eif3e	3.77029e-24	0.495405	0.522	0.277	8.50616e-20
Cox7a2l	2.62181e-24	0.49535	0.618	0.358	5.91506e-20
Whsc1	3.7366e-40	0.494837	0.335	0.08	8.43015e-36
Postn	8.21038e-109	0.494786	0.28	0.001	1.85234e-104
Klf2	8.23752e-10	0.494491	0.705	0.585	1.85847e-05
Bod1l	7.13424e-17	0.494369	0.422	0.225	1.60956e-12
Frg1	6.22588e-31	0.494293	0.46	0.185	1.40462e-26
Lamc1	6.64331e-27	0.493429	0.478	0.217	1.4988e-22
Anxa1	8.9857e-36	0.493212	0.36	0.103	2.02726e-31
Aprt	1.58127e-34	0.493105	0.385	0.121	3.5675e-30
Top2b	2.69313e-23	0.493084	0.488	0.248	6.07597e-19
Tceb1	1.62681e-22	0.492889	0.432	0.205	3.67025e-18
Itga1	5.21169e-14	0.492828	0.531	0.367	1.17581e-09
Btf3	7.5251e-21	0.49271	0.575	0.351	1.69774e-16
Ednrb	2.1069e-17	0.492439	0.528	0.313	4.75338e-13
Sri	1.76709e-18	0.492134	0.596	0.385	3.98672e-14
Ywhaz	4.0993e-21	0.490369	0.624	0.404	9.24842e-17
Ddx21	2.74131e-24	0.490313	0.357	0.138	6.18467e-20
Psma1	5.23031e-30	0.490047	0.45	0.181	1.18001e-25
Phf20l1	6.84317e-23	0.489996	0.534	0.289	1.54389e-18
Eif4g1	1.7925e-26	0.488937	0.441	0.195	4.04405e-22
Ppp2r2a	1.74836e-32	0.488771	0.422	0.151	3.94448e-28
1500012F01Rik	3.08335e-29	0.488357	0.419	0.163	6.95634e-25
Rbbp4	4.56851e-29	0.487724	0.438	0.178	1.0307e-24
Malat1	1.22805e-09	0.485036	0.997	0.996	2.77061e-05
Cebpd	5.17117e-17	0.483947	0.466	0.261	1.16667e-12
Hmgn5	1.39991e-34	0.483627	0.298	0.072	3.15833e-30
Prrg3	1.07851e-27	0.483524	0.432	0.182	2.43322e-23
Pa2g4	1.57691e-34	0.483384	0.385	0.122	3.55767e-30
Mrfap1	1.2201e-28	0.48331	0.491	0.216	2.75267e-24
Gng12	2.49134e-26	0.483168	0.481	0.223	5.62072e-22
Lap3	1.14328e-52	0.483027	0.283	0.039	2.57936e-48
Cdk11b	3.75798e-19	0.482701	0.559	0.334	8.47839e-15
Cd151	4.89061e-19	0.481757	0.528	0.324	1.10337e-14
Dazap2	3.90678e-26	0.481194	0.522	0.257	8.81409e-22
Fyn	8.56593e-26	0.481074	0.46	0.21	1.93256e-21
Ndufa2	1.00143e-29	0.480875	0.646	0.324	2.25933e-25
Ece1	1.66725e-25	0.480826	0.643	0.38	3.76149e-21
Tmem255a	3.47208e-43	0.480331	0.363	0.087	7.83336e-39
Ccdc34	5.34493e-31	0.479089	0.348	0.11	1.20587e-26
Usp1	1.12793e-35	0.478945	0.345	0.094	2.54472e-31
Rfk	4.11271e-29	0.47836	0.441	0.181	9.27868e-25
Cope	1.66336e-25	0.478133	0.522	0.253	3.75271e-21
Pbrm1	3.52706e-21	0.478124	0.481	0.249	7.9574e-17
Plxnd1	2.28979e-19	0.478077	0.578	0.372	5.166e-15
Uqcr10	1.73168e-30	0.47806	0.674	0.339	3.90685e-26
Manf	1.53706e-25	0.477005	0.444	0.194	3.46776e-21
Rps8	1.62608e-12	0.476639	0.898	0.834	3.6686e-08
Srp14	3.75425e-20	0.476465	0.512	0.295	8.46996e-16
Gng5	7.60711e-17	0.47643	0.503	0.311	1.71624e-12
Rpl41	1.69947e-09	0.476326	0.941	0.906	3.83418e-05
Raph1	6.99148e-18	0.476171	0.429	0.228	1.57735e-13
Ckap4	1.14464e-35	0.47587	0.329	0.086	2.58243e-31
Srp19	1.1254e-23	0.475825	0.45	0.211	2.53902e-19
Scaf11	4.50568e-27	0.475294	0.435	0.182	1.01653e-22
Akap13	4.57986e-24	0.475294	0.41	0.177	1.03326e-19
Snrpa1	1.4437e-36	0.475137	0.354	0.099	3.25712e-32
Atp5h	2.94675e-25	0.475117	0.804	0.503	6.64817e-21
Lbr	1.82104e-24	0.474598	0.422	0.184	4.10844e-20
Atf3	6.32823e-17	0.473578	0.339	0.147	1.42771e-12
U2surp	2.73633e-20	0.472455	0.463	0.24	6.17343e-16
Rbx1	3.94609e-24	0.472406	0.575	0.311	8.90277e-20
Prpf40a	1.0368e-24	0.472052	0.469	0.218	2.33912e-20
Actr2	4.25086e-31	0.471999	0.5	0.212	9.59036e-27
Dynlrb1	8.05127e-22	0.471966	0.565	0.328	1.81645e-17
Syncrip	9.63064e-29	0.471237	0.41	0.157	2.17277e-24
B230219D22Rik	4.21128e-22	0.469877	0.54	0.306	9.50108e-18
Tspan7	1.44557e-16	0.469395	0.724	0.578	3.26136e-12
Tmed5	6.14139e-27	0.468968	0.509	0.233	1.38556e-22
Thrap3	4.3586e-23	0.468043	0.444	0.21	9.83344e-19
Fnbp1l	1.44494e-16	0.467584	0.559	0.372	3.25992e-12
Tnfrsf1a	2.71346e-22	0.46752	0.432	0.211	6.12183e-18
Ppp4c	3.66102e-29	0.466626	0.429	0.165	8.25962e-25
Eif3m	1.14485e-26	0.466498	0.444	0.192	2.58289e-22
Ssr4	3.14653e-21	0.465012	0.413	0.196	7.09889e-17
Incenp	2.33628e-47	0.464018	0.273	0.041	5.27088e-43
Map1b	1.50794e-21	0.463801	0.425	0.199	3.40205e-17
Laptm4b	1.498e-30	0.463653	0.351	0.113	3.37964e-26
Cotl1	3.84107e-43	0.463407	0.323	0.069	8.66584e-39
Cyc1	1.72828e-32	0.462924	0.481	0.185	3.89917e-28
Ppfibp1	8.03809e-25	0.462846	0.472	0.222	1.81347e-20
Xbp1	1.20127e-27	0.462592	0.407	0.158	2.71018e-23
Dtymk	9.44855e-35	0.461694	0.335	0.093	2.13169e-30
Ndufs2	2.90317e-34	0.460412	0.481	0.182	6.54985e-30
Eng	1.34131e-16	0.460156	0.534	0.348	3.02614e-12
Rab7	7.3426e-29	0.460147	0.503	0.229	1.65656e-24
Gdi2	2.07271e-17	0.459841	0.516	0.306	4.67625e-13
Spag9	2.07073e-17	0.459646	0.578	0.389	4.67177e-13
Rpl23	3.1234e-15	0.459492	0.894	0.788	7.0467e-11
Dnmt1	5.58e-40	0.459232	0.32	0.073	1.2589e-35
Ifitm2	9.01696e-18	0.458586	0.711	0.54	2.03432e-13
Mrpl17	6.64451e-22	0.458477	0.413	0.192	1.49907e-17
Ccnd2	7.59955e-17	0.458315	0.416	0.226	1.71453e-12
Acin1	2.79368e-15	0.458161	0.522	0.334	6.30282e-11
Gm20721	1.24413e-35	0.457326	0.342	0.093	2.80689e-31
Eif3k	2.13527e-20	0.456437	0.556	0.337	4.81738e-16
Tbca	9.19785e-22	0.456224	0.528	0.285	2.07513e-17
Cbx5	3.05143e-30	0.455726	0.357	0.117	6.88434e-26
Psmd7	1.02318e-23	0.45468	0.432	0.194	2.3084e-19
Ndufc1	2.12669e-25	0.4546	0.624	0.323	4.79803e-21
Txndc17	8.45234e-22	0.454534	0.491	0.253	1.90693e-17
Psmc6	7.474e-25	0.453693	0.376	0.151	1.68621e-20
Cct3	1.80876e-30	0.453451	0.398	0.14	4.08073e-26
F11r	5.08895e-20	0.453295	0.488	0.266	1.14812e-15
Knop1	8.61972e-19	0.452408	0.391	0.188	1.9447e-14
Zfand5	2.4332e-14	0.451668	0.457	0.282	5.48955e-10
Uqcr11	1.64832e-29	0.451484	0.649	0.317	3.71878e-25
Nolc1	3.69551e-26	0.450902	0.348	0.123	8.33745e-22
Clec1a	1.73607e-17	0.450764	0.441	0.24	3.91676e-13
Ndufa6	5.05467e-22	0.450748	0.77	0.466	1.14038e-17
Calu	6.71757e-24	0.450443	0.401	0.174	1.51555e-19
Ankrd11	5.00025e-19	0.450286	0.478	0.262	1.12811e-14
Ndufb6	2.29975e-28	0.449627	0.525	0.233	5.18847e-24
Lsm4	4.69254e-30	0.448966	0.366	0.123	1.05868e-25
St13	4.17785e-18	0.448534	0.503	0.298	9.42565e-14
Tra2a	8.33608e-19	0.448486	0.512	0.293	1.8807e-14
Psmc1	4.53105e-19	0.448455	0.472	0.252	1.02225e-14
Cox5b	9.91144e-26	0.448241	0.708	0.399	2.23612e-21
Rab2a	1.68578e-19	0.447306	0.584	0.351	3.80329e-15
Ctsz	5.77831e-26	0.4472	0.382	0.147	1.30364e-21
Srrt	9.03499e-28	0.446379	0.432	0.172	2.03838e-23
Sec13	1.73041e-28	0.446235	0.41	0.158	3.90398e-24
Thoc2	9.16886e-17	0.446204	0.444	0.242	2.06859e-12
Smdt1	3.78808e-23	0.44607	0.596	0.325	8.5463e-19
Ndufa7	4.09143e-21	0.445946	0.562	0.316	9.23067e-17
Wasl	1.76086e-22	0.445901	0.404	0.177	3.97269e-18
Ccar1	1.99829e-21	0.445891	0.413	0.187	4.50835e-17
Hp1bp3	5.14346e-19	0.445751	0.509	0.286	1.16042e-14
Itm2c	1.79613e-15	0.444584	0.534	0.352	4.05225e-11
Tmem30a	6.94505e-22	0.444168	0.512	0.275	1.56687e-17
Wsb1	1.45997e-23	0.444035	0.407	0.177	3.29383e-19
Cyb5r3	2.20183e-10	0.443697	0.534	0.398	4.96755e-06
Cdc37	1.44188e-21	0.443458	0.475	0.244	3.25303e-17
Rap1b	2.37092e-27	0.443113	0.478	0.209	5.34903e-23
Rap1a	1.39101e-22	0.443016	0.525	0.277	3.13826e-18
Tpst2	5.98136e-23	0.442774	0.5	0.258	1.34945e-18
Rab6a	7.35156e-21	0.44264	0.491	0.262	1.65858e-16
Psip1	2.28552e-29	0.442286	0.345	0.109	5.15637e-25
Abcg2	1.50792e-27	0.441446	0.416	0.164	3.40203e-23
Set	2.06529e-23	0.441431	0.466	0.223	4.65951e-19
Leprot	7.68948e-20	0.44104	0.506	0.276	1.73482e-15
Rheb	1.22128e-23	0.440819	0.432	0.195	2.75533e-19
Brd2	7.11939e-25	0.440743	0.407	0.168	1.60621e-20
Mrpl52	2.20478e-24	0.440331	0.422	0.181	4.9742e-20
Ezh2	3.10371e-28	0.439801	0.323	0.102	7.00228e-24
Psma4	3.42365e-22	0.4395	0.46	0.226	7.72409e-18
Oaz1	3.66804e-24	0.439352	0.671	0.384	8.27546e-20
Ndufa11	5.87148e-25	0.438498	0.525	0.249	1.32466e-20
Etfa	7.04301e-33	0.438002	0.425	0.147	1.58897e-28
Actn1	9.75025e-33	0.437874	0.373	0.118	2.19975e-28
2022-09-10	1.41118e-25	0.437677	0.401	0.162	3.18376e-21
Cggbp1	1.7226e-28	0.437624	0.488	0.206	3.88636e-24
Tmem256	3.85577e-17	0.435542	0.618	0.409	8.699e-13
Edf1	7.25763e-17	0.435533	0.568	0.368	1.63739e-12
Srp72	7.41828e-26	0.435374	0.385	0.15	1.67364e-21
Ndufa5	1.21753e-33	0.43535	0.525	0.209	2.74688e-29
Ndufa1	3.0254e-24	0.435065	0.54	0.266	6.82561e-20
Rasgrp3	5.61883e-15	0.435013	0.519	0.327	1.26766e-10
Rpl30	8.35912e-08	0.434624	0.565	0.517	0.0018859
Rab10	3.30497e-23	0.434611	0.422	0.188	7.45635e-19
Fxyd5	1.213e-20	0.433074	0.404	0.184	2.73664e-16
Ech1	6.58275e-29	0.433064	0.516	0.223	1.48513e-24
Eif4a3	6.7069e-24	0.432172	0.422	0.187	1.51314e-19
Ctcf	3.13806e-22	0.43198	0.441	0.206	7.07977e-18
Sertad1	2.76831e-30	0.431889	0.317	0.092	6.2456e-26
Hnrnpf	1.96478e-20	0.431478	0.407	0.194	4.43274e-16
Cops6	9.85888e-24	0.431448	0.382	0.157	2.22426e-19
Npc2	2.32842e-21	0.431213	0.516	0.266	5.25314e-17
Rsrc2	3.55687e-18	0.430679	0.472	0.261	8.02466e-14
Akap9	5.01215e-17	0.430209	0.41	0.211	1.13079e-12
Rab14	2.74495e-21	0.429997	0.565	0.316	6.19288e-17
Lsm2	1.20298e-30	0.429937	0.354	0.113	2.71404e-26
Cct8	1.18651e-30	0.429656	0.41	0.146	2.67688e-26
Dnttip2	5.61634e-24	0.429031	0.357	0.137	1.2671e-19
Aco2	1.61949e-32	0.428983	0.432	0.151	3.65373e-28
Luc7l2	9.96561e-16	0.428765	0.494	0.294	2.24834e-11
Park7	2.87533e-21	0.428574	0.45	0.22	6.48704e-17
Tubb2a	1.43819e-26	0.428403	0.382	0.144	3.2447e-22
Lpp	1.6724e-19	0.428371	0.37	0.167	3.7731e-15
Taldo1	4.67891e-19	0.428296	0.413	0.205	1.05561e-14
Nap1l4	4.00708e-18	0.428078	0.466	0.256	9.04038e-14
Zfp706	7.78293e-24	0.427964	0.425	0.189	1.75591e-19
Sae1	4.25094e-31	0.427545	0.373	0.122	9.59055e-27
Dpysl2	2.2818e-25	0.427007	0.413	0.169	5.14796e-21
Uqcrc2	1.15066e-33	0.426835	0.478	0.178	2.59601e-29
Snrpb2	6.55697e-25	0.426774	0.379	0.149	1.47932e-20
Orc6	2.02266e-37	0.426618	0.283	0.059	4.56333e-33
Paip2	2.02751e-15	0.426048	0.503	0.311	4.57426e-11
Ociad1	4.4356e-18	0.425898	0.441	0.235	1.00072e-13
Lamp2	5.56275e-20	0.425647	0.503	0.267	1.25501e-15
Cd2ap	6.77377e-15	0.425622	0.481	0.287	1.52823e-10
Vdac1	4.13787e-37	0.425313	0.41	0.125	9.33545e-33
Fkbp2	4.65104e-34	0.425114	0.332	0.09	1.04932e-29
Ppap2a	2.79236e-15	0.424781	0.413	0.229	6.29983e-11
Fam198b	3.10372e-18	0.42458	0.509	0.291	7.00231e-14
Arhgef2	1.67439e-20	0.424339	0.463	0.239	3.77758e-16
Arf6	1.04084e-28	0.424092	0.394	0.144	2.34825e-24
Bag1	1.09745e-20	0.424042	0.398	0.182	2.47597e-16
Trp53i11	1.31746e-14	0.423934	0.519	0.325	2.97233e-10
Gm15772	1.00884e-10	0.423922	0.618	0.508	2.27605e-06
Angptl4	3.66813e-29	0.423627	0.307	0.088	8.27567e-25
Psmc4	6.25235e-25	0.423453	0.416	0.176	1.41059e-20
Rps25	2.19962e-15	0.42339	0.801	0.649	4.96256e-11
Zcchc6	8.63156e-17	0.423026	0.385	0.192	1.94737e-12
Ddx39b	1.61287e-20	0.422751	0.391	0.181	3.63879e-16
Rab1b	1.24858e-21	0.42251	0.419	0.197	2.81691e-17
Itsn2	2.69055e-14	0.421236	0.484	0.298	6.07015e-10
Rock1	7.66819e-13	0.421074	0.472	0.309	1.73002e-08
Psmd14	2.34705e-27	0.421059	0.332	0.109	5.29518e-23
Tmed9	3.34642e-23	0.421037	0.475	0.226	7.54986e-19
Rala	3.95038e-21	0.420317	0.419	0.197	8.91245e-17
Ndufa13	9.46368e-23	0.419943	0.599	0.323	2.1351e-18
Tmem234	4.31648e-17	0.419874	0.488	0.279	9.73842e-13
Tcp1	1.05106e-23	0.419567	0.388	0.162	2.3713e-19
Gjc1	1.05515e-32	0.419484	0.283	0.069	2.38052e-28
Afap1l1	2.03176e-16	0.419402	0.578	0.383	4.58386e-12
Pitpna	1.34317e-22	0.419307	0.41	0.182	3.03032e-18
Bsg	1.34088e-24	0.419256	0.596	0.305	3.02515e-20
Copb1	1.16687e-17	0.419222	0.373	0.178	2.63258e-13
Pcm1	3.73632e-18	0.419167	0.376	0.178	8.42951e-14
Eva1b	5.88053e-16	0.418037	0.491	0.3	1.32671e-11
Nipbl	8.94748e-17	0.417771	0.5	0.291	2.01864e-12
Amotl1	4.99175e-19	0.417315	0.425	0.212	1.12619e-14
Nostrin	1.69862e-16	0.416808	0.323	0.149	3.83226e-12
Cyfip1	1.38715e-22	0.416343	0.422	0.19	3.12954e-18
Tomm7	5.0289e-14	0.415694	0.553	0.379	1.13457e-09
Tcerg1	2.51706e-25	0.415219	0.304	0.099	5.67873e-21
Ncor1	1.43143e-14	0.415123	0.45	0.268	3.22944e-10
Naa15	6.18389e-23	0.415088	0.32	0.117	1.39515e-18
4931406P16Rik	1.11847e-18	0.414776	0.537	0.314	2.52339e-14
Sptan1	6.40791e-16	0.414627	0.522	0.325	1.44569e-11
Psmd12	3.49377e-21	0.414271	0.407	0.184	7.8823e-17
1810037I17Rik	2.81642e-19	0.414062	0.494	0.27	6.35413e-15
Eif3d	9.05329e-23	0.413684	0.413	0.179	2.04251e-18
Macf1	1.31509e-12	0.413463	0.516	0.369	2.96697e-08
Hist1h1e	1.24538e-28	0.413309	0.255	0.063	2.8097e-24
Aldoa	1.28471e-23	0.413252	0.627	0.339	2.89844e-19
Ndufa10	4.20524e-29	0.413051	0.438	0.167	9.48744e-25
2310036O22Rik	2.99348e-23	0.41297	0.419	0.185	6.75359e-19
Mmd	1.88365e-22	0.412676	0.348	0.138	4.24971e-18
Thoc7	2.27524e-20	0.412319	0.385	0.174	5.13318e-16
Atp5j2	1.37463e-18	0.412095	0.767	0.502	3.1013e-14
Rell1	5.14181e-21	0.411818	0.463	0.227	1.16004e-16
Tipin	1.04014e-38	0.41176	0.295	0.063	2.34667e-34
Rfc1	1.67923e-28	0.411446	0.317	0.097	3.78851e-24
Sdhc	7.28866e-26	0.411056	0.413	0.167	1.64439e-21
Csrp2	5.01043e-34	0.410871	0.311	0.08	1.1304e-29
Sptssa	9.02322e-23	0.410708	0.45	0.209	2.03573e-18
Dnaja1	7.63692e-10	0.410032	0.528	0.388	1.72296e-05
Cfl2	2.20568e-22	0.409895	0.481	0.233	4.97623e-18
Ctsb	1.58407e-20	0.409834	0.587	0.332	3.57382e-16
Zc3h7a	2.33445e-15	0.409666	0.45	0.259	5.26676e-11
Rpa3	1.60758e-29	0.409127	0.348	0.111	3.62686e-25
Cd9	8.56668e-17	0.407779	0.612	0.395	1.93273e-12
Naa50	9.72287e-24	0.407617	0.326	0.118	2.19358e-19
Brd8	6.77367e-19	0.407557	0.329	0.141	1.52821e-14
Sf3b6	1.17219e-21	0.407465	0.382	0.166	2.64458e-17
Atxn7l3b	8.90471e-16	0.407464	0.54	0.338	2.00899e-11
Ttc3	1.24504e-21	0.406754	0.363	0.148	2.80893e-17
Dynlt3	6.23174e-17	0.406539	0.453	0.246	1.40594e-12
Trip11	1.07971e-18	0.406088	0.326	0.138	2.43593e-14
Srrm2	2.43134e-13	0.406052	0.649	0.485	5.48535e-09
Tacc1	3.08715e-15	0.405758	0.559	0.356	6.96491e-11
Magoh	7.98286e-27	0.405378	0.36	0.129	1.80101e-22
Nars	4.94808e-21	0.405355	0.36	0.148	1.11634e-16
Hprt	2.86553e-17	0.405349	0.354	0.17	6.46491e-13
Snhg8	9.18732e-21	0.405326	0.401	0.18	2.07275e-16
Prpf4b	4.67828e-15	0.405255	0.463	0.272	1.05547e-10
2700029M09Rik	3.0904e-29	0.404639	0.307	0.089	6.97225e-25
Degs1	1.14421e-20	0.403932	0.382	0.17	2.58145e-16
Shisa5	7.72326e-16	0.403387	0.475	0.277	1.74244e-11
Cct5	8.81457e-22	0.403253	0.416	0.191	1.98865e-17
Dhx15	3.2107e-30	0.403153	0.376	0.126	7.24365e-26
Atp6v0e	2.61961e-15	0.402735	0.453	0.262	5.9101e-11
Dnajc3	1.35274e-20	0.402633	0.429	0.202	3.05192e-16
Plscr3	1.50851e-20	0.402607	0.425	0.206	3.40334e-16
Bud31	3.69453e-20	0.402531	0.376	0.167	8.33523e-16
Fis1	4.78475e-15	0.402249	0.506	0.307	1.07949e-10
Vps29	2.6573e-18	0.40192	0.401	0.195	5.99513e-14
Ilf2	6.89199e-27	0.401649	0.342	0.117	1.5549e-22
Ndufa8	2.15529e-17	0.401147	0.686	0.45	4.86255e-13
Myct1	5.02145e-12	0.40112	0.668	0.541	1.13289e-07
Hspa9	6.83639e-30	0.400863	0.345	0.107	1.54236e-25
Wwtr1	1.34705e-14	0.400366	0.494	0.303	3.03908e-10
Zfp326	1.24719e-20	0.400326	0.357	0.148	2.81378e-16
Ndufb9	5.87911e-27	0.400146	0.543	0.249	1.32639e-22
Nktr	6.41972e-14	0.400073	0.394	0.218	1.44835e-09
Zeb1	5.67687e-22	0.399527	0.354	0.142	1.28076e-17
Smarca4	2.63255e-27	0.399464	0.357	0.124	5.93929e-23
Mdh1	1.68924e-32	0.398993	0.46	0.165	3.81109e-28
Prpf38b	7.02939e-14	0.398935	0.509	0.321	1.5859e-09
Xiap	2.127e-14	0.398885	0.447	0.265	4.79872e-10
Dok4	1.23665e-16	0.398303	0.472	0.272	2.79e-12
Etf1	9.1012e-26	0.39803	0.363	0.133	2.05332e-21
Palmd	4.42094e-12	0.39778	0.556	0.387	9.97408e-08
Oxct1	2.1622e-33	0.3976	0.301	0.075	4.87813e-29
Senp6	4.38462e-19	0.397501	0.357	0.159	9.89215e-15
Tjp1	1.44789e-17	0.397457	0.441	0.235	3.26659e-13
Bub3	9.395e-24	0.397066	0.311	0.108	2.11961e-19
Caprin1	9.04495e-20	0.396758	0.357	0.157	2.04063e-15
Adgrl2	5.45952e-18	0.396527	0.419	0.213	1.23172e-13
Ehd4	3.41465e-22	0.39634	0.404	0.172	7.70379e-18
Sec63	2.33721e-23	0.396144	0.391	0.162	5.27299e-19
Abcf1	5.10859e-16	0.396077	0.419	0.225	1.15255e-11
Etfb	4.91275e-27	0.39606	0.416	0.162	1.10836e-22
Ap2s1	8.2387e-20	0.395869	0.438	0.216	1.85873e-15
Gja1	2.37881e-13	0.395365	0.534	0.335	5.36683e-09
Mbnl2	9.03639e-11	0.395277	0.621	0.497	2.0387e-06
Sf3b5	1.13999e-24	0.39516	0.37	0.143	2.57193e-20
Dusp2	1.24168e-33	0.395053	0.252	0.052	2.80136e-29
Ndufb2	3.83588e-22	0.395035	0.438	0.198	8.65413e-18
Cxxc5	3.26379e-27	0.394718	0.32	0.101	7.36343e-23
Smarca5	7.8614e-20	0.394575	0.357	0.155	1.77361e-15
Oaz2	1.95448e-09	0.394467	0.472	0.341	4.40949e-05
Ilk	6.74283e-16	0.394231	0.497	0.295	1.52125e-11
Ubxn4	1.31152e-16	0.394128	0.435	0.234	2.95893e-12
Cct7	7.84189e-18	0.393987	0.366	0.175	1.76921e-13
Slc12a2	1.13683e-08	0.393734	0.45	0.321	0.000256481
Eif4h	2.42715e-18	0.393117	0.425	0.214	5.47588e-14
Btg1	1.10896e-20	0.392981	0.354	0.149	2.50193e-16
Chmp2a	3.70803e-15	0.392704	0.543	0.355	8.36568e-11
Rbm8a	1.40019e-15	0.39254	0.46	0.267	3.15898e-11
Mycbp2	2.00487e-20	0.39228	0.348	0.144	4.52318e-16
Tie1	9.04565e-14	0.392218	0.581	0.407	2.04079e-09
Eprs	1.0458e-21	0.392205	0.335	0.13	2.35943e-17
Tmem258	8.97094e-16	0.392074	0.416	0.225	2.02393e-11
Mrpl33	2.70593e-20	0.391815	0.379	0.17	6.10485e-16
Trp53	5.2985e-20	0.391764	0.373	0.166	1.19539e-15
Lpl	3.22004e-11	0.391464	0.72	0.505	7.26474e-07
Adam15	1.35287e-14	0.391319	0.444	0.263	3.0522e-10
Ndufa3	2.48437e-16	0.391116	0.5	0.293	5.60499e-12
Rps10-ps1	2.86914e-27	0.390863	0.311	0.096	6.47307e-23
Gtf2h5	6.35109e-16	0.390365	0.391	0.2	1.43287e-11
Gm7809	1.20227e-32	0.389945	0.332	0.094	2.71244e-28
Lman1	7.87033e-20	0.389575	0.404	0.185	1.77563e-15
Scand1	2.63785e-18	0.389273	0.429	0.218	5.95125e-14
Dpysl3	5.20499e-30	0.388476	0.317	0.092	1.1743e-25
Tial1	3.39052e-18	0.388056	0.391	0.188	7.64935e-14
Uqcrfs1	3.13546e-27	0.38796	0.457	0.185	7.07392e-23
Pon2	8.99695e-26	0.387152	0.385	0.145	2.0298e-21
Phldb2	1.28863e-12	0.386848	0.385	0.221	2.90727e-08
Fxr1	4.54095e-18	0.386819	0.398	0.193	1.02448e-13
Rtn3	3.10907e-21	0.386785	0.432	0.202	7.01438e-17
Ostc	1.28008e-18	0.386751	0.398	0.189	2.88798e-14
Ndufb10	1.43883e-20	0.386426	0.494	0.242	3.24615e-16
Kpnb1	6.18938e-22	0.386204	0.342	0.135	1.39639e-17
Ier3	3.71922e-16	0.385931	0.304	0.131	8.39093e-12
Nr3c1	1.52459e-13	0.385324	0.457	0.272	3.43963e-09
Ndufa12	7.38333e-22	0.385274	0.432	0.194	1.66575e-17
Ggnbp2	1.50483e-18	0.385199	0.394	0.189	3.39504e-14
Morf4l2	1.5072e-22	0.385177	0.379	0.156	3.40038e-18
Gmnn	5.53947e-52	0.384831	0.252	0.028	1.24976e-47
Ywhaq	6.90806e-16	0.384704	0.453	0.256	1.55853e-11
Mydgf	9.99498e-24	0.383952	0.398	0.163	2.25497e-19
Rpl6	2.96597e-14	0.383902	0.804	0.671	6.69152e-10
Serinc3	3.48393e-11	0.383667	0.584	0.426	7.8601e-07
Trim37	6.03956e-18	0.382987	0.351	0.161	1.36258e-13
Swi5	4.38873e-20	0.38271	0.394	0.181	9.90141e-16
Tspan18	3.90437e-16	0.382433	0.444	0.247	8.80865e-12
Arid4b	9.31014e-16	0.382353	0.416	0.223	2.10046e-11
Magt1	4.74408e-25	0.382271	0.351	0.127	1.07031e-20
Tfpi	2.53289e-26	0.381143	0.332	0.113	5.71445e-22
Ppap2b	1.98502e-11	0.380728	0.606	0.449	4.47841e-07
Ccny	2.96457e-27	0.380255	0.382	0.139	6.68836e-23
Zc3h13	8.53105e-12	0.380197	0.388	0.223	1.92469e-07
Topbp1	2.70412e-38	0.379674	0.273	0.053	6.10077e-34
Sars	8.47109e-23	0.378631	0.339	0.127	1.91116e-18
Cdkn1b	1.49817e-14	0.377922	0.416	0.228	3.38002e-10
Ssu72	6.02245e-14	0.3774	0.453	0.271	1.35872e-09
Ccdc23	1.56198e-18	0.377372	0.385	0.181	3.52399e-14
Fam43a	5.10337e-13	0.377063	0.447	0.273	1.15137e-08
Emg1	6.85877e-25	0.37688	0.382	0.148	1.54741e-20
Fmr1	1.59647e-22	0.37688	0.357	0.138	3.6018e-18
S1pr1	1.47492e-11	0.376636	0.519	0.361	3.32757e-07
Psmd1	5.83922e-22	0.376365	0.339	0.134	1.31739e-17
Slc39a10	2.97731e-16	0.375778	0.419	0.222	6.71711e-12
Trim30a	6.0936e-23	0.375604	0.255	0.076	1.37478e-18
Rrp1	1.3999e-14	0.375261	0.45	0.259	3.15832e-10
Abracl	2.55956e-16	0.374417	0.348	0.165	5.77463e-12
2810428I15Rik	2.47041e-18	0.37431	0.376	0.174	5.5735e-14
Chmp5	2.27672e-13	0.373981	0.481	0.304	5.13651e-09
Eef1d	8.24018e-22	0.373818	0.441	0.202	1.85907e-17
Stat2	8.64361e-27	0.373578	0.255	0.067	1.95009e-22
Tspo	6.79384e-16	0.373403	0.388	0.199	1.53276e-11
Tmem165	1.1257e-26	0.373316	0.323	0.104	2.53969e-22
Hdgf	1.75839e-18	0.373267	0.335	0.145	3.9671e-14
Filip1l	7.8569e-14	0.373141	0.357	0.187	1.77259e-09
Nrp2	2.0896e-11	0.37287	0.643	0.484	4.71434e-07
Erg	3.84569e-12	0.37249	0.472	0.306	8.67627e-08
Txnrd1	3.05048e-28	0.371725	0.292	0.083	6.88219e-24
Xaf1	2.26855e-11	0.371662	0.342	0.193	5.11807e-07
Ptpra	1.74068e-16	0.371281	0.385	0.194	3.92716e-12
Ubxn1	3.15254e-11	0.371197	0.425	0.272	7.11245e-07
Rps6ka3	1.02512e-20	0.371147	0.332	0.134	2.31278e-16
Zmynd11	5.2593e-12	0.371101	0.457	0.286	1.18655e-07
Lsm8	2.05999e-19	0.370899	0.342	0.144	4.64755e-15
Tgm2	3.80932e-19	0.370622	0.326	0.136	8.59421e-15
Yes1	1.09984e-15	0.370573	0.469	0.266	2.48136e-11
Ssna1	2.40309e-19	0.370396	0.398	0.185	5.42161e-15
Slirp	7.03052e-19	0.370244	0.339	0.145	1.58616e-14
Hadha	6.63857e-23	0.370107	0.447	0.199	1.49773e-18
Rtp4	6.81563e-20	0.370004	0.276	0.097	1.53768e-15
Rbbp6	3.49012e-13	0.369744	0.391	0.221	7.87405e-09
Rpl22l1	1.18972e-12	0.369649	0.5	0.335	2.68412e-08
Tmem50a	1.22448e-12	0.369531	0.649	0.498	2.76255e-08
Mcm6	1.59297e-34	0.369095	0.264	0.056	3.59389e-30
Snw1	1.8521e-15	0.368882	0.398	0.209	4.17851e-11
Ik	2.19409e-16	0.368612	0.404	0.209	4.9501e-12
Ghitm	2.17766e-18	0.368596	0.385	0.179	4.91303e-14
2022-03-02	1.10407e-17	0.367754	0.376	0.178	2.4909e-13
Pak2	1.90626e-15	0.36774	0.503	0.299	4.30071e-11
Parp14	3.5262e-15	0.367283	0.258	0.106	7.95545e-11
Ddost	3.36881e-23	0.366504	0.348	0.132	7.60038e-19
Ralbp1	7.7943e-13	0.366101	0.488	0.301	1.75847e-08
Cyba	5.74655e-15	0.365671	0.447	0.255	1.29648e-10
Gtf2e2	1.46522e-22	0.365523	0.329	0.121	3.30569e-18
Phactr2	3.99391e-21	0.365274	0.335	0.131	9.01065e-17
Strn3	1.67312e-15	0.365257	0.419	0.228	3.77473e-11
Ndufs8	9.10305e-19	0.365252	0.488	0.252	2.05374e-14
Eif2ak2	6.08625e-18	0.365192	0.298	0.12	1.37312e-13
Esf1	5.83998e-13	0.365111	0.307	0.151	1.31756e-08
Psmd4	3.93353e-17	0.364961	0.41	0.209	8.87443e-13
Chd1	2.7452e-20	0.364571	0.394	0.176	6.19344e-16
Tspan13	1.77734e-10	0.364495	0.839	0.812	4.00985e-06
Ahnak	8.47818e-09	0.364403	0.565	0.455	0.000191276
Rwdd1	2.24774e-22	0.364389	0.366	0.148	5.07113e-18
Dpy30	2.27025e-18	0.364105	0.286	0.11	5.1219e-14
Snhg1	5.11408e-28	0.363997	0.304	0.09	1.15379e-23
Zfp207	1.03577e-16	0.363767	0.422	0.219	2.33681e-12
Gnai3	6.1296e-22	0.363698	0.32	0.119	1.3829e-17
Twf1	1.83178e-22	0.363584	0.366	0.146	4.13269e-18
Timm10b	7.43101e-16	0.363407	0.419	0.225	1.67651e-11
Atp2b1	1.65614e-13	0.362999	0.457	0.273	3.73642e-09
Ppp2r1a	3.94489e-24	0.362775	0.332	0.119	8.90007e-20
Siva1	4.40805e-23	0.362773	0.258	0.078	9.94501e-19
Hmg20b	9.40658e-14	0.362422	0.547	0.357	2.12222e-09
Tbl1x	5.4671e-17	0.362328	0.382	0.185	1.23343e-12
Reep3	2.80041e-15	0.361605	0.537	0.336	6.318e-11
Cnot6	9.68636e-23	0.36157	0.388	0.158	2.18534e-18
Snhg5	6.58438e-28	0.361427	0.264	0.069	1.4855e-23
Polr2m	8.45356e-17	0.361295	0.376	0.182	1.90721e-12
Smchd1	4.25925e-20	0.360813	0.283	0.102	9.6093e-16
Pls3	2.99846e-16	0.360668	0.401	0.205	6.76483e-12
Psmb2	1.10048e-13	0.360569	0.432	0.251	2.48279e-09
Txnl1	9.28656e-19	0.360512	0.348	0.151	2.09514e-14
Mtf2	1.34372e-19	0.360245	0.307	0.119	3.03156e-15
Adipor1	3.51788e-11	0.360047	0.562	0.409	7.93668e-07
Fundc2	4.01754e-20	0.359727	0.407	0.186	9.06397e-16
Mrpl42	2.66234e-20	0.359529	0.363	0.153	6.0065e-16
Tram1	3.34606e-18	0.359196	0.379	0.178	7.54904e-14
Rsl1d1	5.64271e-20	0.359143	0.32	0.125	1.27305e-15
Cdc42se1	1.05467e-17	0.358954	0.311	0.133	2.37943e-13
Dlc1	1.52578e-15	0.358491	0.413	0.221	3.4423e-11
Mgat2	2.43412e-22	0.358409	0.351	0.138	5.49163e-18
Atox1	6.32957e-10	0.358097	0.655	0.536	1.42801e-05
Ccnl2	5.84898e-13	0.357946	0.466	0.285	1.31959e-08
Atp1b3	2.62492e-13	0.357845	0.432	0.255	5.92209e-09
Ssr1	4.89785e-23	0.356942	0.36	0.141	1.105e-18
Sfr1	6.42128e-15	0.356861	0.438	0.249	1.4487e-10
Psmc3	1.48511e-14	0.356774	0.438	0.248	3.35056e-10
Vapa	5.965e-15	0.356666	0.332	0.161	1.34576e-10
C1qbp	5.15969e-26	0.356027	0.261	0.072	1.16408e-21
Actl6a	2.31865e-24	0.35565	0.301	0.099	5.2311e-20
Sdhd	3.51517e-22	0.355336	0.388	0.161	7.93057e-18
Snrpg	3.18902e-19	0.354981	0.432	0.209	7.19474e-15
Wapl	1.41446e-16	0.354848	0.314	0.136	3.19117e-12
Limch1	7.43725e-11	0.354658	0.5	0.34	1.67792e-06
Ccdc50	1.11009e-14	0.354591	0.391	0.207	2.50448e-10
Sumo3	2.69191e-19	0.35453	0.348	0.149	6.07322e-15
Ube2r2	3.62625e-17	0.354199	0.444	0.233	8.18118e-13
H3f3a	1.19875e-14	0.353924	0.472	0.28	2.7045e-10
Eif1b	1.96425e-18	0.353604	0.354	0.156	4.43154e-14
Pkn2	1.92697e-19	0.353414	0.391	0.176	4.34743e-15
Pnisr	5.52142e-11	0.353262	0.553	0.391	1.24569e-06
Tra2b	4.65397e-20	0.352962	0.326	0.131	1.04998e-15
Meox1	6.35233e-20	0.352904	0.373	0.162	1.43315e-15
Sypl	3.87459e-12	0.352127	0.484	0.322	8.74147e-08
Wbp4	2.12524e-18	0.352093	0.354	0.158	4.79475e-14
Ramp2	1.82095e-10	0.352051	0.786	0.701	4.10825e-06
Cyb5a	4.76574e-13	0.351842	0.587	0.413	1.0752e-08
Ctnnb1	1.75313e-09	0.35178	0.634	0.527	3.95524e-05
Csnk2b	1.03056e-21	0.351381	0.342	0.133	2.32504e-17
Ckap5	2.82657e-22	0.351374	0.27	0.087	6.37702e-18
Wdr1	2.64101e-18	0.35128	0.373	0.172	5.95839e-14
Nras	6.23044e-17	0.350877	0.391	0.193	1.40565e-12
Stx12	4.75789e-17	0.35068	0.366	0.174	1.07343e-12
Larp7	1.67886e-20	0.349783	0.286	0.103	3.78767e-16
Serinc1	1.82862e-13	0.349667	0.457	0.273	4.12555e-09
Anapc11	1.77046e-13	0.349641	0.422	0.243	3.99433e-09
Ythdc1	3.16653e-10	0.349498	0.388	0.241	7.14401e-06
Khdrbs1	2.32259e-19	0.349488	0.385	0.174	5.24e-15
Mrpl20	1.19163e-17	0.3494	0.401	0.198	2.68843e-13
Ngfrap1	5.6358e-35	0.349081	0.261	0.053	1.27149e-30
Vamp3	8.41054e-19	0.348897	0.385	0.177	1.8975e-14
Arhgef12	2.63327e-15	0.348716	0.425	0.228	5.94092e-11
Ttn	4.20373e-38	0.348268	0.379	0.101	9.48403e-34
Tonsl	1.98834e-18	0.348166	0.404	0.193	4.4859e-14
9430020K01Rik	1.76915e-09	0.347744	0.457	0.317	3.99138e-05
Gtf2a2	5.95507e-19	0.347678	0.339	0.141	1.34352e-14
Mfng	4.32114e-18	0.347488	0.298	0.12	9.74893e-14
Ier5	1.95017e-18	0.347465	0.311	0.126	4.39978e-14
Map4k5	3.44606e-19	0.347207	0.339	0.143	7.77466e-15
Ubqln1	9.4768e-21	0.346113	0.342	0.138	2.13806e-16
Tmem47	8.69738e-20	0.345501	0.335	0.138	1.96222e-15
Ccnd3	5.68431e-16	0.345408	0.404	0.209	1.28244e-11
Rbbp7	1.04897e-17	0.345378	0.317	0.134	2.36657e-13
Nudcd2	2.14869e-27	0.345221	0.261	0.068	4.84766e-23
Mrpl18	2.92608e-17	0.345146	0.335	0.149	6.60153e-13
Dst	4.52856e-11	0.345004	0.407	0.253	1.02169e-06
Sppl2a	2.62965e-15	0.344388	0.385	0.198	5.93276e-11
Smim10l1	2.62234e-13	0.344152	0.444	0.26	5.91626e-09
Gpbp1	3.69311e-16	0.34414	0.292	0.124	8.33202e-12
Mesdc1	6.42981e-20	0.344035	0.335	0.137	1.45063e-15
Brd3	7.85035e-16	0.343804	0.382	0.19	1.77112e-11
Zcrb1	6.43588e-15	0.342676	0.373	0.189	1.452e-10
Dach1	2.11729e-09	0.342676	0.329	0.201	4.77682e-05
Hspa4	1.99221e-18	0.342143	0.345	0.148	4.49463e-14
Rpl36al	1.0472e-13	0.342048	0.425	0.241	2.36259e-09
Pnrc1	2.2122e-12	0.341675	0.413	0.242	4.99095e-08
Klf3	2.35722e-12	0.341675	0.419	0.25	5.31813e-08
Napa	2.6894e-22	0.34139	0.326	0.121	6.06755e-18
Mbnl1	4.56254e-14	0.341347	0.407	0.225	1.02935e-09
Raly	1.85575e-25	0.340923	0.317	0.104	4.18675e-21
Psmg4	8.30854e-29	0.340793	0.286	0.077	1.87449e-24
Phb2	5.87778e-19	0.340779	0.307	0.123	1.32608e-14
Apbb2	9.27443e-14	0.340392	0.441	0.259	2.0924e-09
Ptpn18	2.27725e-15	0.340312	0.32	0.148	5.13771e-11
Pdcl3	8.72479e-19	0.340036	0.307	0.123	1.9684e-14
Ier3ip1	3.79597e-14	0.339756	0.363	0.189	8.56409e-10
Sgce	4.62756e-24	0.339703	0.345	0.124	1.04402e-19
Aida	5.92157e-22	0.33943	0.329	0.122	1.33597e-17
H2-T23	3.23671e-07	0.338986	0.28	0.175	0.00730235
Ndufa4	6.87261e-14	0.338708	0.807	0.561	1.55053e-09
Grpel1	2.68534e-20	0.338597	0.304	0.115	6.0584e-16
Erp29	1.73381e-15	0.338507	0.373	0.184	3.91165e-11
Mettl9	1.27112e-19	0.337732	0.342	0.143	2.86777e-15
Gm9794	7.32226e-10	0.337553	0.466	0.32	1.65198e-05
Gna13	3.71753e-29	0.337261	0.258	0.063	8.38711e-25
Srsf6	5.72363e-15	0.336922	0.354	0.176	1.29131e-10
Sf3a3	2.46273e-22	0.336689	0.286	0.095	5.55617e-18
Ergic2	1.05624e-24	0.336223	0.314	0.103	2.38299e-20
Cap1	8.85606e-14	0.335926	0.348	0.182	1.99801e-09
Celf1	4.01062e-14	0.335528	0.329	0.162	9.04836e-10
Rpn1	2.86396e-19	0.335425	0.329	0.133	6.46138e-15
Rab5c	9.27357e-20	0.335116	0.354	0.15	2.09221e-15
Ost4	1.0809e-11	0.334623	0.453	0.279	2.43862e-07
Tmem204	3.06478e-09	0.334378	0.401	0.267	6.91446e-05
Cd300lg	8.82348e-08	0.333921	0.506	0.396	0.00199066
Ube2b	8.31669e-14	0.33389	0.503	0.3	1.87633e-09
Tpd52l2	5.81702e-17	0.333835	0.385	0.184	1.31238e-12
Rpn2	1.52847e-20	0.33338	0.354	0.144	3.44839e-16
Mapk1	4.74458e-20	0.333061	0.314	0.12	1.07043e-15
Tbcb	3.57829e-17	0.332991	0.376	0.176	8.07298e-13
Map4	1.21838e-13	0.332942	0.419	0.236	2.74879e-09
Cul1	7.05181e-17	0.332938	0.32	0.138	1.59096e-12
Socs2	1.79225e-11	0.33289	0.354	0.198	4.04349e-07
Hspd1	4.67692e-18	0.332359	0.332	0.141	1.05516e-13
Map4k4	5.79681e-11	0.332285	0.447	0.289	1.30782e-06
Rps26-ps1	4.37965e-17	0.332105	0.342	0.154	9.88092e-13
2810474O19Rik	4.59444e-14	0.332035	0.27	0.117	1.03655e-09
Ndufs4	4.39448e-16	0.332026	0.382	0.19	9.9144e-12
Ptma	1.34943e-09	0.331493	0.826	0.778	3.04445e-05
Vwa1	9.89138e-18	0.330678	0.307	0.126	2.23159e-13
Efna1	4.87029e-10	0.330671	0.447	0.296	1.09879e-05
Smad1	3.49322e-13	0.330174	0.373	0.202	7.88105e-09
Rps6kb1	5.92727e-17	0.329935	0.298	0.124	1.33725e-12
Ifnar1	2.52081e-18	0.32961	0.342	0.147	5.68719e-14
Sin3b	3.37697e-16	0.329595	0.391	0.197	7.61878e-12
Vcl	6.5183e-19	0.329509	0.317	0.128	1.47059e-14
Snrpf	1.76781e-17	0.329403	0.326	0.144	3.98836e-13
Ndfip2	3.54961e-19	0.329246	0.326	0.134	8.00827e-15
Tkt	3.27607e-23	0.329239	0.258	0.077	7.39115e-19
Adh5	2.06431e-16	0.329192	0.295	0.125	4.65729e-12
Ipo11	6.92944e-20	0.329187	0.273	0.096	1.56335e-15
Rbm3	4.4702e-21	0.32861	0.335	0.131	1.00852e-16
Nrarp	1.23946e-18	0.328512	0.326	0.135	2.79635e-14
Polr1d	6.56023e-13	0.328288	0.385	0.218	1.48005e-08
Psmc5	7.4463e-18	0.328257	0.323	0.137	1.67996e-13
Snrpd2	2.12466e-13	0.328229	0.376	0.205	4.79345e-09
Cltb	5.40766e-14	0.327969	0.407	0.225	1.22002e-09
Cs	1.79763e-22	0.327471	0.32	0.114	4.05563e-18
Mlf2	1.80336e-15	0.32741	0.373	0.188	4.06857e-11
Add3	3.60034e-15	0.32734	0.348	0.169	8.12273e-11
1810011O10Rik	1.48989e-08	0.32621	0.637	0.524	0.000336133
Ndufs7	8.59863e-18	0.326174	0.388	0.182	1.93994e-13
H2afz	1.70715e-12	0.325722	0.351	0.188	3.8515e-08
Nsmce1	4.08778e-16	0.325484	0.301	0.13	9.22244e-12
Myl6	4.2582e-07	0.325474	0.767	0.731	0.00960693
Lyn	4.4778e-13	0.325305	0.407	0.229	1.01024e-08
Rassf1	2.28169e-13	0.325281	0.373	0.196	5.14772e-09
Eif4e2	2.97675e-18	0.325273	0.342	0.147	6.71585e-14
Ppp2r5c	4.26632e-14	0.325037	0.373	0.195	9.62525e-10
Spcs1	2.91455e-10	0.324942	0.376	0.229	6.57552e-06
Ablim1	2.59522e-08	0.324499	0.519	0.401	0.000585508
Dctn2	6.80762e-19	0.324309	0.391	0.177	1.53587e-14
Tmbim4	2.94231e-17	0.324207	0.376	0.177	6.63814e-13
Chd7	3.03526e-19	0.324187	0.273	0.098	6.84786e-15
Serp1	1.07907e-19	0.323892	0.304	0.116	2.43448e-15
Nop56	4.71817e-22	0.323719	0.273	0.088	1.06447e-17
Lrrfip1	1.41256e-12	0.323719	0.345	0.182	3.18688e-08
Psmd3	5.59238e-16	0.323546	0.283	0.119	1.2617e-11
Ewsr1	2.00733e-14	0.323399	0.376	0.196	4.52875e-10
Chmp3	1.22407e-15	0.323156	0.416	0.22	2.76162e-11
Capn2	5.86175e-17	0.323059	0.354	0.163	1.32247e-12
Utrn	7.29855e-11	0.323035	0.407	0.248	1.64662e-06
Rpl18	1.91961e-10	0.322944	0.798	0.65	4.33083e-06
Igf2r	2.70908e-16	0.322557	0.335	0.152	6.11196e-12
Psmc2	5.9923e-17	0.322091	0.323	0.141	1.35192e-12
Pfdn1	2.61569e-14	0.322008	0.326	0.16	5.90125e-10
Baz2b	2.53057e-11	0.321952	0.407	0.243	5.70921e-07
Hif1a	9.83409e-14	0.321594	0.335	0.165	2.21867e-09
Bola2	3.89707e-18	0.321573	0.32	0.132	8.79218e-14
Wdr89	2.53752e-11	0.321519	0.441	0.281	5.72489e-07
Rtf1	5.42822e-12	0.321318	0.379	0.213	1.22466e-07
Kmt2e	3.70734e-07	0.320717	0.432	0.314	0.00836414
Ctsl	1.37602e-08	0.320634	0.873	0.741	0.000310445
Fcho2	9.33506e-12	0.320549	0.41	0.242	2.10608e-07
Lta4h	2.61946e-15	0.320309	0.298	0.133	5.90977e-11
Pak1ip1	3.98196e-16	0.320081	0.329	0.148	8.98369e-12
Irf2	5.57247e-10	0.319472	0.298	0.166	1.2572e-05
Zfr	2.62829e-14	0.319094	0.342	0.166	5.92969e-10
Trim47	8.90092e-12	0.318924	0.335	0.181	2.00814e-07
Ptpn1	7.16611e-23	0.318909	0.273	0.086	1.61675e-18
Tmco1	7.40506e-12	0.318816	0.391	0.223	1.67066e-07
Rps24-ps3	1.73511e-10	0.318755	0.416	0.265	3.91459e-06
Atp6v1a	5.13478e-14	0.318752	0.348	0.175	1.15846e-09
Wnk1	1.43285e-09	0.318271	0.419	0.277	3.23265e-05
Ctla2b	1.09729e-20	0.31813	0.28	0.097	2.47559e-16
BC005537	4.71568e-11	0.317839	0.376	0.219	1.0639e-06
Rpl14-ps1	1.24465e-07	0.317638	0.425	0.303	0.00280806
Timm17a	3.46556e-18	0.317547	0.311	0.127	7.81865e-14
Bccip	9.83166e-20	0.317362	0.317	0.123	2.21812e-15
N4bp3	7.30427e-17	0.317176	0.323	0.141	1.64792e-12
Hsd17b12	2.14855e-26	0.317176	0.276	0.077	4.84734e-22
Chmp4b	1.45059e-14	0.316638	0.329	0.158	3.27268e-10
Plcb4	2.24393e-09	0.316471	0.599	0.459	5.06253e-05
Hdlbp	2.60124e-14	0.316102	0.317	0.15	5.86867e-10
Esd	1.12397e-12	0.316102	0.314	0.159	2.5358e-08
Cmpk1	1.22942e-16	0.315921	0.345	0.158	2.7737e-12
Mier1	9.69081e-12	0.315861	0.391	0.231	2.18634e-07
Tm2d2	2.0821e-15	0.314983	0.307	0.135	4.69743e-11
Eea1	4.30066e-14	0.314816	0.292	0.131	9.70272e-10
Dnm1l	1.73339e-15	0.314302	0.32	0.145	3.9107e-11
Strap	6.86937e-15	0.314175	0.276	0.119	1.5498e-10
Rnf7	1.32518e-13	0.314087	0.373	0.199	2.98974e-09
Tnfsf10	1.05057e-10	0.313713	0.27	0.14	2.37018e-06
Adgrl4	2.34835e-08	0.313469	0.556	0.44	0.000529811
Chchd1	3.87919e-15	0.313397	0.323	0.148	8.75184e-11
Ccser2	1.12016e-10	0.313376	0.37	0.217	2.52719e-06
Ak2	4.68848e-19	0.313324	0.258	0.09	1.05777e-14
Arpc1a	1.97024e-12	0.313125	0.419	0.248	4.44505e-08
Gm8292	1.24428e-12	0.313124	0.339	0.178	2.80722e-08
Ndufb3	9.89058e-12	0.312682	0.379	0.212	2.23141e-07
Sys1	2.17058e-15	0.31234	0.332	0.155	4.89705e-11
Zmat2	2.13466e-20	0.312324	0.314	0.118	4.816e-16
Sbds	7.33088e-15	0.312173	0.373	0.187	1.65392e-10
Kras	1.82977e-11	0.311701	0.41	0.245	4.12814e-07
Puf60	1.58829e-15	0.311628	0.292	0.126	3.58334e-11
Prkcdbp	2.67536e-08	0.31157	0.416	0.288	0.000603588
1700025G04Rik	3.31372e-15	0.311434	0.329	0.151	7.47608e-11
Uqcrb	4.89293e-14	0.311059	0.627	0.395	1.10389e-09
Eci2	2.16899e-12	0.310803	0.295	0.146	4.89346e-08
Rpl37a	1.77412e-09	0.310721	0.86	0.757	4.0026e-05
Bcap31	3.38861e-13	0.310637	0.394	0.213	7.64505e-09
Hdac1	3.26599e-16	0.310331	0.342	0.157	7.3684e-12
Bcl10	7.84234e-17	0.310231	0.292	0.121	1.76931e-12
Hook3	2.18107e-12	0.310122	0.416	0.237	4.92072e-08
Erbb2ip	1.75546e-13	0.309808	0.323	0.162	3.9605e-09
Phip	6.52274e-13	0.309751	0.264	0.116	1.4716e-08
Glg1	3.60546e-17	0.309745	0.339	0.148	8.13427e-13
Tspan15	3.32315e-22	0.309691	0.283	0.093	7.49735e-18
Nmi	1.43204e-15	0.309686	0.28	0.116	3.23082e-11
Hspe1	3.68953e-13	0.30961	0.332	0.166	8.32396e-09
Larp4b	6.44993e-15	0.309548	0.307	0.139	1.45517e-10
Cast	9.05255e-16	0.309418	0.354	0.17	2.04235e-11
Vps35	1.95038e-15	0.308424	0.317	0.144	4.40026e-11
Ddx24	5.80332e-12	0.307857	0.301	0.151	1.30929e-07
Ubc	9.47315e-12	0.307778	0.332	0.179	2.13724e-07
Ybx3	8.87859e-14	0.307697	0.307	0.147	2.0031e-09
Dnaja2	8.94572e-15	0.307505	0.348	0.169	2.01824e-10
Eif2s1	3.27066e-20	0.307395	0.27	0.093	7.37893e-16
Dennd5b	2.51126e-13	0.307376	0.307	0.148	5.66565e-09
Phf5a	1.99611e-13	0.307325	0.276	0.126	4.50342e-09
Tspan2	3.36718e-16	0.307291	0.314	0.138	7.59669e-12
Tcf12	3.02786e-18	0.306909	0.307	0.123	6.83116e-14
Pnrc2	1.08183e-12	0.306585	0.354	0.191	2.44071e-08
Rbm17	2.14484e-19	0.30654	0.36	0.152	4.83898e-15
Cpsf6	2.87856e-19	0.30649	0.307	0.118	6.49431e-15
Trappc1	3.15718e-18	0.30649	0.298	0.117	7.12291e-14
Tor1aip1	8.94215e-16	0.306375	0.292	0.124	2.01744e-11
Aimp1	3.23424e-16	0.306279	0.283	0.117	7.29677e-12
Exoc5	2.93362e-17	0.306053	0.304	0.126	6.61854e-13
Psmd13	7.80618e-22	0.305764	0.276	0.091	1.76115e-17
Ctbp1	2.65763e-16	0.305524	0.307	0.133	5.99587e-12
Clk1	6.90294e-10	0.305459	0.429	0.277	1.55737e-05
Ginm1	5.94391e-10	0.305006	0.339	0.194	1.34101e-05
Mtss1	4.70722e-11	0.304912	0.373	0.216	1.062e-06
Immt	7.10103e-18	0.304788	0.317	0.129	1.60206e-13
Rcn1	1.38589e-24	0.304767	0.261	0.074	3.12671e-20
Rps4l	4.2331e-18	0.304679	0.292	0.112	9.5503e-14
Eef1g	1.5389e-09	0.304348	0.488	0.331	3.47191e-05
Srsf9	6.60675e-16	0.304052	0.307	0.133	1.49055e-11
Wdr26	2.02921e-08	0.30389	0.363	0.229	0.000457811
Lmo2	2.60412e-19	0.303454	0.267	0.094	5.87516e-15
Srek1	1.08535e-16	0.30307	0.286	0.116	2.44866e-12
Glrx3	1.0463e-14	0.302742	0.329	0.158	2.36055e-10
Ubtf	4.37214e-13	0.302711	0.385	0.205	9.86399e-09
Copb2	2.89198e-17	0.30258	0.317	0.133	6.5246e-13
Fam104a	4.46068e-19	0.30241	0.298	0.113	1.00637e-14
Vbp1	2.13763e-16	0.302053	0.264	0.104	4.82271e-12
Smc5	2.78721e-15	0.301977	0.311	0.138	6.28822e-11
Lyar	1.5398e-17	0.301828	0.258	0.094	3.47394e-13
Vgll4	2.6595e-12	0.301651	0.323	0.166	6.0001e-08
Blmh	2.5876e-16	0.301328	0.304	0.128	5.83789e-12
Glyr1	8.23645e-19	0.301306	0.348	0.145	1.85823e-14
Phf14	7.52933e-14	0.301246	0.382	0.199	1.69869e-09
Trib2	1.54871e-14	0.30117	0.314	0.145	3.49405e-10
Bcas2	6.46298e-20	0.301048	0.314	0.119	1.45811e-15
Xpo1	1.65558e-19	0.300984	0.286	0.104	3.73516e-15
Glud1	3.31883e-12	0.300903	0.388	0.221	7.4876e-08
R3hdm1	1.98408e-16	0.30068	0.261	0.1	4.47629e-12
Rer1	3.52609e-17	0.300516	0.36	0.163	7.95522e-13
Eml4	1.12161e-18	0.300078	0.286	0.106	2.53046e-14
Ptp4a3	8.2957e-11	0.2998	0.432	0.27	1.87159e-06
Mesdc2	3.75273e-14	0.299782	0.28	0.123	8.46653e-10
Stub1	4.99724e-14	0.299656	0.32	0.154	1.12743e-09
Arhgef7	8.277e-15	0.299506	0.317	0.147	1.86737e-10
Pitpnb	2.85216e-15	0.299353	0.307	0.137	6.43476e-11
Zfp664	6.13418e-15	0.299221	0.32	0.147	1.38393e-10
Adamts9	3.22645e-16	0.298748	0.301	0.128	7.27918e-12
Hdac2	1.29585e-15	0.298748	0.292	0.124	2.92358e-11
Slc38a2	1.83679e-16	0.298648	0.28	0.112	4.14399e-12
Med28	5.64372e-10	0.29833	0.385	0.238	1.27328e-05
Rps13-ps2	5.43239e-23	0.297664	0.273	0.085	1.2256e-18
Ndufv3	9.5913e-13	0.29752	0.404	0.228	2.16389e-08
Cd109	5.27634e-20	0.297129	0.255	0.084	1.1904e-15
Arpc4	2.32212e-14	0.296979	0.376	0.192	5.23893e-10
Ccdc85b	4.5469e-08	0.296724	0.528	0.412	0.00102583
Gars	4.52796e-19	0.296545	0.273	0.099	1.02155e-14
Pbdc1	2.22872e-20	0.296307	0.273	0.093	5.0282e-16
Nr4a1	1.72218e-08	0.296282	0.307	0.178	0.000388541
Ubald2	3.38163e-20	0.296019	0.286	0.102	7.62929e-16
Ddx46	5.63037e-14	0.295744	0.404	0.216	1.27027e-09
Ssbp4	1.6942e-18	0.295603	0.314	0.126	3.82227e-14
Ddx17	6.50167e-10	0.295571	0.438	0.288	1.46684e-05
Abhd17a	5.1475e-14	0.295403	0.413	0.223	1.16133e-09
Kdm5a	3.40914e-11	0.295354	0.301	0.157	7.69136e-07
Cox17	2.88916e-09	0.295303	0.332	0.199	6.51823e-05
Srsf10	1.77426e-13	0.295236	0.339	0.17	4.00291e-09
Hspg2	7.63349e-08	0.29515	0.547	0.416	0.00172219
Ebna1bp2	1.89871e-16	0.295053	0.301	0.127	4.28369e-12
Hnrnpl	1.47743e-13	0.294653	0.376	0.194	3.33324e-09
Eif5	2.08038e-09	0.294425	0.36	0.215	4.69355e-05
Luzp1	4.3751e-11	0.294243	0.45	0.28	9.87066e-07
Actc1	7.99071e-22	0.294215	0.36	0.14	1.80278e-17
Srpr	8.76302e-12	0.293995	0.345	0.185	1.97703e-07
Hnrnpu	2.77349e-13	0.293985	0.307	0.149	6.25727e-09
Nus1	4.29199e-11	0.293965	0.342	0.187	9.68315e-07
Idh3b	1.44936e-15	0.293437	0.348	0.162	3.26989e-11
Zfp292	4.30485e-12	0.293314	0.264	0.122	9.71217e-08
Htatsf1	1.16581e-11	0.292066	0.276	0.135	2.63018e-07
Plekha1	2.5958e-11	0.291992	0.317	0.167	5.8564e-07
Fam120a	5.2711e-14	0.291847	0.295	0.135	1.18921e-09
Sec61a1	2.52656e-18	0.29171	0.27	0.098	5.70017e-14
Myeov2	2.47073e-12	0.291401	0.385	0.212	5.57421e-08
Smagp	4.02688e-15	0.291298	0.345	0.166	9.08505e-11
Notch1	4.02405e-11	0.29055	0.332	0.184	9.07866e-07
Rnf114	1.03708e-16	0.289922	0.261	0.099	2.33976e-12
Cttnbp2nl	3.02488e-12	0.289656	0.27	0.127	6.82444e-08
Stim2	1.48534e-13	0.289643	0.307	0.145	3.35107e-09
Crebbp	1.33164e-13	0.289406	0.286	0.131	3.00431e-09
1110004F10Rik	1.48961e-12	0.289397	0.329	0.168	3.36072e-08
Tsen34	2.62976e-17	0.289162	0.252	0.091	5.933e-13
Ifngr1	5.44725e-10	0.289162	0.373	0.223	1.22895e-05
Cntln	3.66083e-13	0.288686	0.314	0.148	8.25919e-09
Uba5	1.48184e-18	0.288656	0.28	0.103	3.34319e-14
Hars	1.38803e-21	0.288391	0.273	0.089	3.13154e-17
Rnf144a	2.7655e-14	0.287979	0.339	0.165	6.23924e-10
Ift20	8.09604e-13	0.287956	0.286	0.133	1.82655e-08
Gtf2f1	2.46863e-22	0.287881	0.276	0.088	5.56948e-18
Zcchc17	3.64575e-14	0.287731	0.32	0.15	8.22519e-10
Pdcd5	6.54934e-12	0.287731	0.311	0.16	1.4776e-07
H2afy	5.30704e-15	0.287693	0.298	0.13	1.19732e-10
Rras	6.50164e-11	0.287672	0.422	0.258	1.46683e-06
Elf2	2.15703e-11	0.28759	0.37	0.21	4.86648e-07
Ilf3	1.59326e-21	0.287348	0.261	0.082	3.59455e-17
Arpc5l	2.07274e-14	0.287221	0.311	0.143	4.67631e-10
Psmb3	2.5712e-09	0.287205	0.385	0.242	5.80088e-05
Zcchc11	4.26995e-16	0.287182	0.283	0.114	9.63344e-12
Skp1a	2.83753e-10	0.28716	0.466	0.306	6.40175e-06
2410015M20Rik	6.18819e-08	0.287108	0.323	0.2	0.00139612
Plin2	1.18557e-24	0.28707	0.261	0.074	2.67477e-20
Rexo2	2.49985e-13	0.286788	0.32	0.157	5.6399e-09
Stat3	1.04523e-11	0.286692	0.264	0.127	2.35814e-07
Ccdc186	8.38613e-11	0.286528	0.286	0.148	1.89199e-06
Cyyr1	1.18549e-10	0.286134	0.332	0.182	2.67458e-06
Mpc2	2.48979e-18	0.285874	0.379	0.167	5.61722e-14
Ppp1r11	8.91585e-15	0.285832	0.329	0.154	2.0115e-10
Tek	5.82882e-10	0.285754	0.469	0.311	1.31504e-05
Jup	8.528e-08	0.285678	0.373	0.252	0.001924
Acap2	1.04747e-10	0.28554	0.276	0.14	2.3632e-06
Gsk3b	3.63124e-09	0.285505	0.323	0.19	8.19245e-05
Cacybp	1.0753e-14	0.284845	0.32	0.147	2.426e-10
Upf3a	1.58324e-13	0.284683	0.335	0.166	3.57194e-09
Cers2	7.02477e-16	0.284639	0.28	0.115	1.58486e-11
Cul5	6.8377e-18	0.284608	0.273	0.101	1.54265e-13
Zdhhc20	1.16476e-11	0.284583	0.351	0.189	2.62781e-07
Gm37376	3.7773e-08	0.284526	0.286	0.164	0.000852198
Sugt1	1.21988e-11	0.284284	0.339	0.184	2.75217e-07
Tab2	7.78727e-17	0.284249	0.307	0.128	1.75689e-12
Mmp14	1.04225e-24	0.284174	0.255	0.07	2.35142e-20
Cnih1	7.89326e-14	0.284026	0.295	0.137	1.7808e-09
Pcmt1	3.83735e-09	0.284009	0.307	0.177	8.65744e-05
Phf11d	8.91017e-09	0.283876	0.264	0.146	0.000201022
Ift122	3.79835e-11	0.283587	0.273	0.135	8.56946e-07
Coro1c	3.29245e-17	0.283176	0.295	0.118	7.42809e-13
Ptges3	4.63625e-12	0.283156	0.304	0.151	1.04598e-07
Setd5	1.88965e-13	0.2831	0.354	0.181	4.26323e-09
Rap2a	1.0712e-12	0.282955	0.264	0.121	2.41673e-08
Tmem261	5.02686e-13	0.282606	0.298	0.14	1.13411e-08
Bptf	4.66207e-09	0.282492	0.345	0.203	0.000105181
Myef2	3.49873e-14	0.281733	0.283	0.124	7.89347e-10
Calm3	2.64209e-11	0.281712	0.429	0.256	5.96081e-07
Eif6	6.65757e-17	0.281581	0.28	0.11	1.50201e-12
Cdipt	1.99242e-09	0.281498	0.354	0.215	4.4951e-05
G3bp1	3.94151e-13	0.281257	0.289	0.136	8.89245e-09
Igbp1	6.58817e-16	0.28067	0.289	0.121	1.48636e-11
Myl3	2.57369e-21	0.280632	0.348	0.133	5.80651e-17
Emc7	8.02992e-16	0.280427	0.32	0.141	1.81163e-11
Smim15	2.33e-13	0.280369	0.289	0.131	5.25672e-09
Ddb1	4.55459e-15	0.280252	0.286	0.121	1.02756e-10
Srpk1	7.30288e-16	0.279985	0.298	0.127	1.6476e-11
Yme1l1	8.1982e-14	0.279964	0.311	0.144	1.8496e-09
Samd9l	1.10137e-08	0.279964	0.255	0.137	0.00024848
Mrpl30	2.71003e-11	0.279439	0.289	0.145	6.1141e-07
Tmem140	1.67102e-08	0.279374	0.255	0.138	0.000376999
Dnajc2	6.32839e-22	0.279108	0.261	0.079	1.42775e-17
Fam195b	1.73015e-13	0.278643	0.301	0.141	3.90339e-09
Cnot6l	7.85073e-10	0.277672	0.332	0.189	1.7712e-05
Brd4	7.37546e-11	0.277454	0.32	0.175	1.66398e-06
Mcmbp	1.14872e-12	0.277409	0.264	0.12	2.59163e-08
4930402H24Rik	2.1477e-09	0.277312	0.339	0.202	4.84542e-05
Fkbp9	7.92146e-10	0.277041	0.298	0.165	1.78716e-05
Lrrc8c	4.27108e-12	0.276784	0.382	0.212	9.63597e-08
Pkig	9.7036e-14	0.276349	0.307	0.144	2.18923e-09
Mtch1	8.10747e-13	0.276151	0.339	0.173	1.82913e-08
Cpd	1.26074e-08	0.276032	0.339	0.208	0.000284437
Snrnp27	9.84981e-11	0.275446	0.295	0.152	2.22222e-06
Tmem128	1.96987e-16	0.275074	0.28	0.112	4.44422e-12
Gm5963	2.92882e-14	0.27501	0.348	0.167	6.60771e-10
Gnaq	2.44508e-14	0.27462	0.295	0.132	5.51634e-10
Vps36	1.02151e-10	0.274554	0.404	0.241	2.30464e-06
Chd3	1.55701e-12	0.27444	0.283	0.133	3.51277e-08
Fip1l1	1.57675e-11	0.274184	0.292	0.143	3.5573e-07
Acot9	5.08731e-17	0.274119	0.267	0.101	1.14775e-12
Nhp2	1.0075e-15	0.274119	0.258	0.1	2.27302e-11
Pttg1ip	1.88887e-12	0.273888	0.36	0.192	4.26149e-08
Trappc4	2.14404e-12	0.273858	0.258	0.118	4.83717e-08
Itpripl2	5.95688e-12	0.273428	0.323	0.165	1.34393e-07
Mrpl14	1.63736e-11	0.273395	0.258	0.123	3.69404e-07
Fuca1	9.81552e-15	0.273287	0.27	0.113	2.21448e-10
Reep5	3.26432e-13	0.272696	0.286	0.131	7.36464e-09
Sptlc2	8.98721e-12	0.272635	0.292	0.145	2.0276e-07
Ubl3	9.3803e-14	0.272356	0.314	0.148	2.11629e-09
Dctn3	8.39949e-10	0.272242	0.329	0.189	1.89501e-05
Lmna	4.40769e-18	0.271665	0.28	0.104	9.94419e-14
Ccdc59	4.19663e-11	0.271327	0.326	0.174	9.46801e-07
2022-03-05	3.12182e-18	0.271125	0.264	0.095	7.04315e-14
Dhx36	3.16835e-13	0.270824	0.273	0.122	7.14812e-09
Lima1	6.70266e-09	0.270499	0.252	0.133	0.000151219
Polr2e	1.37711e-10	0.270288	0.354	0.199	3.10689e-06
Os9	7.04422e-16	0.270269	0.345	0.157	1.58925e-11
Stag2	1.60452e-10	0.270202	0.32	0.175	3.61997e-06
Stoml2	3.03931e-13	0.270119	0.267	0.117	6.85699e-09
Stx6	1.23617e-13	0.270053	0.304	0.142	2.78891e-09
Dcun1d5	1.53125e-13	0.269637	0.289	0.131	3.45465e-09
Sar1a	3.51813e-09	0.269628	0.323	0.185	7.93725e-05
Hip1	4.45152e-09	0.269379	0.301	0.172	0.000100431
She	3.61242e-11	0.269276	0.311	0.165	8.14997e-07
Eif4g3	5.25761e-11	0.269186	0.348	0.193	1.18617e-06
Ubn1	3.82838e-09	0.269168	0.273	0.148	8.63722e-05
Tnrc6a	6.00491e-12	0.268862	0.295	0.144	1.35477e-07
H13	9.58027e-18	0.268783	0.292	0.113	2.16141e-13
Mxra7	4.96915e-13	0.268765	0.28	0.126	1.12109e-08
Sema7a	2.29928e-10	0.268711	0.292	0.155	5.18741e-06
Cenpb	2.20345e-12	0.268578	0.301	0.145	4.9712e-08
Yy1	1.01614e-12	0.268414	0.326	0.161	2.29252e-08
Gnpda2	7.51664e-10	0.268305	0.264	0.138	1.69583e-05
mt-Cytb	3.7948e-17	0.26815	1	0.996	8.56145e-13
Mrpl13	1.23073e-16	0.267898	0.261	0.099	2.77665e-12
Cnih4	9.09825e-12	0.267569	0.307	0.154	2.05266e-07
Arl1	8.52649e-13	0.267433	0.273	0.125	1.92366e-08
Imp3	2.1284e-13	0.26743	0.292	0.135	4.80189e-09
Ubap2l	1.58256e-12	0.267414	0.339	0.172	3.57042e-08
N4bp1	2.04407e-15	0.267289	0.252	0.098	4.61163e-11
Abi1	6.96217e-14	0.267136	0.335	0.161	1.57073e-09
Taok1	1.7891e-08	0.266604	0.348	0.215	0.000403638
Mrps14	3.40061e-11	0.266423	0.311	0.162	7.67212e-07
Dnajb11	3.09602e-14	0.266246	0.286	0.126	6.98494e-10
Psmd2	4.65825e-12	0.266102	0.283	0.136	1.05095e-07
Suclg1	1.18013e-13	0.266078	0.261	0.113	2.66249e-09
Trim24	2.15377e-07	0.265511	0.32	0.202	0.00485912
Asap2	2.20913e-14	0.265364	0.292	0.128	4.98401e-10
Anxa6	1.43295e-12	0.265346	0.36	0.188	3.23288e-08
Wipf1	6.66792e-13	0.264902	0.27	0.122	1.50435e-08
Tbpl1	1.95478e-14	0.264876	0.267	0.112	4.41018e-10
Golim4	3.80582e-11	0.264318	0.304	0.155	8.5863e-07
Rbm28	1.94573e-13	0.264261	0.252	0.107	4.38977e-09
Ebf1	2.87716e-11	0.263996	0.301	0.153	6.49116e-07
Fam3c	2.88599e-14	0.263795	0.311	0.141	6.51108e-10
Map7d1	1.40574e-08	0.263463	0.438	0.294	0.00031715
Tiprl	3.1242e-16	0.263062	0.276	0.11	7.04851e-12
Glrx5	7.29032e-12	0.262818	0.307	0.154	1.64477e-07
Grasp	2.70427e-11	0.262671	0.261	0.125	6.10109e-07
Tmem167	4.49489e-15	0.262417	0.298	0.13	1.01409e-10
Cltc	1.45045e-12	0.262222	0.304	0.148	3.27237e-08
Nek7	3.32894e-18	0.261996	0.283	0.105	7.51041e-14
1810022K09Rik	3.31026e-14	0.261996	0.261	0.109	7.46827e-10
Pin1	1.00928e-15	0.261936	0.258	0.1	2.27704e-11
Ppp2ca	1.42973e-13	0.261929	0.28	0.124	3.22562e-09
Psmd11	1.83262e-12	0.261929	0.27	0.125	4.13457e-08
Pdcd6ip	7.93847e-10	0.261681	0.354	0.208	1.791e-05
Trim56	4.71194e-08	0.261161	0.298	0.176	0.00106306
Nucb1	5.41096e-12	0.260996	0.258	0.117	1.22077e-07
Sdf4	2.29041e-09	0.260955	0.36	0.219	5.1674e-05
Tpp2	3.01378e-12	0.260756	0.27	0.125	6.79938e-08
Secisbp2l	2.88822e-12	0.260519	0.286	0.135	6.51612e-08
Syf2	2.5704e-09	0.260376	0.457	0.297	5.79908e-05
Syap1	1.72459e-10	0.260286	0.332	0.183	3.89084e-06
mmu-mir-703	4.43684e-13	0.260016	0.273	0.123	1.001e-08
Lamtor2	1.34144e-11	0.259316	0.314	0.161	3.02642e-07
Smarcc2	2.76406e-09	0.259034	0.28	0.152	6.23599e-05
Sarnp	6.43585e-12	0.258835	0.295	0.145	1.45199e-07
Myh6	2.91261e-24	0.258772	0.314	0.101	6.57113e-20
Zmiz1	9.10598e-11	0.25862	0.295	0.154	2.0544e-06
Zrsr2	4.15531e-11	0.258313	0.289	0.144	9.3748e-07
Cbx3	6.49447e-10	0.258313	0.289	0.154	1.46522e-05
Gclm	9.67719e-13	0.258011	0.27	0.123	2.18327e-08
Cxx1b	2.62836e-07	0.257981	0.379	0.255	0.00592984
Sec11a	2.76914e-12	0.257902	0.286	0.135	6.24746e-08
2022-03-07	1.02893e-12	0.2579	0.314	0.152	2.32137e-08
Adss	2.18459e-14	0.257798	0.267	0.111	4.92865e-10
Gm10039	2.26597e-17	0.257694	0.348	0.15	5.11225e-13
1700020I14Rik	1.30119e-07	0.257629	0.447	0.31	0.00293561
Tmem109	1.624e-13	0.257589	0.304	0.142	3.6639e-09
Whsc1l1	1.44478e-16	0.25747	0.255	0.095	3.25956e-12
Crk	2.75627e-09	0.257297	0.32	0.185	6.21843e-05
Ube3a	2.74595e-09	0.2572	0.307	0.172	6.19514e-05
Yaf2	7.81299e-20	0.257035	0.28	0.097	1.76269e-15
Mcl1	1.16109e-11	0.256709	0.345	0.183	2.61953e-07
Epb41l2	4.26627e-13	0.25656	0.304	0.143	9.62514e-09
Nemf	1.03328e-10	0.256463	0.286	0.144	2.33118e-06
Mrpl57	7.06481e-12	0.256099	0.273	0.13	1.59389e-07
Utp11l	1.56912e-12	0.255838	0.298	0.143	3.54009e-08
Pja2	4.58797e-10	0.255712	0.267	0.137	1.03509e-05
Psap	5.45858e-08	0.255558	0.41	0.278	0.00123151
Nfic	1.6292e-11	0.255432	0.295	0.145	3.67565e-07
Nckap1	2.54881e-12	0.255301	0.298	0.146	5.75037e-08
Tgoln1	1.16183e-07	0.255158	0.276	0.164	0.00262121
Rapgef5	8.48161e-11	0.254754	0.276	0.138	1.91354e-06
Fam204a	1.30584e-15	0.254655	0.255	0.098	2.94611e-11
Hmox2	7.92722e-13	0.254523	0.283	0.131	1.78846e-08
Fam96a	1.48373e-11	0.254378	0.258	0.121	3.34744e-07
Cpne3	1.96992e-07	0.254329	0.301	0.181	0.00444434
Ptpn12	1.15539e-11	0.253847	0.295	0.146	2.60668e-07
Tmf1	6.1427e-12	0.253526	0.283	0.135	1.38585e-07
Csnk1e	2.09014e-09	0.253508	0.292	0.161	4.71556e-05
Sp3	4.66846e-13	0.252969	0.264	0.117	1.05325e-08
Eva1a	1.7052e-16	0.25289	0.252	0.093	3.84711e-12
Atp2a2	1.07279e-19	0.252636	0.304	0.111	2.42032e-15
Timm13	5.30988e-08	0.252112	0.342	0.212	0.00119796
Rpl3-ps1	1.96071e-10	0.251668	0.289	0.15	4.42356e-06
Birc6	2.85516e-13	0.251628	0.252	0.106	6.44154e-09
Eif3g	3.17687e-10	0.251539	0.307	0.165	7.16733e-06
Fbxw2	6.05325e-09	0.251343	0.267	0.145	0.000136567
Pdlim5	2.94882e-16	0.250948	0.261	0.098	6.65283e-12
Psmd6	3.85571e-11	0.250908	0.267	0.13	8.69887e-07
Tm9sf2	4.35217e-13	0.250796	0.264	0.117	9.81894e-09
Galnt1	8.98411e-13	0.250544	0.304	0.145	2.0269e-08
Fh1	2.45405e-19	0.250486	0.255	0.084	5.53657e-15
Pkp4	9.0416e-11	0.250334	0.292	0.148	2.03988e-06
Dock1	1.71099e-13	0.250097	0.289	0.13	3.86016e-09
Morf4l1	1.73772e-08	0.249235	0.314	0.187	0.000392047
Slc35b1	5.56214e-12	0.249228	0.286	0.137	1.25487e-07
Nav1	5.47432e-12	0.249163	0.289	0.139	1.23506e-07
Mrps28	3.00579e-14	0.249158	0.28	0.121	6.78137e-10
Myl2	5.05763e-14	0.248796	0.37	0.184	1.14105e-09
Zmym5	3.1112e-11	0.24852	0.311	0.159	7.01918e-07
Elovl5	7.09508e-11	0.248399	0.323	0.174	1.60072e-06
Gspt1	1.91394e-12	0.248073	0.267	0.121	4.31803e-08
Usp16	1.06749e-08	0.247985	0.264	0.143	0.000240836
Ash1l	4.49197e-08	0.247662	0.339	0.206	0.00101343
Kdelr1	1.77865e-12	0.247435	0.295	0.141	4.01281e-08
Nfe2l2	1.8123e-11	0.247264	0.298	0.148	4.08873e-07
Ndufab1	5.24675e-13	0.247208	0.326	0.158	1.18372e-08
Nin	1.73254e-12	0.247153	0.304	0.145	3.90877e-08
Mrps24	6.1323e-08	0.247151	0.311	0.189	0.00138351
Fnbp4	8.398e-12	0.246983	0.258	0.118	1.89467e-07
Shoc2	1.45635e-10	0.246705	0.276	0.137	3.28568e-06
Carhsp1	5.67213e-10	0.246705	0.273	0.14	1.27969e-05
Sh3glb2	1.00394e-11	0.246473	0.276	0.132	2.265e-07
Adprh	2.30747e-13	0.246183	0.276	0.122	5.20587e-09
Mapk3	1.35211e-08	0.245612	0.398	0.254	0.000305049
Agrn	9.15909e-08	0.245258	0.329	0.204	0.00206638
Ppp1r12a	1.44564e-08	0.24517	0.335	0.203	0.000326151
Med10	1.40966e-14	0.244838	0.267	0.11	3.18033e-10
Ube2q1	1.55389e-07	0.24479	0.298	0.182	0.00350573
Pdcd6	7.27083e-11	0.244473	0.292	0.15	1.64037e-06
Eif4b	1.02692e-10	0.244006	0.304	0.159	2.31683e-06
Zfp638	4.97999e-08	0.244006	0.267	0.15	0.00112354
Tnnc1	1.01752e-26	0.243626	0.289	0.081	2.29562e-22
Klhl4	5.62657e-12	0.243254	0.264	0.121	1.26941e-07
Golga4	1.25078e-07	0.24314	0.314	0.192	0.00282188
Rad23b	2.96426e-13	0.242657	0.252	0.106	6.68767e-09
Lrrc58	3.95516e-11	0.242438	0.28	0.139	8.92323e-07
Cfap20	4.36892e-10	0.242111	0.36	0.208	9.85672e-06
Pgls	2.95195e-09	0.241793	0.292	0.161	6.65989e-05
Sumo1	1.74975e-10	0.241084	0.314	0.166	3.94761e-06
Colgalt1	1.47339e-11	0.24108	0.252	0.115	3.32411e-07
Npdc1	6.54753e-10	0.240879	0.276	0.145	1.47719e-05
Cuta	3.02414e-09	0.240716	0.304	0.171	6.82277e-05
Bax	6.68371e-12	0.240502	0.304	0.15	1.50791e-07
Ergic3	3.70586e-13	0.240278	0.276	0.123	8.36079e-09
Stx4a	8.55764e-10	0.240181	0.335	0.19	1.93069e-05
Rasal2	2.337e-09	0.240152	0.267	0.14	5.2725e-05
Rcn2	4.91325e-14	0.23958	0.276	0.119	1.10848e-09
Fyttd1	5.53783e-10	0.239342	0.301	0.162	1.24939e-05
Med19	1.86976e-13	0.23883	0.255	0.107	4.21837e-09
Usp25	1.20462e-09	0.2387	0.273	0.142	2.71774e-05
mt-Nd2	2.09965e-09	0.23824	0.972	0.887	4.73702e-05
D8Ertd738e	3.57169e-07	0.23821	0.385	0.26	0.00805809
Ube2l3	2.31648e-11	0.238035	0.267	0.126	5.22622e-07
Rgl2	1.55148e-11	0.238004	0.283	0.138	3.5003e-07
Sqstm1	2.13536e-11	0.237567	0.307	0.155	4.81758e-07
Rabac1	4.28638e-07	0.236723	0.484	0.352	0.0096705
Pnp	2.03711e-11	0.236575	0.261	0.123	4.59591e-07
Jmjd1c	3.16315e-12	0.236558	0.264	0.118	7.13638e-08
Pgrmc1	1.37786e-10	0.236186	0.264	0.129	3.10859e-06
Pcmtd1	8.66386e-08	0.236103	0.301	0.181	0.00195465
Eif3l	7.26045e-15	0.23547	0.267	0.109	1.63803e-10
Eif1ax	1.00618e-10	0.235446	0.27	0.133	2.27005e-06
Tprgl	1.63729e-07	0.235366	0.37	0.243	0.00369389
Sh3bp5	2.19903e-08	0.235046	0.354	0.216	0.000496124
Rab18	1.60591e-09	0.234714	0.307	0.17	3.62309e-05
Mtch2	3.69593e-09	0.234714	0.292	0.162	8.33838e-05
Lman2	4.19274e-11	0.234346	0.28	0.138	9.45924e-07
Vdac3	3.27787e-13	0.233958	0.255	0.109	7.3952e-09
Cr1l	1.54603e-07	0.233685	0.317	0.196	0.003488
Zfp148	2.437e-10	0.233648	0.298	0.155	5.49812e-06
Snx4	2.69365e-09	0.233264	0.27	0.143	6.07715e-05
Fabp3	3.67491e-19	0.233224	0.314	0.118	8.29096e-15
Fam32a	3.71054e-11	0.232946	0.32	0.165	8.37134e-07
Atp6v1e1	1.51072e-09	0.23293	0.295	0.16	3.40833e-05
Cebpg	2.71473e-07	0.232669	0.314	0.197	0.0061247
Nsd1	1.70895e-07	0.231988	0.314	0.191	0.00385556
Map2k2	1.41898e-11	0.231829	0.298	0.147	3.20136e-07
Ufc1	4.4146e-09	0.231461	0.27	0.144	9.95977e-05
2210013O21Rik	1.76973e-08	0.231461	0.273	0.152	0.000399268
Nisch	1.79596e-08	0.231364	0.354	0.216	0.000405186
Emc3	1.58362e-12	0.231355	0.264	0.118	3.5728e-08
Hnrnpul2	2.11803e-09	0.231059	0.27	0.143	4.77849e-05
Babam1	1.36926e-13	0.230938	0.261	0.11	3.08919e-09
Zc3h15	3.26935e-11	0.230685	0.28	0.137	7.37597e-07
Sfswap	5.13383e-10	0.230369	0.286	0.148	1.15824e-05
Selt	2.4047e-09	0.230329	0.27	0.143	5.42525e-05
Necap2	1.69061e-10	0.230309	0.27	0.134	3.81418e-06
Chmp2b	3.69616e-08	0.230278	0.329	0.2	0.00083389
M6pr	3.81789e-11	0.230227	0.252	0.117	8.61355e-07
Tnni3	1.94999e-24	0.230053	0.28	0.082	4.39937e-20
Tcf3	6.86204e-11	0.229887	0.261	0.125	1.54815e-06
Zranb2	2.26721e-08	0.229822	0.298	0.17	0.000511505
Sash1	1.81798e-09	0.229801	0.304	0.166	4.10155e-05
Apc	4.74158e-09	0.229462	0.292	0.16	0.000106975
Ube2a	7.02564e-09	0.228897	0.264	0.141	0.000158505
Utp3	1.55451e-11	0.228434	0.267	0.125	3.50713e-07
Rab8a	1.2514e-10	0.228376	0.255	0.123	2.82329e-06
Gatad1	4.14061e-12	0.226852	0.258	0.115	9.34163e-08
Elf1	4.323e-09	0.226482	0.329	0.188	9.75313e-05
Fgfr1op2	8.83088e-09	0.225273	0.27	0.146	0.000199233
Mocs2	1.38919e-08	0.224844	0.255	0.135	0.000313415
Add1	3.10292e-13	0.22466	0.28	0.124	7.00049e-09
Pdia4	3.19363e-12	0.224566	0.255	0.113	7.20514e-08
Tsg101	2.19398e-08	0.224164	0.264	0.144	0.000494984
Lsm6	9.17734e-12	0.223868	0.261	0.12	2.0705e-07
Atraid	9.57211e-08	0.223726	0.252	0.141	0.00215956
Gpi1	3.43153e-08	0.22364	0.298	0.174	0.000774188
Cstb	3.32313e-12	0.223469	0.261	0.117	7.4973e-08
Mob4	1.29959e-10	0.223335	0.276	0.137	2.932e-06
Tia1	1.99491e-10	0.223335	0.27	0.134	4.50071e-06
Prdx5	4.4748e-10	0.223335	0.273	0.138	1.00956e-05
Drap1	1.04149e-07	0.222928	0.276	0.159	0.00234971
Ptpn11	1.58559e-10	0.222493	0.258	0.123	3.57726e-06
Triobp	1.36427e-09	0.222493	0.261	0.134	3.07792e-05
Ndufs6	9.13713e-11	0.222486	0.398	0.223	2.06143e-06
Cript	1.75408e-07	0.222382	0.295	0.179	0.00395737
Nbeal1	2.27585e-07	0.221623	0.283	0.167	0.00513454
Saraf	1.37695e-08	0.2213	0.304	0.174	0.000310654
Eif4a2	2.28357e-09	0.220607	0.286	0.152	5.15195e-05
Sorbs3	1.98678e-08	0.220535	0.311	0.182	0.000448238
Kif26a	1.76773e-10	0.220015	0.28	0.14	3.98818e-06
Rnf11	5.34268e-10	0.218736	0.258	0.128	1.20536e-05
Tsn	6.81893e-08	0.218492	0.298	0.174	0.00153842
Robo4	7.56739e-08	0.218043	0.366	0.232	0.00170728
Paip1	8.06952e-10	0.216604	0.258	0.128	1.82056e-05
Becn1	3.7549e-10	0.215782	0.264	0.132	8.47143e-06
Pdcd10	6.71588e-10	0.215634	0.264	0.133	1.51517e-05
Polr2f	1.15785e-07	0.21549	0.267	0.153	0.00261221
Tnks2	3.94847e-08	0.213591	0.304	0.179	0.000890814
Dnajc5	7.04398e-09	0.213449	0.264	0.141	0.000158919
Ubxn2a	3.99347e-07	0.21333	0.258	0.15	0.00900967
Rad51ap1	1.36217e-08	0.211374	0.264	0.142	0.00030732
Elk4	3.02196e-07	0.210919	0.314	0.195	0.00681784
Grb2	9.20063e-08	0.209872	0.339	0.206	0.00207575
Atp6v0d1	8.02523e-12	0.209859	0.261	0.118	1.81057e-07
Rsbn1l	3.35002e-07	0.209831	0.342	0.216	0.00755798
Trpm7	2.53904e-08	0.209623	0.267	0.146	0.000572832
Dnajc7	2.25737e-07	0.209066	0.286	0.171	0.00509286
Flna	3.43452e-08	0.208852	0.252	0.134	0.000774861
Cflar	4.03393e-09	0.208538	0.295	0.159	9.10095e-05
Zfp422	1.11787e-10	0.208303	0.267	0.128	2.52203e-06
Pln	7.15292e-21	0.208113	0.261	0.081	1.61377e-16
Coa3	6.54306e-08	0.207585	0.283	0.162	0.00147618
Anapc16	1.13837e-07	0.207411	0.286	0.167	0.00256829
Tsc22d4	2.93328e-08	0.206913	0.264	0.143	0.000661776
Slc25a39	2.7945e-08	0.206356	0.261	0.142	0.000630467
Tomm22	2.47825e-08	0.206226	0.255	0.137	0.000559117
Znrf1	1.07368e-09	0.206023	0.289	0.152	2.42232e-05
Eapp	4.04994e-07	0.20315	0.252	0.143	0.00913706
Bmpr2	2.8795e-08	0.202577	0.276	0.152	0.000649644
Ifnar2	4.33141e-08	0.202293	0.283	0.158	0.00097721
Ap1s2	1.60781e-09	0.202116	0.255	0.128	3.62739e-05
Aamp	1.07885e-07	0.201394	0.252	0.139	0.00243399
Vapb	5.00587e-08	0.201128	0.27	0.15	0.00112937
Nxf1	8.69512e-08	0.200819	0.261	0.145	0.00196171
Polr2j	3.46422e-07	0.200281	0.258	0.148	0.00781562

## Sheet: DEGs Downregulated in P1MI
Whole Heart scRNA-seq DEGs and DARs
	p_val	avg_log2FC	pct.1	pct.2	p_val_adj
Neat1	6.73898e-08	-0.24281	0.121	0.259	0.00152038
Rpl13	7.43845e-10	-0.253845	0.857	0.954	1.67819e-05
Hspa8	1.93345e-08	-0.268075	0.335	0.506	0.000436205
Pltp	2.19923e-08	-0.269449	0.189	0.348	0.000496168
Rps18	1.5325e-08	-0.273433	0.475	0.665	0.000345748
Lims2	8.4768e-10	-0.288417	0.267	0.448	1.91245e-05
Pfn1	3.81644e-08	-0.295472	0.596	0.691	0.000861027
Rpl10	3.85323e-13	-0.320996	0.435	0.691	8.69328e-09
Hbb-bs	3.53864e-41	-0.324928	0.134	0.543	7.98352e-37
Hspb1	1.34809e-09	-0.332326	0.121	0.28	3.04142e-05
Fau	2.83802e-14	-0.353321	0.543	0.788	6.40286e-10
Rpl28	1.85512e-19	-0.41518	0.261	0.556	4.18534e-15
mt-Rnr2	4.99535e-23	-0.423362	1	1	1.127e-18
Rps23	7.94833e-21	-0.430587	0.466	0.816	1.79322e-16
Ftl1	2.83912e-20	-0.490001	0.245	0.498	6.40534e-16
Rps28	5.55866e-25	-0.53024	0.233	0.543	1.25409e-20
Rps27	2.07409e-28	-0.550896	0.472	0.869	4.67935e-24
Rps6	4.33746e-26	-0.55912	0.339	0.668	9.78575e-22
Rpl36	5.78673e-29	-0.597634	0.401	0.724	1.30554e-24
mt-Rnr1	2.96888e-27	-0.621571	0.851	0.933	6.69809e-23

## Sheet: DARs Up in P1MI
Whole Heart scRNA-seq DEGs and DARs
	p_val	avg_log2FC	pct.1	pct.2	p_val_adj	GeneID
chr6-101502161-101502561	3.43207e-80	0.452722	0.122	0.016	4.13225e-75	Pdzrn3
chr11-96642248-96643167	2.16226e-64	0.400548	0.341	0.156	2.60339e-59	Skap1
chr18-11128855-11129948	2.37991e-60	0.396858	0.254	0.1	2.86544e-55	Gata6
chr6-29318752-29319383	8.50381e-59	0.395339	0.211	0.072	1.02387e-53	Fam71f1
chr13-13576344-13577186	3.5166e-68	0.3944	0.165	0.042	4.23402e-63	Lyst
chr13-53919884-53920619	5.43513e-53	0.359932	0.16	0.048	6.54395e-48	Drd1a
chr10-120218872-120219278	1.20502e-49	0.354369	0.101	0.02	1.45086e-44	Tmbim4
chr13-113441962-113443511	3.95878e-56	0.352484	0.23	0.085	4.76641e-51	Gm22385
chr12-76311990-76312433	2.51668e-49	0.351664	0.104	0.021	3.03011e-44	Mthfd1
chr3-52390402-52391625	5.82789e-44	0.350848	0.183	0.073	7.01684e-39	Foxo1
chr13-6109028-6109877	1.33885e-45	0.347955	0.166	0.058	1.61199e-40	Klf6
chr15-25739856-25740284	8.16704e-43	0.345194	0.107	0.027	9.8332e-38	Myo10
chr11-114873012-114873714	6.48906e-45	0.344948	0.157	0.052	7.81289e-40	Gprc5c
chr10-110571320-110571858	1.50346e-39	0.344235	0.153	0.055	1.81017e-34	Nav3
chr8-72131124-72131729	8.69811e-43	0.344083	0.157	0.053	1.04726e-37	Tpm4
chr12-17446858-17447423	5.77965e-45	0.342006	0.119	0.032	6.95876e-40	Nol10
chr16-46543522-46543721	1.80093e-45	0.34134	0.08	0.012	2.16834e-40	Pvrl3
chr2-174599063-174600706	4.8701e-50	0.340173	0.355	0.189	5.86365e-45	Zfp831
chr9-32565155-32565634	3.87482e-42	0.339571	0.113	0.032	4.66532e-37	Fli1
chr17-43407375-43408163	1.23621e-44	0.338649	0.244	0.112	1.48841e-39	Gpr116
chr4-62833963-62834381	2.6154e-43	0.336756	0.108	0.026	3.14896e-38	Gm11211
chr12-105511201-105513448	2.27238e-46	0.330646	0.298	0.148	2.73597e-41	D430019H16Rik
chr15-67303601-67304548	1.57051e-39	0.326493	0.191	0.082	1.8909e-34	1700012I11Rik
chrX-53214469-53215301	9.42041e-40	0.323756	0.139	0.048	1.13423e-34	Plac1
chr19-41160212-41161533	3.28849e-50	0.319877	0.214	0.085	3.95937e-45	Tll2
chr17-30435337-30435907	2.75706e-35	0.317316	0.132	0.046	3.31952e-30	Btbd9
chr18-65615851-65616675	6.78498e-41	0.315564	0.155	0.056	8.16919e-36	Zfp532
chr1-137560594-137561410	3.61774e-35	0.313734	0.186	0.079	4.3558e-30	Gm4258
chr4-102635109-102636475	2.63563e-46	0.312618	0.242	0.107	3.17333e-41	Pde4b
chr2-103650309-103650740	1.53518e-40	0.312295	0.09	0.02	1.84837e-35	Abtb2
chr6-137696493-137697254	1.9273e-39	0.311739	0.139	0.048	2.32049e-34	Strap
chr8-85220847-85221872	5.26461e-38	0.311286	0.293	0.151	6.33864e-33	Olfr371
chr12-86336695-86337154	9.64106e-35	0.310988	0.111	0.034	1.16079e-29	Esrrb
chr11-79286314-79287983	1.02031e-42	0.310723	0.222	0.094	1.22846e-37	Gm9964
chr7-139150917-139151532	2.25591e-35	0.309023	0.179	0.075	2.71614e-30	Stk32c
chr10-87642596-87642959	1.11256e-32	0.308501	0.108	0.034	1.33953e-27	Pah
chr13-114917563-114918346	3.55407e-36	0.306975	0.114	0.037	4.27913e-31	Itga2
chr19-56879895-56880386	7.17904e-34	0.305176	0.115	0.036	8.64363e-29	Vwa2
chr10-111539672-111540454	9.35169e-42	0.303585	0.172	0.066	1.12595e-36	Phlda1
chr19-15836740-15838298	7.17643e-38	0.303133	0.198	0.087	8.64049e-33	Psat1
chr6-51904455-51904703	4.052e-36	0.302841	0.077	0.016	4.87865e-31	Skap2
chr15-53662792-53663395	1.3715e-31	0.302557	0.144	0.055	1.6513e-26	Samd12
chr15-61517225-61517758	3.81261e-31	0.302277	0.134	0.052	4.59041e-26	Myc
chr18-38799378-38800278	3.10921e-41	0.301686	0.184	0.072	3.74352e-36	Arhgap26
chr15-62092578-62093237	5.97638e-34	0.297827	0.121	0.041	7.19562e-29	Pvt1
chr19-15830357-15830806	2.39497e-31	0.297633	0.11	0.036	2.88357e-26	Psat1
chr6-100479806-100480809	1.6744e-34	0.296148	0.15	0.057	2.016e-29	1700049E22Rik
chr8-36527464-36528941	1.70533e-43	0.295657	0.383	0.221	2.05324e-38	6430573F11Rik
chr2-130876089-130876810	1.32906e-31	0.295544	0.149	0.06	1.6002e-26	4930402H24Rik
chr8-36163737-36164589	2.44096e-30	0.294136	0.191	0.091	2.93894e-25	D8Ertd82e
chr6-108509304-108511239	3.25627e-42	0.293921	0.186	0.073	3.92058e-37	Itpr1
chr6-5159187-5160017	5.31687e-34	0.293594	0.229	0.114	6.40157e-29	Ppp1r9a
chr12-54876290-54877196	1.05976e-37	0.293552	0.104	0.028	1.27596e-32	Cfl2
chr15-80037131-80038083	2.87677e-33	0.29265	0.275	0.147	3.46366e-28	Pdgfb
chr15-59622097-59623049	2.67259e-33	0.291502	0.209	0.097	3.21782e-28	Nsmce2
chr10-102586353-102586761	1.24515e-30	0.291424	0.099	0.031	1.49917e-25	Rassf9
chr19-56017519-56017973	9.3553e-29	0.291287	0.123	0.046	1.12639e-23	Tcf7l2
chr1-150889977-150890414	5.93575e-31	0.289577	0.106	0.034	7.1467e-26	Hmcn1
chr6-51905610-51906161	2.94836e-40	0.28836	0.092	0.021	3.54986e-35	Skap2
chr5-137817486-137818301	4.17126e-31	0.287366	0.168	0.073	5.02224e-26	Zcwpw1
chr6-61262449-61262895	4.73779e-27	0.285175	0.119	0.046	5.70435e-22	Ccser1
chr3-36853667-36854852	7.42197e-34	0.284489	0.174	0.074	8.93613e-29	4932438A13Rik
chr15-55843594-55845188	4.86235e-33	0.283917	0.233	0.118	5.85432e-28	Sntb1
chr2-33772397-33773114	2.08162e-29	0.283574	0.161	0.07	2.50629e-24	Mvb12b
chr7-80864450-80865709	1.36641e-34	0.28191	0.27	0.144	1.64517e-29	Zscan2
chr6-5156482-5156940	1.50995e-29	0.281547	0.106	0.034	1.818e-24	Ppp1r9a
chr12-117867734-117868368	3.39246e-31	0.28143	0.099	0.03	4.08455e-26	Cdca7l
chr15-81035279-81036241	9.68366e-32	0.281321	0.196	0.092	1.16592e-26	Mkl1
chr6-97718079-97718493	1.36759e-31	0.280233	0.094	0.027	1.64659e-26	Mitf
chr11-60273033-60273850	1.27788e-29	0.279226	0.172	0.077	1.53858e-24	Tom1l2
chr2-13416891-13417607	7.98141e-29	0.279116	0.153	0.065	9.60969e-24	Cubn
chr6-90941247-90941586	3.26291e-29	0.278814	0.085	0.024	3.92858e-24	Nup210
chr2-59644659-59646057	1.14247e-34	0.278477	0.209	0.097	1.37555e-29	Tanc1
chr14-46305094-46306345	6.94491e-32	0.277675	0.292	0.163	8.36174e-27	Gm15217
chr16-50593353-50593777	1.85125e-26	0.276718	0.107	0.039	2.22892e-21	Ccdc54
chr17-67465892-67466317	1.53117e-27	0.27653	0.102	0.034	1.84355e-22	Ptprm
chr9-115665380-115666072	9.42415e-28	0.276322	0.174	0.08	1.13468e-22	n-R5s92
chr9-94621974-94622287	2.11184e-30	0.275283	0.079	0.02	2.54267e-25	Gm29395
chr16-42305852-42306832	3.45251e-33	0.274536	0.218	0.105	4.15686e-28	Gap43
chr16-42676319-42677981	2.76605e-37	0.273934	0.379	0.223	3.33035e-32	4932412D23Rik
chr15-36448259-36449873	3.59033e-34	0.273677	0.164	0.067	4.3228e-29	Ankrd46
chr15-9134944-9135607	1.11988e-30	0.273633	0.149	0.061	1.34835e-25	Skp2
chr8-125624070-125624852	1.37751e-32	0.273544	0.16	0.067	1.65853e-27	Map10
chr2-71779212-71780251	8.72452e-31	0.272636	0.243	0.125	1.05044e-25	Itga6
chr10-120686123-120686495	1.05121e-38	0.271638	0.068	0.011	1.26567e-33	4921513I03Rik
chr7-68884487-68884938	2.1134e-26	0.271545	0.106	0.038	2.54455e-21	Arrdc4
chr6-30528681-30529306	1.97326e-31	0.271383	0.129	0.045	2.37583e-26	Ssmem1
chr18-5856103-5858226	7.94788e-33	0.270722	0.292	0.165	9.56933e-28	Zeb1
chr19-7089015-7092667	6.27081e-42	0.270395	0.437	0.262	7.55012e-37	Flrt1
chr10-77182704-77183491	6.05124e-27	0.269633	0.247	0.135	7.28575e-22	Col18a1
chr2-74404701-74405203	1.89097e-29	0.2696	0.093	0.027	2.27675e-24	4930441J16Rik
chr13-70649784-70650592	5.36022e-29	0.269168	0.139	0.057	6.45376e-24	Ice1
chr1-152152453-152152780	4.07305e-31	0.268635	0.076	0.019	4.904e-26	1700025G04Rik
chr16-11037390-11037969	5.76981e-25	0.268403	0.157	0.074	6.94691e-20	Litaf
chr19-55496371-55496770	5.8117e-26	0.267598	0.094	0.032	6.99734e-21	Vti1a
chr10-38906030-38906478	3.88459e-25	0.266915	0.11	0.042	4.67708e-20	Lama4
chr12-59039833-59040782	2.41328e-40	0.266911	0.108	0.029	2.90561e-35	Trappc6b
chr10-59447034-59447805	2.0741e-26	0.266334	0.136	0.057	2.49724e-21	Mcu
chr17-43333921-43334605	2.02678e-24	0.266081	0.173	0.085	2.44027e-19	Gpr110
chr2-131948593-131951192	3.21219e-33	0.265509	0.257	0.136	3.86751e-28	Prnd
chr11-8068741-8069361	5.32481e-25	0.26526	0.176	0.088	6.41113e-20	Tns3
chr18-63338759-63339269	4.53959e-24	0.264298	0.115	0.047	5.46571e-19	Piezo2
chr6-61292911-61293367	8.15075e-24	0.263881	0.11	0.044	9.81358e-19	Ccser1
chr14-74848773-74849541	1.53355e-29	0.262688	0.142	0.057	1.84641e-24	Lrch1
chr12-27341178-27343857	5.18104e-46	0.26224	0.366	0.199	6.23803e-41	Sox11
chr2-134527685-134528782	1.57567e-25	0.261859	0.152	0.069	1.89713e-20	Hao1
chr10-70828150-70828718	2.78956e-23	0.261822	0.144	0.069	3.35866e-18	4930533K18Rik
chr8-76526196-76526583	1.64348e-23	0.261539	0.099	0.037	1.97877e-18	Gm10649
chr8-92846560-92847831	1.45481e-33	0.260854	0.164	0.067	1.7516e-28	Mmp2
chr8-60773416-60773731	5.2926e-27	0.260515	0.074	0.021	6.37234e-22	Mfap3l
chr10-4181833-4182401	7.36774e-24	0.260191	0.151	0.069	8.87083e-19	Mthfd1l
chr2-154990262-154990844	2.88431e-24	0.260038	0.151	0.071	3.47274e-19	a
chr11-95675987-95676764	1.44183e-28	0.259653	0.136	0.056	1.73598e-23	Phb
chr12-86556651-86557349	4.73807e-24	0.259183	0.187	0.093	5.70469e-19	Esrrb
chr12-69771770-69772854	1.42323e-23	0.259117	0.158	0.075	1.71358e-18	Cdkl1
chr15-28105851-28106433	3.91676e-24	0.259111	0.159	0.075	4.71582e-19	Trio
chr5-37245585-37246047	2.32661e-29	0.258412	0.092	0.028	2.80126e-24	Crmp1
chr9-64930201-64932832	1.67565e-35	0.25749	0.296	0.158	2.01749e-30	Slc24a1
chr6-30691523-30691880	4.18572e-26	0.257188	0.08	0.024	5.03965e-21	Cep41
chr1-40404315-40405061	4.12269e-43	0.256827	0.085	0.016	4.96376e-38	Il1rl1
chr8-122173406-122173632	5.97657e-29	0.256746	0.061	0.013	7.19585e-24	Gm20388
chr13-34627381-34627801	3.39874e-24	0.255682	0.094	0.034	4.09212e-19	Pxdc1
chr17-89173621-89173822	5.24251e-26	0.255678	0.07	0.018	6.31203e-21	Fshr
chr3-60953254-60954512	1.04831e-24	0.255201	0.134	0.06	1.26218e-19	P2ry1
chr2-124704355-124706222	2.72366e-28	0.255031	0.297	0.173	3.27932e-23	Gm13994
chr2-130861589-130862570	1.85446e-23	0.254833	0.184	0.095	2.23279e-18	4930402H24Rik
chr1-156553459-156553847	7.78631e-26	0.254783	0.085	0.026	9.3748e-21	Abl2
chr6-93204839-93205179	2.05864e-22	0.254415	0.093	0.035	2.47862e-17	9530026P05Rik
chr16-91537935-91538917	7.05701e-33	0.254351	0.122	0.04	8.49671e-28	Ifngr2
chr7-82204267-82205087	5.70944e-23	0.254298	0.16	0.079	6.87422e-18	Sh3gl3
chr8-114814763-114815791	6.92044e-28	0.25412	0.191	0.09	8.33228e-23	Wwox
chr16-48252299-48253228	6.22817e-23	0.253736	0.189	0.099	7.49878e-18	Dppa4
chr2-144198480-144199105	1.05632e-32	0.252797	0.084	0.021	1.27182e-27	Gm5535
chr15-62902691-62903902	4.98547e-30	0.252508	0.267	0.144	6.00256e-25	Pvt1
chr15-52236152-52236562	4.69031e-22	0.252093	0.098	0.038	5.64718e-17	Slc30a8
chr8-104175749-104177418	1.83033e-30	0.251658	0.16	0.067	2.20374e-25	Bean1
chr15-61161321-61161889	1.93273e-21	0.251631	0.159	0.079	2.32702e-16	A1bg
chr11-49621333-49622460	4.13882e-24	0.251213	0.18	0.092	4.98318e-19	Flt4
chr7-130291111-130291602	1.40463e-23	0.251065	0.104	0.039	1.69119e-18	Fgfr2
chr2-173380062-173380965	3.98648e-26	0.250787	0.173	0.083	4.79976e-21	Gm14642
chr6-38949487-38950720	9.05501e-34	0.250627	0.14	0.051	1.09023e-28	Tbxas1
chr1-191132839-191133314	3.5916e-23	0.250059	0.096	0.035	4.32433e-18	RP23-399N18.9

## Sheet: DARs Down in P1MI
Whole Heart scRNA-seq DEGs and DARs
	p_val	avg_log2FC	pct.1	pct.2	p_val_adj	GeneID
chr5-64329604-64330386	1.94381e-32	-0.250732	0.032	0.098	2.34037e-27	Tbc1d1
chr8-68983555-68984721	1.3129e-26	-0.251145	0.081	0.157	1.58074e-21	Slc18a1
chr10-59957168-59958825	3.57689e-32	-0.253394	0.066	0.149	4.30661e-27	Ddit4
chr19-34328000-34328515	3.57374e-28	-0.253645	0.03	0.093	4.30282e-23	Fas
chr3-51380167-51381076	3.26187e-27	-0.253733	0.089	0.17	3.92733e-22	RP23-403H2.2
chr6-72197529-72198396	1.4977e-27	-0.253849	0.043	0.112	1.80324e-22	Atoh8
chr12-104845553-104846223	1.33917e-34	-0.260964	0.021	0.089	1.61238e-29	Clmn
chr5-64336235-64338127	3.37483e-50	-0.262029	0.142	0.272	4.06333e-45	Tbc1d1
chr14-79273691-79274621	4.56962e-30	-0.26214	0.132	0.229	5.50187e-25	Rgcc
chr11-53812888-53813925	1.8238e-32	-0.262832	0.117	0.216	2.19587e-27	Gm12216
chr17-43378613-43379215	3.69614e-28	-0.263038	0.045	0.115	4.45019e-23	Gpr116
chr3-138248597-138249339	2.95531e-34	-0.265599	0.049	0.132	3.55822e-29	Adh1
chr11-60360294-60361388	7.84072e-33	-0.266866	0.139	0.241	9.44031e-28	Lrrc48
chr11-120747942-120748514	3.03787e-34	-0.268969	0.022	0.086	3.65762e-29	Hmga1-rs1
chr3-115779466-115780339	3.22817e-30	-0.269168	0.074	0.157	3.88675e-25	S1pr1
chr9-48727595-48742017	5.84853e-149	-0.270568	0.272	0.496	7.04169e-144	Zbtb16
chr19-57233783-57234423	2.44879e-42	-0.273348	0.008	0.07	2.94837e-37	Ablim1
chr5-115140684-115141272	4.26403e-33	-0.274083	0.028	0.095	5.13394e-28	Mlec
chr8-126797627-126798549	9.82736e-38	-0.279961	0.059	0.149	1.18322e-32	Tomm20
chrX-140505606-140506462	9.19714e-42	-0.28218	0.065	0.165	1.10734e-36	Prps1
chr6-115238466-115242178	1.04085e-44	-0.282715	0.208	0.333	1.25319e-39	Syn2
chr13-45274203-45275603	3.01937e-43	-0.292121	0.118	0.234	3.63535e-38	Mylip
chr12-104829477-104830608	1.32876e-45	-0.297645	0.18	0.313	1.59984e-40	Clmn
chr10-121439057-121442122	2.47951e-52	-0.298437	0.131	0.262	2.98536e-47	Rassf3
chr7-110325411-110326225	5.64728e-39	-0.299723	0.037	0.121	6.79938e-34	Sbf2
chr14-31956980-31957920	1.35478e-45	-0.308181	0.131	0.251	1.63116e-40	D830044D21Rik
chr1-151618674-151619952	6.11347e-43	-0.311185	0.054	0.151	7.36068e-38	Fam129a
chr16-45342565-45342993	1.60363e-46	-0.31124	0.007	0.074	1.93078e-41	Cd200
chr7-97391521-97392525	1.16562e-43	-0.311413	0.051	0.148	1.40341e-38	Alg8
chr19-23132918-23137552	6.79813e-192	-0.317366	0.426	0.685	8.18501e-187	2410080I02Rik
chr4-55661850-55662595	1.47632e-40	-0.325076	0.074	0.175	1.77751e-35	Gm12506
chr6-126159129-126160415	6.69142e-57	-0.337261	0.106	0.245	8.05654e-52	Ntf3
chr12-86938462-86939210	3.33811e-50	-0.337702	0.024	0.114	4.01912e-45	Cipc
chr2-160804844-160806829	3.1303e-86	-0.347081	0.085	0.246	3.76892e-81	Zhx3
chr10-70183054-70184295	1.30118e-58	-0.350889	0.095	0.228	1.56663e-53	Ccdc6
chr16-45344757-45345441	2.53613e-66	-0.393575	0.051	0.179	3.05352e-61	Cd200
chr12-86931225-86933297	8.3105e-122	-0.399724	0.121	0.346	1.00059e-116	Cipc
chr5-125318883-125319782	4.53961e-69	-0.401005	0.084	0.235	5.46573e-64	Scarb1
chr14-7314897-7315528	1.18162e-88	-0.401323	0.001	0.098	1.42268e-83	Gm3739
chr9-48722346-48724620	2.51701e-159	-0.40699	0.06	0.289	3.0305e-154	Zbtb16
chr17-73990931-73991788	3.12179e-69	-0.410137	0.032	0.152	3.75867e-64	Srd5a2
chr14-6889530-6890061	3.54596e-97	-0.442783	0.003	0.117	4.26937e-92	Gm3667

## Sheet: WH_ECS_P1_DEGs_DARs_overlap
Whole Heart scRNA-seq DEGs and DARs
Names	total	elements
DARs DEGs	14	Strap
		Itga6
		Litaf
		Col18a1
		Pde4b
		1700025G04Rik
		Tmbim4
		Fli1
		Tpm4
		4930402H24Rik
		Klf6
		Cfl2
		Zeb1
		Lama4
DEGs	1714	Med10
		Nrarp
		Tacc1
		Sugt1
		Ndufa5
		Sorbs3
		Dhx9
		Rbm39
		Ube2l3
		Ssu72
		Srrm1
		Zfp706
		Npdc1
		Luc7l2
		Arpc1a
		Angptl4
		Scaf11
		Mcam
		Psma4
		Pabpc1
		Dennd5b
		Sptlc2
		Igbp1
		Tmed10
		Capzb
		Tram1
		Cyb5r3
		2700094K13Rik
		Ssr1
		Rap1a
		Bccip
		Celf1
		Birc6
		Ak2
		Mbnl1
		Rplp2
		Dctn3
		Ppfibp1
		Psma2
		Edf1
		Ybx3
		Stat2
		Samd9l
		Adamts9
		Acin1
		2022-09-11
		Actn4
		Mrpl18
		Tpx2
		Atp5j
		Mettl9
		Psmd11
		Hprt
		Ndufa1
		Ubxn4
		Dusp6
		Rapgef5
		Slk
		Rbp7
		Gtf2e2
		Tek
		Tnfaip1
		Trim56
		Myeov2
		Plscr3
		Uqcr11
		Ramp2
		Rbm3
		Myl12a
		Rpl3-ps1
		Cmtm3
		Myo1b
		Ndufc1
		Eif1
		Snrpe
		Hdgf
		Bnip2
		Gbp7
		Etfa
		Cdkn1a
		Immt
		Med28
		Dnttip2
		Yaf2
		Jund
		Esf1
		Mrpl57
		Zfp148
		Tcf4
		Tagln2
		Xpo1
		Nrep
		Nrp1
		Arf1
		Utrn
		Ddx21
		Calm1
		Bmpr2
		Filip1l
		Srp72
		Arhgap29
		Ddx24
		Tapbp
		Pcbp2
		Eif4e2
		Trip11
		Tmem88
		Nme1
		Ier3ip1
		Ngfrap1
		Abcg2
		Mpzl1
		Atp5d
		Fam195b
		Cct2
		Tubb6
		Ier2
		Rpl13a
		Supt16
		Srsf6
		Sgk1
		Ndufb8
		Gm8292
		Atp6v1e1
		Ppp1r2
		Tmsb10
		Cox4i1
		Col4a2
		Ppp1r11
		Ewsr1
		Add3
		Arl1
		Polr1d
		2022-03-07
		Spag9
		Cfl1
		Topbp1
		Uqcrc2
		Ythdc1
		Arpc5l
		Nid1
		Mxra7
		Uqcrfs1
		Ly6e
		Cenpe
		Fkbp9
		Rpl7
		Ccnd2
		Tcerg1
		Cstb
		Psmc2
		Atp2b1
		Nfkbia
		Trim37
		Lpp
		Chd3
		Tap2
		Ubl3
		Eef1g
		Snw1
		Ppap2b
		Degs1
		Ppib
		Cdc42se1
		Dynll1
		Mdh2
		Rtn4
		Snrpd2
		Rps24-ps3
		Rbbp6
		Fus
		Srek1
		Ndufs4
		Sec13
		Capza2
		Gbp4
		Cnih1
		Nmi
		Selt
		Eif3c
		Vgll4
		Rcn2
		Hspg2
		Glyr1
		Hnrnpk
		Paip1
		Erp29
		Nbeal1
		Nid2
		Prdx2
		Fnbp4
		Cops6
		Ecscr
		Ube2k
		Dnajc7
		Rpl14
		Pdia3
		Marcks
		Capns1
		Senp6
		Slc35b1
		Ppp4c
		Aimp1
		Gnaq
		Atp1b3
		Mlf2
		Malat1
		Psme1
		Adgrf5
		Ywhae
		Sdhd
		Tial1
		Aida
		Larp7
		Macf1
		Gatad1
		Itpripl2
		Map1b
		Mcl1
		Tspan15
		Gbp9
		Eif3m
		Ppig
		Tubb4b
		Nedd8
		Hmgn5
		Hnrnpm
		Lta4h
		Ndufa7
		Gm11942
		Calu
		Mcmbp
		Eif3h
		2022-03-05
		Psmd2
		C1qbp
		Cpd
		Eef2
		Triobp
		Mrps24
		Rfk
		Phip
		Ubqln1
		Mrpl42
		Stx4a
		Mapk3
		Cggbp1
		Ssr3
		Dync1i2
		Eef1d
		Hsp90b1
		Tbcb
		Dnajc5
		Bptf
		Timm10b
		Cetn3
		Tmbim6
		Cap1
		Plin2
		Stub1
		Taf1d
		Tmem109
		Phf5a
		Clec14a
		Ppp2ca
		Srsf9
		Cd63
		Rab5c
		Ddx5
		Mgat2
		Prdx4
		Golim4
		Rab6a
		Trim30a
		Mrps28
		Rock2
		Fh1
		Ctcf
		Arf4
		Rplp0
		Gpbp1
		Nts
		Prc1
		Caprin1
		Tpm3
		Eif2s1
		Oaz1
		Ndufb3
		Rpl39
		Lmo2
		Rtf1
		Wasl
		Srp14
		Papola
		Cct6a
		Tbrg1
		Pim3
		Kif26a
		Sfr1
		Limch1
		Eva1b
		Vim
		Uba5
		Trp53
		Efna1
		Eef1a1
		Trim24
		Cldn5
		Pdcd6ip
		Nras
		Prpf40a
		mt-Nd1
		Arl6ip1
		Wdr26
		B230219D22Rik
		Snhg5
		Il2rg
		Hnrnph1
		Ginm1
		Gnai3
		Tgoln1
		Dst
		Pon2
		Cox7b
		Ube2b
		Npm1
		Rbbp4
		Ash1l
		Psmb1
		Klf2
		Gclm
		Tfpi
		Rbm25
		Psmc4
		Ran
		Vapb
		Rpl30
		Reep3
		Mrpl14
		Npc2
		Polr2f
		Zfp326
		2010107E04Rik
		Ddx3x
		Tm9sf2
		Zfp207
		Rab10
		U2surp
		Ergic3
		Uqcrb
		Klf7
		Ddah2
		Calr
		Apln
		Fos
		Whsc1
		Prkar1a
		Arhgef7
		Psip1
		Laptm4b
		Timp3
		Map2k2
		Eif4b
		Rps8
		Pnn
		Csnk2b
		Pls3
		Fkbp2
		Taldo1
		Aco2
		Nop56
		Dlc1
		Hspa4
		Stag2
		Sdf4
		Atf3
		Sec61b
		2700029M09Rik
		Top1
		Shisa5
		Suclg1
		Cct4
		H2afz
		Rpl8
		Atxn7l3b
		Glrx5
		Rnf144a
		Lsm2
		2022-09-04
		Sh3bgrl
		Ybx1
		Tmpo
		Serpina3g
		Sh3glb1
		Eif3a
		Ppp1r15a
		Glud1
		Actc1
		Igfbp4
		Cs
		Psmd7
		Eif4g2
		Tmco1
		S1pr1
		Idh2
		Actb
		Lmnb1
		Fubp1
		Pam
		Ostc
		Purb
		She
		Adam15
		Actr2
		Aldoa
		Sertad1
		Gars
		Rpn1
		Eng
		Uaca
		Mtch1
		Smc6
		Rsu1
		Tbl1x
		Rac1
		Pgls
		Rps6kb1
		Psmc6
		Smarcc2
		Adam10
		Adgrl4
		Nostrin
		Brk1
		Nus1
		Ostf1
		Banf1
		Wdr1
		Ndufs7
		Ebna1bp2
		Commd1
		Rps4l
		Smdt1
		Elovl5
		Ctsz
		Phldb2
		Atp5h
		Tpr
		S100a10
		Ndufa13
		Srsf2
		Xbp1
		Ktn1
		Gm7809
		Ilf3
		Ergic2
		Ccser2
		Rasgrp3
		Nucks1
		Pln
		Gjc1
		Crip2
		Brd3
		Smchd1
		Dcun1d5
		Srsf3
		B2m
		Ndufa4
		Chchd2
		Cox6a1
		Aprt
		Pnrc2
		Cyc1
		Sash1
		Cbx1
		Mrpl52
		Wbp5
		Fgfr1op2
		Dock1
		Psmb4
		Shoc2
		Rer1
		Ebf1
		Fmr1
		Cebpg
		Cd81
		Tspo
		Gng11
		Cyyr1
		Ssb
		Ubxn1
		Gnb2l1
		Xiap
		Lamp2
		H2-D1
		Ccnd1
		F2r
		Rpl36al
		Cdk1
		Yes1
		Cd151
		Sh3bp5
		Pdlim1
		Cyr61
		Zmym5
		Rps15a
		Magoh
		Wsb1
		Spcs2
		Tmem47
		Cope
		Gadd45g
		Irf1
		Emp1
		Ncl
		Psmd1
		Atp2a2
		Anp32b
		Tuba1b
		Ptp4a3
		Ccnl2
		Mfge8
		Hip1
		Dctn2
		Rgs5
		Sh3bgrl3
		Rrp1
		Agrn
		Ube3a
		Zcchc17
		Cd300lg
		Thrap3
		Ptpn11
		Ndufs2
		Ghitm
		App
		Smim10l1
		Fam43a
		Ndufa11
		Rps14
		Ldha
		Rexo2
		1700020I14Rik
		Atp6v1a
		Pomp
		Eif3g
		Tinagl1
		Cul1
		Dnajc2
		Psmd12
		Lig1
		Smc3
		Ctsl
		Eif4g3
		Hdac1
		Adgrl2
		Eif4a1
		Napa
		Ipo11
		Dynlrb1
		Cacybp
		Tomm22
		Ndufb11
		Rpl32
		Plxnd1
		Pdcd5
		Atp6v0e
		Rpl22l1
		Cct5
		Erg
		Imp3
		Dhx15
		Ndufb5
		Rps19
		Sox17
		Srrm2
		Sdcbp
		Rnf7
		Btg1
		Zcrb1
		Mest
		Whsc1l1
		Hsd17b12
		Akap13
		Kmt2e
		F11r
		Hnrnpul2
		Dad1
		Tsen34
		Glg1
		Clec1a
		Atrx
		Cr1l
		Fam3c
		Srp19
		Ccdc34
		Snx6
		Elk4
		Fam198b
		Gnb4
		Fam96a
		Rcn1
		Ednrb
		Thoc2
		H19
		Cltb
		Hn1
		Vdac2
		Ece1
		Pdcl3
		Anxa2
		Snrpb2
		Fundc2
		Samhd1
		Emg1
		Chmp4b
		Ctnna1
		Eif6
		Sf3b6
		Eif5
		Hif1a
		Raly
		Aplp2
		Bax
		Arpc5
		Rps21
		H1f0
		Lamc1
		Rabac1
		Psmb10
		Ndufb2
		Txn1
		Dnmt1
		Crk
		Gbp2
		Atp6v0d1
		Med19
		Hnrnpd
		Tcf25
		Bclaf1
		Rtn3
		Cox8a
		D8Ertd738e
		Sdpr
		Rpl35a
		Csnk1a1
		Becn1
		Os9
		Ccnd3
		Ddx46
		Tmem258
		Ik
		Xaf1
		Syncrip
		Srsf5
		Abi1
		Mycbp2
		Swi5
		Fabp4
		Mesdc1
		Eif3e
		Rasip1
		Ccdc88a
		M6pr
		Pdlim5
		Gbp10
		Ube2a
		Cbx3
		Pttg1ip
		Yme1l1
		Zcchc6
		Psmb8
		Robo4
		Zfp292
		Eid1
		Ndufa2
		Chmp2a
		Raph1
		Esam
		Drap1
		Sptssa
		4931406P16Rik
		Nol7
		Gm10039
		Tnnc1
		Stim2
		Adipor1
		Cbx5
		H2afy
		Meox2
		Csde1
		Golga4
		P4hb
		Zfp664
		Itga1
		Pgrmc1
		Reep5
		Dusp3
		Yy1
		Arhgef2
		Hmgn1
		Pitpnb
		Trib2
		Rell1
		Naca
		Sltm
		Snrpb
		Prkcdbp
		Tsc22d4
		Tln1
		Elf2
		Rpl37a
		Cav1
		Snrpg
		Pbdc1
		Cnbp
		Cers2
		Tsg101
		Cct7
		Mrps14
		Nipbl
		Copb1
		Srsf11
		Fyn
		Nfic
		Rbm8a
		Iigp1
		Galnt1
		Eny2
		Ankrd11
		S100a16
		Psmg4
		Psap
		Thoc7
		Gpihbp1
		9430020K01Rik
		Cd36
		Lman2
		Zrsr2
		Zmynd11
		Epb41l2
		Dtymk
		Dbi
		Tcf12
		Mrpl13
		Psmd3
		Tra2b
		Nktr
		Nap1l4
		Mmd
		Cnn3
		Gimap5
		Ttn
		Ccdc23
		Fabp5
		Luzp1
		Rassf1
		Atp5f1
		Hspe1
		Grasp
		Lrrfip1
		Actr3
		Nisch
		Hook3
		Kdr
		2410006H16Rik
		Snhg1
		Amotl1
		Dut
		Cflar
		Usp25
		Ndufv3
		Cnot6
		Rpl22
		Psma6
		Stx6
		Ctla2b
		Hnrnpf
		Morf4l1
		Eif3l
		Calm2
		Fip1l1
		Fam104a
		Snx4
		Wdr89
		Myef2
		Cwc22
		Dpysl3
		Luc7l3
		Ifitm2
		Rtp4
		Sec62
		Sparc
		Rps15
		Cox17
		Mtch2
		Fyttd1
		Txnl1
		Gm15772
		Lima1
		Mcm6
		Wwtr1
		Rab1b
		Nhp2
		1810022K09Rik
		Nars
		Mtdh
		Tmem234
		Ubc
		2810474O19Rik
		Polr2m
		H3f3b
		BC005537
		Arpc1b
		Arpc3
		Zc3h7a
		Pcna-ps2
		Mrpl33
		Dazap2
		Rpl14-ps1
		Slc43a3
		Col4a1
		Pkig
		Dnm1l
		Hnrnpdl
		Ccdc50
		Slc25a5
		Myh10
		Trim47
		Actn1
		Kdm5a
		Tubb2a
		Tspan2
		Rhoa
		H3f3a
		Fstl1
		Ifnar1
		Rfc1
		Rps10
		Ckap5
		Bst2
		Cntln
		Cdh5
		Fam111a
		Fkbp3
		Cdk4
		Rpl18
		Hspa5
		Rab7
		Gtf2h5
		Cnn2
		Htatsf1
		Tmem128
		Hnrnpl
		Serpina3f
		Frg1
		Tie1
		Strn3
		Tmem165
		Myl3
		Map4k4
		Tuba1a
		Sgce
		Palmd
		Tnks2
		Lrrc8c
		Psmc3
		Rsl1d1
		Cwc15
		Plat
		Prpf38b
		Rps10-ps1
		Ube2c
		Tk1
		Tap1
		Bhlhe40
		Cct3
		Tardbp
		Selk
		Sqstm1
		Hes1
		Ndufb9
		Map7d1
		Rras
		Gnb2
		Slc25a39
		Adh5
		Pcna
		Jak1
		Snrpd1
		Chd4
		Trappc1
		mt-Nd2
		Vwa1
		Ptbp3
		Rpl6
		Metap2
		Hmgb2
		Ggnbp2
		Atp5e
		mmu-mir-703
		Paip2
		Phf11d
		Rab18
		Rad23b
		1810037I17Rik
		Ddx6
		Txnrd1
		Tspan6
		Ptpra
		Atf4
		Serp1
		Hsp90ab1
		Tmem167
		Ppp2r2a
		Cebpd
		Baz2b
		H2afv
		Mef2a
		Bcap31
		Postn
		Polr2j
		Grrp1
		Tcp1
		S100a11
		Cd2ap
		Naa50
		Anxa6
		Pcmt1
		Rps3
		Colgalt1
		Psme2
		Tomm7
		Plcb4
		Kif5b
		Cald1
		Etf1
		Fxr1
		Tmf1
		Eif3i
		Tbpl1
		Rasal2
		Sdhc
		Zmiz1
		Vps36
		Bcl10
		Cdk11b
		Cox7a2
		Kdelr1
		Tspan7
		Brd8
		Hdlbp
		Prdx1
		Sparcl1
		Usp1
		Rps20
		Tiprl
		Stat1
		Set
		Rock1
		Mydgf
		Bzw1
		Top2b
		mt-Cytb
		Vps29
		Nrp2
		Acadl
		Anxa1
		Apc
		Ppp2r1a
		Ldb2
		Fn1
		Nedd4
		Plekha1
		Top2a
		Itgb1
		Rps5
		Socs1
		Tmem261
		Cxxc5
		Akap9
		Tmem50a
		Rhoc
		Ndufa6
		Sin3b
		Acot9
		Rdx
		Morf4l2
		Serbp1
		Pdap1
		Bcas2
		Zc3h15
		Mocs2
		Rwdd1
		Clta
		Blmh
		Cox7a2l
		Pdcd10
		Upf3a
		Ctla2a
		2810428I15Rik
		Cenpf
		Eif1ax
		Srpk1
		Cd109
		Naa15
		Tra2a
		Trappc4
		Cript
		Nek7
		Cdipt
		Timm17a
		Fscn1
		Gm6472
		H2-Q4
		Nr3c1
		Actl6a
		Rps25
		Ift122
		Ctnnbip1
		St13
		Dynlt3
		Hsbp1
		Fam120a
		Slc38a2
		Abhd17a
		Ndufc2
		Zdhhc20
		Eef1b2
		Ezh2
		Lman1
		Cks1b
		Ppp1r12a
		2310036O22Rik
		Utp3
		Syap1
		Gltscr2
		Zfp638
		Sf3b1
		Nfib
		Ndufb10
		Dpy30
		Idh3b
		Tjp1
		Parp14
		Cdc37
		Tab2
		Cdkn1b
		Ssr2
		Cct8
		Lrrc58
		Mrfap1
		Ddx39b
		Vdac3
		Zfp422
		Klf3
		Ubn1
		Necap2
		Snrpf
		Pa2g4
		Gm37376
		Cnih4
		Trpm7
		Rpn2
		Ssr4
		Eif5a
		Ech1
		Dach1
		Tor1aip1
		Ywhaz
		Gpi1
		Kras
		Bag1
		1110004F10Rik
		Ccdc85b
		Rps13-ps2
		Sf3b5
		Smc5
		Tmed9
		Anapc16
		Lyar
		Sys1
		Ddost
		Znrf1
		Zfand5
		Nsd1
		Wasf2
		Cox5a
		Ptma
		Vamp3
		Arhgap18
		Socs3
		Tmsb4x
		Hadha
		Emc3
		Mtf2
		Pcdh17
		Carhsp1
		Minos1
		Ppap2a
		Lgals9
		Cenpb
		Ppic
		Syf2
		Hnrnpc
		Anp32e
		2810417H13Rik
		Gabarap
		Rps11
		Glrx3
		Rhoj
		Tubb5
		Psmb6
		Pkn2
		Atpif1
		Ralb
		Rsrc2
		Irf2
		Gsk3b
		Ccdc186
		Mdh1
		Ptrf
		Mapre1
		Gna13
		Gm12250
		Krtcap2
		Uqcr10
		Mbnl2
		Nucb1
		Matr3
		2022-03-02
		Btnl9
		Cfdp1
		Tyms
		Manf
		Snhg8
		Twf1
		Map4
		Gm10260
		Vps35
		Tceb1
		H2-T23
		Vbp1
		Adamts1
		Tmem255a
		Hist1h1e
		Ndufs8
		Dnajb11
		Hars
		Marcksl1
		Cox6c
		Snrpd3
		Prdx5
		Rps7
		Lamb1
		Rpa3
		Cuta
		Ifngr1
		Sh3glb2
		Rbm28
		Add1
		Eif4g1
		Qk
		Gm8995
		Elk3
		Secisbp2l
		Pja2
		Arhgdia
		Isg15
		Ociad1
		Park7
		Tm4sf1
		Itm2b
		Atp5k
		Lamtor2
		Ubb
		Mrpl30
		Cd34
		Mfng
		Sub1
		Pcmtd1
		Cul5
		Baz1b
		Erbb2ip
		Rbp1
		Ndufa8
		Wipf1
		Irgm1
		Ifitm3
		Paics
		Bod1l
		Gnas
		Rab11a
		Sfpq
		Jup
		Rpl41
		Puf60
		Bub3
		Smagp
		Gja1
		Larp4b
		Myh9
		Rbx1
		Rap1b
		Setd5
		Tmem256
		Atp5j2
		Smim15
		Emc7
		Sf3a3
		Rbbp7
		Rgl2
		Fermt2
		Ubap2l
		Gmnn
		Hnrnpab
		Myct1
		Bud31
		Ppp2r5c
		Psmd8
		Atraid
		Rplp1
		Psma1
		Adprh
		Sarnp
		Eif2s2
		Mrpl17
		Slc6a6
		Tbca
		Coa3
		Myl12b
		Hnrnpa2b1
		G3bp2
		Csrp2
		Nudcd2
		Pcm1
		Mob4
		Lap3
		Fam32a
		Eapp
		Cxx1b
		Smarca5
		Eva1a
		Ddb1
		Txndc17
		Abcf1
		Lbr
		Akr1a1
		Lcorl
		Psmd14
		Nudt4
		Stoml2
		Hmox2
		Ssbp4
		Pfdn5
		Smarca4
		Gm5963
		Apold1
		Gpx1
		Arf5
		Ndufb7
		Iqgap1
		Nckap1
		2700060E02Rik
		Acat1
		Grb2
		Zmat2
		Srpr
		Oaz2
		Ptpn12
		Mpc2
		Etfb
		Chmp3
		Zc3h13
		Eif4h
		Ets1
		Tsn
		Ufc1
		Tceb2
		Ap2s1
		Ccdc59
		Eml4
		Stx12
		Kpnb1
		Ndufb6
		Rnf11
		1810011O10Rik
		Fuca1
		1500012F01Rik
		Tgm2
		Polr2e
		2022-09-07
		Eif4a2
		Id3
		Snrpa1
		Rps3a1
		Ets2
		Atp5o
		Fth1
		Pkm
		Mgll
		Smc4
		Mapk1
		Canx
		Dnajc3
		Pdcd6
		Smc1a
		Spcs1
		Nin
		Cmpk1
		Arhgef12
		Zyx
		Eif4a3
		Rps26-ps1
		Wnk1
		Pea15a
		Ndufa10
		Siva1
		Ccar1
		Abracl
		Pdia4
		Rpl23
		Esd
		Hspa9
		Tpm1
		Ndufab1
		Acap2
		Egfl7
		Rab14
		Gas5
		Egr1
		Nasp
		Clic4
		Chd7
		Pnisr
		R3hdm1
		Apbb2
		Rad21
		Sars
		Mmp14
		Psmd6
		Tm2d2
		Adss
		Kitl
		H13
		Uqcrh
		Dnaja2
		Myh6
		Klhl4
		Dnajc8
		Igf2
		Ehd4
		Lsm6
		Peg3
		Rps24
		Itm2c
		Psma7
		Hnrnpa0
		Sod1
		Snrnp70
		Sumo3
		Cox5b
		Anapc5
		Sae1
		Lsm8
		Mrpl20
		Serinc3
		Msn
		Gtf2a2
		Magt1
		Utp11l
		Nemf
		Brd4
		Xist
		Ier3
		Eif1b
		Rps9
		Gnpda2
		Picalm
		Arpc4
		Cfap20
		Zfp36
		N4bp3
		Mef2c
		Vdac1
		Nolc1
		Cyba
		Snrnp27
		Psmc5
		Exoc5
		Pnrc1
		Ilf2
		Junb
		Hnrnpr
		2022-09-10
		Lpl
		Flna
		Tmem140
		H2-K1
		Fis1
		Flt1
		Arf6
		Atad2
		Ptges3
		Sptbn1
		Bsg
		Dusp2
		Tnni3
		Afap1l1
		Grb10
		Psmb3
		Tprgl
		Hspd1
		Mesdc2
		Trp53i11
		Psmb9
		Ncor1
		Fcho2
		Rad51ap1
		Fam204a
		Pdia6
		H2afx
		Gtf2f1
		Sri
		G3bp1
		Rbms1
		Skp1a
		Pitpna
		Crebbp
		Prrg3
		Tspan13
		Gng12
		Babam1
		Nes
		Akap12
		Brd2
		Igtp
		Zfr
		Rsbn1l
		Ablim1
		Ndfip2
		Rps6ka3
		Atp5c1
		Rab2a
		Ndufa3
		Timm13
		Zcchc11
		Chchd1
		Srsf7
		Ap1s2
		Dok4
		Uqcrq
		Xrn2
		Rap2a
		Myl2
		Ccnl1
		Rps27l
		Icam2
		Pak1ip1
		Eif3f
		Nap1l1
		Ralbp1
		2210013O21Rik
		Tnrc6a
		Socs2
		Ptp4a2
		2022-09-02
		Tnfrsf1a
		Hp1bp3
		Khdrbs1
		Nop58
		Tia1
		Tonsl
		Pbrm1
		Nxf1
		Cttnbp2nl
		Taok1
		Zfp91
		Tm9sf3
		Prnp
		Scand1
		Eif2ak2
		Shfm1
		Ndufa12
		Eci2
		Grpel1
		Ost4
		Cox6b1
		Chmp5
		Ly6a
		Eea1
		Fxyd5
		Serinc1
		Mtss1
		Tax1bp1
		Smc2
		Rnf114
		Tkt
		Lxn
		Lsm4
		Snx3
		Oxct1
		Anxa5
		Plk2
		Prrc2c
		Tpst2
		Cnot6l
		Igf2r
		Tmod3
		Gdi2
		Zranb2
		Sec11a
		Lyn
		Phb2
		Atox1
		2810025M15Rik
		Phf20l1
		Tspan18
		Tcf3
		Rbm17
		Map4k5
		Gimap4
		Elf1
		Cd47
		Ndufv2
		Eif5b
		2022-09-15
		Gm9800
		Phactr2
		Cast
		Bola2
		Notch1
		Psma5
		Psmd4
		Wapl
		Leprot
		Ckap4
		Sf3b2
		Clk1
		Ubtf
		Ddx17
		Rrbp1
		Saraf
		Ranbp1
		Calm3
		Psmd13
		Dpysl2
		Cd9
		Atp5g3
		Son
		Tpp2
		Sec63
		Ccny
		Phf14
		Sar1a
		Fnbp1l
		Coro1c
		Hnrnpu
		Ube2d3
		Tmem204
		Pkp4
		Rps26
		Vapa
		Incenp
		Ptpn1
		Anapc11
		Ssna1
		Usp16
		Fbxw2
		Cyb5a
		Wars
		Eprs
		Ube2q1
		Cdc42
		Ifnar2
		Sp3
		Ptms
		Gm9794
		Rab8a
		Ehd2
		Ptpn18
		Sec61a1
		Smad1
		Pin1
		Slc25a3
		Ctbp1
		Serpinh1
		Arglu1
		Sumo1
		Gng5
		Lims1
		Hsp90aa1
		Cenpa
		Ttc3
		Arpp19
		Jun
		Arpc2
		Jmjd1c
		Gbp5
		Slirp
		Cpne3
		Ubald2
		Rab1a
		Slc25a4
		Nr4a1
		Rgcc
		Pnp
		Gspt1
		Gnai2
		Psmb2
		Ier5
		Pecam1
		Srrt
		Cpsf6
		Ahnak
		Ssrp1
		Chd1
		Nsmce1
		Gbp3
		Birc5
		Kif23
		Fabp3
		Tmem59
		Atp5b
		Sppl2a
		Vcl
		Btf3
		Mki67
		Ift20
		Asap2
		Crip1
		Gnb1
		Anp32a
		Ywhaq
		Ube2r2
		Rala
		Rbpms
		Ndufs6
		Sfswap
		Lmna
		Clic1
		Tmed5
		Stat3
		Myl6
		Dek
		Pak2
		Copb2
		Sypl
		Pafah1b1
		Tmem30a
		Sema7a
		Atp5a1
		Cltc
		Hint1
		Chmp2b
		Tpd52l2
		Wbp4
		Laptm4a
		Eif3d
		Capn2
		Ywhab
		2410015M20Rik
		Rpl4
		Meox1
		Fkbp1a
		Arid4b
		Lamp1
		Ubxn2a
		Eif3k
		Cyfip1
		Knop1
		Sbds
		Slc12a2
		Ywhah
		N4bp1
		Anxa3
		Ctnnb1
		Prelid1
		Psmc1
		Hdac2
		Orc6
		Dhx36
		Maged2
		Dnaja1
		Pfdn1
		Lpar4
		Slc29a1
		Cotl1
		Prpf4b
		Gimap6
		Lgals1
		Itsn2
		Nfe2l2
		Ctsb
		Tnfsf10
		Csnk1e
		Srsf10
		Cav2
		Hmg20b
		Tipin
		Nav1
		Rheb
		Sepp1
		Pcbp1
		Gm20721
		Mier1
		Slc39a10
		Vasp
		Kdelr2
		Aamp
		Cd93
		Sdhb
		Mtpn
		Ilk
		Sptan1
DARs	121	Arrdc4
		Mcu
		Mmp2
		Nav3
		Tom1l2
		n-R5s92
		Nup210
		9530026P05Rik
		Pah
		Itpr1
		Flrt1
		Prnd
		Myc
		Gm14642
		Lyst
		Ppp1r9a
		Fshr
		Ccdc54
		Ssmem1
		Tns3
		Pvt1
		Mvb12b
		Gata6
		4932412D23Rik
		Sox11
		D8Ertd82e
		Fam71f1
		Skap2
		Trappc6b
		Mthfd1l
		D430019H16Rik
		Vwa2
		Ccser1
		Gm15217
		4930441J16Rik
		Hmcn1
		Phlda1
		Mitf
		Crmp1
		Bean1
		Lrch1
		Gm29395
		Nol10
		Drd1a
		Pdzrn3
		P2ry1
		Mthfd1
		Il1rl1
		Flt4
		Gm13994
		Skp2
		Abl2
		1700049E22Rik
		Gpr110
		Sntb1
		6430573F11Rik
		Cep41
		4932438A13Rik
		Gm4258
		Samd12
		4930533K18Rik
		Abtb2
		Zscan2
		a
		Gm10649
		Gprc5c
		Gm22385
		Myo10
		Olfr371
		Skap1
		Stk32c
		Trio
		Nsmce2
		Gm5535
		Hao1
		Slc24a1
		Vti1a
		Fgfr2
		Arhgap26
		Mkl1
		Esrrb
		Zfp831
		Tbxas1
		Phb
		Cdkl1
		Zfp532
		Ptprm
		Gm11211
		1700012I11Rik
		Slc30a8
		Tcf7l2
		Ankrd46
		Pdgfb
		Cdca7l
		Zcwpw1
		Ice1
		Map10
		Sh3gl3
		Btbd9
		Gpr116
		Tanc1
		Tll2
		Cubn
		Gm20388
		Plac1
		Itga2
		Ifngr2
		Rassf9
		Piezo2
		Pxdc1
		Dppa4
		Mfap3l
		Gap43
		4921513I03Rik
		RP23-399N18.9
		A1bg
		Wwox
		Pvrl3
		Foxo1
		Psat1
		Gm9964
