# Supplementary material for: Endothelial cells adopt a pro-reparative immune responsive signature during cardiac injury
Source: Life Sci Alliance. 2023 Nov 27;7(2):e202201870. doi: 10.26508/lsa.202201870 (PMC10681909; doi:10.26508/lsa.202201870)
Supplement: Supplementary file 7 [file LSA-2022-01870_TableS7.xlsx]

## Sheet: Cluster Markers
	p_val	avg_log2FC	pct.1	pct.2	p_val_adj	cluster	gene
Pltp	0	3.60436	0.58	0.338	0	Capillary	Pltp
Timp4	0	3.17316	0.556	0.282	0	Capillary	Timp4
Tesk2	0	3.11333	0.319	0.183	0	Capillary	Tesk2
Ccdc85a	0	3.05427	0.606	0.331	0	Capillary	Ccdc85a
Kcna6	0	2.72824	0.429	0.188	0	Capillary	Kcna6
Cd36	0	2.23115	0.766	0.517	0	Capillary	Cd36
Lpl	0	1.673	0.599	0.345	0	Capillary	Lpl
Gm46367	0	1.6027	0.32	0.116	0	Capillary	Gm46367
Gm45464	0	1.53221	0.399	0.18	0	Capillary	Gm45464
Ly6m	0	1.41677	0.276	0.119	0	Capillary	Ly6m
Gm45309	0	1.40212	0.343	0.126	0	Capillary	Gm45309
Zfp980	0	1.39532	0.418	0.146	0	Capillary	Zfp980
Fabp4	0	1.38046	0.91	0.647	0	Capillary	Fabp4
Xlr3a	0	1.35063	0.294	0.12	0	Capillary	Xlr3a
D630036H23Rik	0	1.31241	0.293	0.119	0	Capillary	D630036H23Rik
Gm29675	0	1.30801	0.306	0.091	0	Capillary	Gm29675
Ccdc78	0	1.28161	0.339	0.136	0	Capillary	Ccdc78
Gm37306	0	1.26984	0.401	0.15	0	Capillary	Gm37306
Tcf15	0	1.26867	0.703	0.431	0	Capillary	Tcf15
AI182371	0	1.19494	0.319	0.099	0	Capillary	AI182371
Cd81	0	1.11243	0.771	0.528	0	Capillary	Cd81
Gpihbp1	0	0.977299	0.83	0.569	0	Capillary	Gpihbp1
Gm3331	0	0.930603	0.304	0.114	0	Capillary	Gm3331
Gm45437	0	0.917393	0.263	0.128	0	Capillary	Gm45437
Gm49874	0	0.851029	0.262	0.127	0	Capillary	Gm49874
Gm15880	0	0.79336	0.253	0.082	0	Capillary	Gm15880
Kcnj13	0	0.775543	0.342	0.167	0	Capillary	Kcnj13
Gng11	0	0.72099	0.777	0.537	0	Capillary	Gng11
D830036C21Rik	0	0.64654	0.27	0.102	0	Capillary	D830036C21Rik
Gm26801	0	0.641068	0.324	0.122	0	Capillary	Gm26801
Cgref1	0	0.581504	0.313	0.122	0	Capillary	Cgref1
Gm44899	0	0.554913	0.409	0.147	0	Capillary	Gm44899
Slc10a4	0	0.473008	0.386	0.153	0	Capillary	Slc10a4
D830024N08Rik	0	0.464374	0.316	0.142	0	Capillary	D830024N08Rik
Armh4	0	0.441151	0.265	0.121	0	Capillary	Armh4
Gm29994	0	0.440674	0.257	0.152	0	Capillary	Gm29994
Gm41611	0	0.39022	0.275	0.122	0	Capillary	Gm41611
Cpa3	0	0.388879	0.331	0.166	0	Capillary	Cpa3
Gm37756	0	0.370438	0.4	0.145	0	Capillary	Gm37756
Gm44549	0	0.341246	0.274	0.129	0	Capillary	Gm44549
Mgll	8.78235e-308	1.57734	0.748	0.495	1.39376e-303	Capillary	Mgll
A830082N09Rik	3.77254e-304	0.934804	0.382	0.195	5.98702e-300	Capillary	A830082N09Rik
Piwil2	2.43034e-297	0.402016	0.289	0.187	3.85694e-293	Capillary	Piwil2
Gm19391	8.19226e-294	0.560402	0.326	0.164	1.30011e-289	Capillary	Gm19391
Adgrv1	1.66271e-289	1.40478	0.277	0.153	2.63872e-285	Capillary	Adgrv1
Gm14703	2.00777e-288	1.00108	0.34	0.158	3.18633e-284	Capillary	Gm14703
Olfr889	1.40914e-284	0.329276	0.27	0.175	2.23631e-280	Capillary	Olfr889
Celf5	9.40263e-283	1.64924	0.293	0.174	1.4922e-278	Capillary	Celf5
Gm14391	1.13531e-277	1.57772	0.29	0.153	1.80173e-273	Capillary	Gm14391
Gm49802	6.1743e-276	0.472148	0.252	0.104	9.79861e-272	Capillary	Gm49802
Mfsd13b	1.54649e-272	0.269759	0.26	0.167	2.45428e-268	Capillary	Mfsd13b
Ckb	1.02763e-267	5.29193	0.521	0.328	1.63085e-263	Capillary	Ckb
Lims2	1.91448e-267	0.297335	0.693	0.463	3.03827e-263	Capillary	Lims2
Angptl4	6.16991e-263	0.508477	0.579	0.366	9.79164e-259	Capillary	Angptl4
Cavin2	5.94372e-256	0.775345	0.718	0.497	9.43269e-252	Capillary	Cavin2
Gm14582	2.13429e-253	1.23797	0.275	0.092	3.38711e-249	Capillary	Gm14582
Gm11827	1.71077e-251	0.988378	0.37	0.21	2.71499e-247	Capillary	Gm11827
Gm4189	1.12286e-249	1.99926	0.316	0.174	1.78198e-245	Capillary	Gm4189
Atp1b2	5.11753e-244	2.66506	0.285	0.147	8.12152e-240	Capillary	Atp1b2
Spaar	4.3727e-242	1.56412	0.462	0.236	6.93947e-238	Capillary	Spaar
Bcas3os1	5.53233e-242	0.541074	0.307	0.156	8.77981e-238	Capillary	Bcas3os1
Gm47904	2.67729e-238	1.12812	0.288	0.11	4.24885e-234	Capillary	Gm47904
Gm20406	2.16507e-237	0.983901	0.318	0.128	3.43596e-233	Capillary	Gm20406
Kank3	2.62477e-235	1.08873	0.673	0.463	4.16552e-231	Capillary	Kank3
Gm13625	1.06038e-233	0.422798	0.316	0.134	1.68282e-229	Capillary	Gm13625
Gm43514	1.70974e-233	2.04125	0.273	0.155	2.71336e-229	Capillary	Gm43514
Ccdc89	2.70345e-233	1.0794	0.26	0.165	4.29038e-229	Capillary	Ccdc89
Gm29322	9.89385e-233	4.81396	0.367	0.194	1.57015e-228	Capillary	Gm29322
Dhx58	3.89549e-232	1.34752	0.251	0.146	6.18215e-228	Capillary	Dhx58
Atad3aos	4.81162e-228	0.932306	0.372	0.18	7.63603e-224	Capillary	Atad3aos
Cpsf4l	2.15457e-227	0.630045	0.293	0.192	3.4193e-223	Capillary	Cpsf4l
Itpkb	1.43102e-223	1.40915	0.639	0.439	2.27104e-219	Capillary	Itpkb
2700054A10Rik	2.86427e-222	0.925711	0.261	0.124	4.5456e-218	Capillary	2700054A10Rik
Gm42949	5.42649e-221	0.463583	0.278	0.087	8.61184e-217	Capillary	Gm42949
3300002I08Rik	7.20945e-217	1.30064	0.314	0.183	1.14414e-212	Capillary	3300002I08Rik
Kcnc4	4.16177e-213	1.18624	0.306	0.164	6.60472e-209	Capillary	Kcnc4
Ggt5	9.68282e-213	1.5491	0.46	0.266	1.53666e-208	Capillary	Ggt5
Gm12002	5.79153e-211	4.21013	0.497	0.3	9.19116e-207	Capillary	Gm12002
Apod	1.84645e-207	0.36584	0.322	0.14	2.93032e-203	Capillary	Apod
Pdzrn3	1.54903e-204	3.61609	0.385	0.214	2.45831e-200	Capillary	Pdzrn3
1700020L24Rik	4.68777e-201	3.4884	0.311	0.147	7.43949e-197	Capillary	1700020L24Rik
Gfpt2	7.58361e-201	2.81615	0.286	0.18	1.20352e-196	Capillary	Gfpt2
Irx2	4.14156e-200	1.68769	0.405	0.241	6.57265e-196	Capillary	Irx2
E130310I04Rik	2.64934e-199	0.820784	0.251	0.139	4.2045e-195	Capillary	E130310I04Rik
Dennd6b	5.39529e-198	2.51595	0.374	0.201	8.56233e-194	Capillary	Dennd6b
Gm15635	2.56778e-197	0.664437	0.268	0.145	4.07506e-193	Capillary	Gm15635
Pcdh17	2.99396e-196	1.48507	0.638	0.451	4.75142e-192	Capillary	Pcdh17
BC028528	3.83527e-195	1.10735	0.617	0.432	6.08657e-191	Capillary	BC028528
Gm15859	7.70125e-195	0.819727	0.28	0.186	1.22219e-190	Capillary	Gm15859
Pla2g3	9.31757e-195	0.766089	0.315	0.155	1.4787e-190	Capillary	Pla2g3
Gm42937	2.61043e-191	1.96514	0.312	0.199	4.14276e-187	Capillary	Gm42937
Gm47802	2.58888e-189	2.14774	0.281	0.195	4.10855e-185	Capillary	Gm47802
Hoxa1	5.88773e-189	0.401751	0.309	0.213	9.34383e-185	Capillary	Hoxa1
Ccdc9b	1.00145e-188	4.88337	0.376	0.215	1.5893e-184	Capillary	Ccdc9b
Gm20705	4.74691e-188	1.59174	0.303	0.193	7.53334e-184	Capillary	Gm20705
Nav3	1.27594e-187	1.12063	0.531	0.374	2.02492e-183	Capillary	Nav3
Ushbp1	4.93408e-186	2.29535	0.682	0.5	7.83038e-182	Capillary	Ushbp1
Tmc3	2.27566e-182	1.52189	0.358	0.16	3.61148e-178	Capillary	Tmc3
Txnip	4.83122e-182	0.365629	0.638	0.45	7.66715e-178	Capillary	Txnip
Atp8a2	1.09311e-180	3.57896	0.371	0.253	1.73477e-176	Capillary	Atp8a2
Olfr1396	2.27772e-180	0.482215	0.295	0.172	3.61474e-176	Capillary	Olfr1396
A730011C13Rik	1.83153e-178	0.544204	0.271	0.149	2.90663e-174	Capillary	A730011C13Rik
Gm48899	5.53582e-178	0.522235	0.261	0.16	8.78534e-174	Capillary	Gm48899
Tbc1d2	2.73272e-176	0.846112	0.386	0.228	4.33683e-172	Capillary	Tbc1d2
Clic5	6.74907e-175	0.552753	0.614	0.443	1.07108e-170	Capillary	Clic5
Zfp354c	1.15611e-174	2.1085	0.283	0.193	1.83474e-170	Capillary	Zfp354c
Gm12743	3.67704e-174	1.97835	0.334	0.204	5.83546e-170	Capillary	Gm12743
Kcnj11	1.9572e-173	0.520866	0.366	0.174	3.10608e-169	Capillary	Kcnj11
Trim14	3.08688e-173	2.17226	0.251	0.129	4.89888e-169	Capillary	Trim14
5430400D12Rik	6.12992e-173	1.14245	0.388	0.215	9.72818e-169	Capillary	5430400D12Rik
Gm43768	5.45098e-172	1.75862	0.324	0.214	8.65071e-168	Capillary	Gm43768
Gm11542	2.33858e-171	0.82621	0.286	0.19	3.71133e-167	Capillary	Gm11542
Dok7	3.93286e-171	1.06481	0.357	0.243	6.24145e-167	Capillary	Dok7
Asphd1	1.03059e-168	0.450611	0.285	0.197	1.63554e-164	Capillary	Asphd1
Ccdc85b	1.29261e-168	0.617946	0.717	0.562	2.05138e-164	Capillary	Ccdc85b
Abcb4	4.45601e-168	3.58564	0.316	0.149	7.07169e-164	Capillary	Abcb4
Gm45606	1.33173e-167	2.19415	0.295	0.155	2.11345e-163	Capillary	Gm45606
Gm10643	3.48901e-167	0.291724	0.313	0.177	5.53705e-163	Capillary	Gm10643
Rassf9	1.27666e-166	0.693996	0.499	0.351	2.02606e-162	Capillary	Rassf9
Mxd4	1.89791e-166	0.453361	0.642	0.46	3.01199e-162	Capillary	Mxd4
Cds1	8.47492e-166	3.56254	0.293	0.144	1.34497e-161	Capillary	Cds1
Lrrc56	1.35487e-164	4.18312	0.293	0.177	2.15017e-160	Capillary	Lrrc56
Gm45890	2.01477e-164	0.809591	0.331	0.213	3.19743e-160	Capillary	Gm45890
Zfp605	1.65837e-163	3.93635	0.357	0.227	2.63183e-159	Capillary	Zfp605
Lipe	1.83762e-163	1.74798	0.469	0.322	2.9163e-159	Capillary	Lipe
A930001M01Rik	2.05222e-163	1.0303	0.428	0.244	3.25687e-159	Capillary	A930001M01Rik
Gm12905	2.39559e-163	1.99524	0.309	0.209	3.80181e-159	Capillary	Gm12905
Mettl25	4.20069e-161	0.97355	0.341	0.21	6.66649e-157	Capillary	Mettl25
Mamdc4	1.14078e-160	0.417975	0.262	0.165	1.81042e-156	Capillary	Mamdc4
Necab3	1.8057e-160	3.89801	0.406	0.248	2.86565e-156	Capillary	Necab3
Mcf2l	9.58698e-160	0.840145	0.553	0.394	1.52145e-155	Capillary	Mcf2l
BC037032	1.44898e-159	2.01508	0.322	0.193	2.29953e-155	Capillary	BC037032
Zfp335os	4.68405e-159	1.28562	0.254	0.167	7.43358e-155	Capillary	Zfp335os
Hspa1b	1.50326e-157	1.52438	0.255	0.194	2.38567e-153	Capillary	Hspa1b
Pagr1a	1.62007e-156	2.30999	0.336	0.206	2.57105e-152	Capillary	Pagr1a
Inha	2.00994e-156	0.32559	0.266	0.181	3.18978e-152	Capillary	Inha
AC137513.1	3.04246e-156	1.76233	0.343	0.208	4.82838e-152	Capillary	AC137513.1
Dnaaf5	9.94471e-155	1.36975	0.355	0.203	1.57823e-150	Capillary	Dnaaf5
Pcdhgb1	1.59183e-154	2.32544	0.312	0.194	2.52623e-150	Capillary	Pcdhgb1
Gm43221	1.90175e-153	1.16756	0.311	0.159	3.01807e-149	Capillary	Gm43221
A930012O16Rik	6.20578e-153	0.645285	0.262	0.186	9.84857e-149	Capillary	A930012O16Rik
Rflnb	6.49033e-153	0.638597	0.642	0.481	1.03001e-148	Capillary	Rflnb
Gngt2	1.957e-152	1.07629	0.59	0.432	3.10576e-148	Capillary	Gngt2
B230303O12Rik	2.68156e-152	0.691814	0.26	0.218	4.25563e-148	Capillary	B230303O12Rik
Lig4	1.20054e-151	3.38619	0.318	0.184	1.90525e-147	Capillary	Lig4
Fan1	4.41572e-151	1.04007	0.362	0.228	7.00774e-147	Capillary	Fan1
Gm16576	1.03868e-149	0.535477	0.284	0.213	1.64838e-145	Capillary	Gm16576
4930425P05Rik	1.15337e-149	1.61926	0.268	0.154	1.83039e-145	Capillary	4930425P05Rik
Gm48617	2.89098e-149	5.69518	0.409	0.273	4.58799e-145	Capillary	Gm48617
Gm4258	1.30639e-148	1.9691	0.424	0.269	2.07324e-144	Capillary	Gm4258
Tsacc	1.38049e-147	1.04855	0.314	0.212	2.19084e-143	Capillary	Tsacc
Gm29007	2.73537e-147	2.06076	0.365	0.201	4.34103e-143	Capillary	Gm29007
Ablim3	3.40689e-147	2.40031	0.571	0.428	5.40673e-143	Capillary	Ablim3
Kifc2	5.00065e-146	1.06085	0.256	0.197	7.93604e-142	Capillary	Kifc2
Lyrm7	9.13904e-146	1.41224	0.252	0.185	1.45037e-141	Capillary	Lyrm7
Dok4	1.33406e-144	0.827894	0.585	0.433	2.11716e-140	Capillary	Dok4
1700055D18Rik	4.78192e-144	0.725841	0.292	0.198	7.58891e-140	Capillary	1700055D18Rik
4930500M09Rik	1.48159e-143	0.6227	0.271	0.214	2.35128e-139	Capillary	4930500M09Rik
Lgals4	3.88323e-143	1.84027	0.281	0.185	6.16268e-139	Capillary	Lgals4
9330121J05Rik	8.7544e-143	0.520277	0.37	0.221	1.38932e-138	Capillary	9330121J05Rik
Rasgrp2	9.15839e-143	1.31008	0.459	0.335	1.45344e-138	Capillary	Rasgrp2
Ets1	9.39425e-143	0.878827	0.642	0.495	1.49087e-138	Capillary	Ets1
Inka1	1.32123e-142	1.05914	0.526	0.38	2.09679e-138	Capillary	Inka1
Pnkd	2.12964e-142	0.730092	0.622	0.464	3.37974e-138	Capillary	Pnkd
Padi4	3.59898e-142	1.28619	0.254	0.158	5.71158e-138	Capillary	Padi4
Cav1	6.59415e-142	0.496171	0.774	0.611	1.04649e-137	Capillary	Cav1
4933427D14Rik	9.20447e-142	0.492852	0.26	0.177	1.46075e-137	Capillary	4933427D14Rik
Cyp4b1	2.02306e-141	4.34483	0.434	0.283	3.21059e-137	Capillary	Cyp4b1
Clba1	1.66631e-140	3.00857	0.267	0.181	2.64443e-136	Capillary	Clba1
Slc28a2	1.70544e-138	0.679849	0.492	0.362	2.70654e-134	Capillary	Slc28a2
Rps11	3.12846e-138	0.487549	0.614	0.451	4.96486e-134	Capillary	Rps11
Adora2a	3.25043e-138	1.11634	0.48	0.346	5.15843e-134	Capillary	Adora2a
Gm36827	6.75901e-138	1.37167	0.293	0.122	1.07265e-133	Capillary	Gm36827
Cmbl	1.8379e-136	0.469253	0.321	0.2	2.91675e-132	Capillary	Cmbl
Igf2os	6.22817e-136	0.413764	0.255	0.172	9.88411e-132	Capillary	Igf2os
Tecrl	3.46835e-135	1.86045	0.329	0.169	5.50427e-131	Capillary	Tecrl
Cmtm8	4.45103e-135	0.753929	0.61	0.462	7.06378e-131	Capillary	Cmtm8
Gm42869	6.19126e-135	2.22895	0.331	0.235	9.82553e-131	Capillary	Gm42869
Agmo	1.2326e-134	2.99515	0.314	0.198	1.95614e-130	Capillary	Agmo
Gm26559	1.97949e-134	0.509435	0.301	0.21	3.14145e-130	Capillary	Gm26559
Zfp647	2.41776e-134	1.99835	0.334	0.217	3.83698e-130	Capillary	Zfp647
Tcf4	2.65678e-134	1.18531	0.705	0.559	4.21631e-130	Capillary	Tcf4
Gypc	3.43879e-134	2.44503	0.36	0.257	5.45736e-130	Capillary	Gypc
Defb25	5.16879e-134	2.14584	0.308	0.182	8.20287e-130	Capillary	Defb25
0610009L18Rik	2.32757e-133	1.15058	0.251	0.186	3.69386e-129	Capillary	0610009L18Rik
H2-M5	1.42622e-132	0.697572	0.292	0.196	2.26342e-128	Capillary	H2-M5
Rab6b	2.45171e-132	0.837303	0.318	0.203	3.89086e-128	Capillary	Rab6b
Gimap6	2.61872e-132	0.486111	0.673	0.521	4.15591e-128	Capillary	Gimap6
Tgfbr3l	8.1986e-132	0.63342	0.27	0.194	1.30112e-127	Capillary	Tgfbr3l
Gm16023	4.07021e-131	0.832209	0.333	0.204	6.45943e-127	Capillary	Gm16023
Ssh2	5.06697e-131	1.68769	0.471	0.323	8.04127e-127	Capillary	Ssh2
Gm26660	9.80558e-131	3.36178	0.28	0.195	1.55615e-126	Capillary	Gm26660
Mmp28	2.17345e-130	2.24775	0.337	0.246	3.44927e-126	Capillary	Mmp28
Tspan7	3.4305e-130	0.807723	0.617	0.47	5.4442e-126	Capillary	Tspan7
Kcnmb4os2	4.20149e-130	1.45803	0.263	0.17	6.66776e-126	Capillary	Kcnmb4os2
Gdpd2	6.03016e-130	2.03747	0.296	0.19	9.56987e-126	Capillary	Gdpd2
Inka2	1.31612e-129	0.648754	0.347	0.174	2.08869e-125	Capillary	Inka2
Kcnb1	3.10253e-129	5.62935	0.381	0.232	4.92372e-125	Capillary	Kcnb1
A330023F24Rik	3.13605e-129	1.14958	0.275	0.17	4.97691e-125	Capillary	A330023F24Rik
Sptbn2	6.23953e-129	1.02067	0.256	0.163	9.90213e-125	Capillary	Sptbn2
Vsir	1.28381e-128	1.19216	0.395	0.283	2.0374e-124	Capillary	Vsir
Myct1	2.83279e-128	0.654132	0.65	0.51	4.49563e-124	Capillary	Myct1
Gm45716	3.09893e-128	2.89815	0.401	0.292	4.918e-124	Capillary	Gm45716
Nars2	7.00826e-128	5.71767	0.298	0.203	1.11221e-123	Capillary	Nars2
Adcy9	7.19429e-128	0.328733	0.327	0.227	1.14173e-123	Capillary	Adcy9
Trim12c	1.39067e-127	0.99203	0.37	0.236	2.20699e-123	Capillary	Trim12c
Meak7	1.89512e-127	2.65741	0.377	0.252	3.00756e-123	Capillary	Meak7
Fam78b	2.30282e-127	0.466955	0.448	0.322	3.65457e-123	Capillary	Fam78b
Nipa1	5.15741e-127	1.77746	0.324	0.219	8.18481e-123	Capillary	Nipa1
Zfp956	1.75176e-126	2.16738	0.27	0.195	2.78004e-122	Capillary	Zfp956
Sptbn1	1.99005e-126	0.605158	0.654	0.5	3.15821e-122	Capillary	Sptbn1
2900052L18Rik	2.22437e-126	3.84187	0.384	0.238	3.53008e-122	Capillary	2900052L18Rik
Arhgap18	2.93922e-126	0.926944	0.616	0.475	4.66454e-122	Capillary	Arhgap18
Cldn5	7.02601e-126	0.662014	0.646	0.496	1.11503e-121	Capillary	Cldn5
Slc16a11	7.28325e-126	0.827331	0.252	0.195	1.15585e-121	Capillary	Slc16a11
Gm10532	2.36391e-125	0.850058	0.263	0.156	3.75153e-121	Capillary	Gm10532
Mmp25	4.62614e-125	2.22317	0.254	0.157	7.34169e-121	Capillary	Mmp25
Rundc3b	5.69336e-125	3.09904	0.333	0.206	9.03536e-121	Capillary	Rundc3b
Jam2	7.61688e-125	0.253975	0.594	0.452	1.2088e-120	Capillary	Jam2
F2rl3	7.73804e-125	2.46852	0.346	0.204	1.22803e-120	Capillary	F2rl3
Gm16897	9.18708e-125	1.27832	0.25	0.177	1.45799e-120	Capillary	Gm16897
Vstm5	1.16555e-124	0.655133	0.282	0.184	1.84973e-120	Capillary	Vstm5
Tsnax	8.83758e-124	0.898932	0.511	0.379	1.40252e-119	Capillary	Tsnax
Unc45b	1.31404e-123	0.672673	0.573	0.433	2.08538e-119	Capillary	Unc45b
Gtf3c4	1.90836e-123	3.1536	0.337	0.236	3.02857e-119	Capillary	Gtf3c4
A730020E08Rik	1.91868e-123	2.17181	0.324	0.236	3.04495e-119	Capillary	A730020E08Rik
Gm42664	6.45617e-123	1.78924	0.283	0.19	1.02459e-118	Capillary	Gm42664
Fam117b	1.74195e-122	0.73026	0.428	0.306	2.76448e-118	Capillary	Fam117b
Arhgap27os1	2.37587e-122	1.57298	0.311	0.196	3.77051e-118	Capillary	Arhgap27os1
Hsp90aa1	3.01265e-122	3.49592	0.278	0.44	4.78108e-118	Capillary	Hsp90aa1
Gm29055	1.25924e-121	2.16532	0.338	0.242	1.99841e-117	Capillary	Gm29055
Fam185a	4.63989e-121	5.71117	0.278	0.208	7.36351e-117	Capillary	Fam185a
Zfp185	9.16632e-121	0.657306	0.275	0.171	1.4547e-116	Capillary	Zfp185
Gm10642	2.25721e-120	1.60127	0.313	0.201	3.58219e-116	Capillary	Gm10642
4833417C18Rik	8.31753e-120	1.29558	0.349	0.209	1.31999e-115	Capillary	4833417C18Rik
Prpsap2	6.4795e-119	2.27449	0.269	0.204	1.0283e-114	Capillary	Prpsap2
Rab3d	6.87491e-119	2.00663	0.317	0.231	1.09105e-114	Capillary	Rab3d
St8sia4	7.30811e-119	7.54171	0.456	0.34	1.1598e-114	Capillary	St8sia4
Hrct1	1.01919e-118	2.02176	0.429	0.277	1.61746e-114	Capillary	Hrct1
Gm15787	1.31247e-118	3.0395	0.283	0.241	2.08289e-114	Capillary	Gm15787
Fdxacb1	1.84982e-118	6.03392	0.276	0.194	2.93566e-114	Capillary	Fdxacb1
Shroom1	3.27825e-118	1.66168	0.272	0.159	5.20258e-114	Capillary	Shroom1
Taf1c	3.30831e-118	4.96577	0.327	0.238	5.25028e-114	Capillary	Taf1c
Gm14410	4.83534e-117	1.36232	0.331	0.215	7.67369e-113	Capillary	Gm14410
4933432I03Rik	2.03276e-116	0.626588	0.3	0.217	3.22599e-112	Capillary	4933432I03Rik
Matn2	2.45776e-116	1.6009	0.261	0.116	3.90046e-112	Capillary	Matn2
Gm10638	3.10637e-116	2.24545	0.458	0.336	4.92981e-112	Capillary	Gm10638
Sema6a	3.37947e-116	1.80519	0.577	0.442	5.36321e-112	Capillary	Sema6a
Gm45509	6.16846e-116	0.703152	0.34	0.227	9.78935e-112	Capillary	Gm45509
Gm38115	6.6216e-116	2.01019	0.386	0.239	1.05085e-111	Capillary	Gm38115
Akr1c19	1.6357e-115	6.09742	0.319	0.196	2.59586e-111	Capillary	Akr1c19
Cdkl1	1.34408e-114	3.02368	0.401	0.27	2.13305e-110	Capillary	Cdkl1
Alkbh7	1.72313e-114	0.77913	0.292	0.22	2.73461e-110	Capillary	Alkbh7
Fam221a	2.04468e-114	1.13337	0.269	0.207	3.24491e-110	Capillary	Fam221a
Il16	7.24831e-114	1.12492	0.291	0.216	1.15031e-109	Capillary	Il16
Bcdin3d	9.43024e-114	2.60414	0.346	0.225	1.49658e-109	Capillary	Bcdin3d
Caprin2	1.67939e-113	1.61357	0.263	0.173	2.66519e-109	Capillary	Caprin2
A530016L24Rik	3.04451e-113	1.40342	0.341	0.185	4.83164e-109	Capillary	A530016L24Rik
Fut4	3.39982e-113	3.99063	0.293	0.167	5.39551e-109	Capillary	Fut4
Zfp408	6.23411e-113	2.98974	0.361	0.249	9.89353e-109	Capillary	Zfp408
Rab42	7.11719e-113	6.1317	0.32	0.231	1.1295e-108	Capillary	Rab42
Nudt12	7.3559e-113	2.10495	0.298	0.203	1.16738e-108	Capillary	Nudt12
Gm39465	8.20207e-113	0.945503	0.286	0.224	1.30167e-108	Capillary	Gm39465
Gm42595	1.10861e-112	0.385189	0.311	0.224	1.75937e-108	Capillary	Gm42595
Gm17259	2.18646e-112	2.6509	0.341	0.224	3.4699e-108	Capillary	Gm17259
Krba1	4.58315e-112	0.976388	0.332	0.205	7.27345e-108	Capillary	Krba1
Qk	8.7539e-112	0.644582	0.64	0.501	1.38924e-107	Capillary	Qk
Btbd6	1.20567e-110	0.904137	0.328	0.257	1.91339e-106	Capillary	Btbd6
9930111J21Rik1	3.88089e-110	0.416192	0.27	0.202	6.15897e-106	Capillary	9930111J21Rik1
Afdn	7.24643e-110	0.988233	0.62	0.478	1.15001e-105	Capillary	Afdn
Sil1	7.24936e-110	0.490699	0.284	0.219	1.15047e-105	Capillary	Sil1
Tprgl	1.00455e-109	0.580203	0.617	0.485	1.59423e-105	Capillary	Tprgl
Gimap4	1.29892e-109	0.392619	0.678	0.535	2.06139e-105	Capillary	Gimap4
Agfg2	1.45499e-109	0.434412	0.297	0.216	2.30906e-105	Capillary	Agfg2
Stfa3	1.5833e-109	0.910708	0.305	0.141	2.51269e-105	Capillary	Stfa3
Zfp770	1.86475e-109	4.09875	0.311	0.217	2.95936e-105	Capillary	Zfp770
Tead4	2.74867e-109	5.83296	0.343	0.24	4.36215e-105	Capillary	Tead4
Exo5	3.18786e-109	6.41136	0.298	0.212	5.05913e-105	Capillary	Exo5
AC163347.1	7.73802e-109	1.21303	0.329	0.206	1.22802e-104	Capillary	AC163347.1
A430106G13Rik	8.83204e-109	1.81416	0.265	0.209	1.40165e-104	Capillary	A430106G13Rik
Gm30655	1.49605e-108	1.31653	0.269	0.162	2.37424e-104	Capillary	Gm30655
4930443O20Rik	4.40331e-108	1.40344	0.279	0.174	6.98805e-104	Capillary	4930443O20Rik
Gm47320	9.20493e-108	3.06407	0.382	0.232	1.46082e-103	Capillary	Gm47320
Gm43254	2.60006e-107	1.00835	0.358	0.238	4.1263e-103	Capillary	Gm43254
Gm15402	4.16358e-107	1.48615	0.289	0.202	6.60759e-103	Capillary	Gm15402
Xpc	9.5447e-107	6.99687	0.322	0.228	1.51474e-102	Capillary	Xpc
Tafa3	1.33615e-106	2.71918	0.319	0.21	2.12048e-102	Capillary	Tafa3
Chn1	1.7108e-106	1.12147	0.287	0.227	2.71504e-102	Capillary	Chn1
Zfp174	2.36038e-106	1.31977	0.287	0.194	3.74593e-102	Capillary	Zfp174
Scrn3	2.94732e-106	3.769	0.265	0.188	4.6774e-102	Capillary	Scrn3
Znrd1as	4.11052e-106	3.40406	0.281	0.205	6.52339e-102	Capillary	Znrd1as
Ppm1l	4.96979e-106	4.24017	0.275	0.19	7.88705e-102	Capillary	Ppm1l
Dync2li1	9.32229e-106	3.03048	0.324	0.198	1.47945e-101	Capillary	Dync2li1
Prickle1	2.67517e-105	0.586604	0.34	0.217	4.24549e-101	Capillary	Prickle1
Gm10277	5.10173e-105	0.870927	0.328	0.189	8.09645e-101	Capillary	Gm10277
Gm29453	7.76309e-105	2.23348	0.324	0.225	1.232e-100	Capillary	Gm29453
Cep97	1.0028e-104	2.62941	0.269	0.197	1.59145e-100	Capillary	Cep97
Itpripl1	1.18702e-104	1.14049	0.355	0.237	1.8838e-100	Capillary	Itpripl1
Tmem220	1.35153e-104	5.38351	0.272	0.182	2.14488e-100	Capillary	Tmem220
Slc38a7	2.08262e-104	0.558238	0.3	0.225	3.30512e-100	Capillary	Slc38a7
Pcdhga4	2.23041e-104	0.27077	0.287	0.238	3.53966e-100	Capillary	Pcdhga4
Arap2	2.58263e-104	2.37737	0.319	0.235	4.09863e-100	Capillary	Arap2
Ercc2	2.85435e-104	6.00421	0.315	0.229	4.52985e-100	Capillary	Ercc2
Sugp2	3.23702e-104	2.72303	0.332	0.246	5.13714e-100	Capillary	Sugp2
Ulk4	3.57611e-104	4.13205	0.394	0.266	5.67528e-100	Capillary	Ulk4
F420014N23Rik	6.579e-104	0.437694	0.272	0.182	1.04409e-99	Capillary	F420014N23Rik
Tprn	1.32678e-103	0.250612	0.291	0.201	2.1056e-99	Capillary	Tprn
Mettl18	4.4032e-103	4.62722	0.294	0.2	6.98787e-99	Capillary	Mettl18
Manba	6.0824e-103	6.15889	0.335	0.224	9.65277e-99	Capillary	Manba
Zfp426	6.17313e-103	1.86127	0.384	0.259	9.79676e-99	Capillary	Zfp426
5031434O11Rik	8.93452e-103	2.34668	0.325	0.228	1.41791e-98	Capillary	5031434O11Rik
Abcb9	1.03274e-102	4.9158	0.285	0.187	1.63896e-98	Capillary	Abcb9
Gm43920	1.15791e-102	4.29009	0.28	0.212	1.83761e-98	Capillary	Gm43920
Cd34	1.40647e-102	0.679248	0.708	0.583	2.23207e-98	Capillary	Cd34
Hoxb3os	3.58805e-102	4.75468	0.359	0.254	5.69423e-98	Capillary	Hoxb3os
Pdp2	3.83869e-102	6.63264	0.285	0.214	6.09201e-98	Capillary	Pdp2
1010001B22Rik	5.10505e-102	2.97209	0.267	0.206	8.10172e-98	Capillary	1010001B22Rik
Fchsd1	6.88141e-102	1.72369	0.308	0.236	1.09208e-97	Capillary	Fchsd1
Etl4	7.16516e-102	0.663761	0.561	0.438	1.13711e-97	Capillary	Etl4
Tspan13	9.62879e-102	0.636219	0.673	0.546	1.52809e-97	Capillary	Tspan13
Camkmt	1.39153e-101	2.99005	0.292	0.199	2.20836e-97	Capillary	Camkmt
Mppe1	3.94279e-101	0.467802	0.279	0.217	6.25721e-97	Capillary	Mppe1
Pebp4	4.27873e-101	0.353276	0.284	0.175	6.79035e-97	Capillary	Pebp4
Evpl	1.85166e-100	2.0424	0.327	0.207	2.93858e-96	Capillary	Evpl
Lcat	3.42125e-100	1.09811	0.258	0.184	5.42953e-96	Capillary	Lcat
Itga1	4.66953e-100	0.683288	0.514	0.384	7.41054e-96	Capillary	Itga1
Vps25	6.5415e-100	5.05577	0.35	0.255	1.03814e-95	Capillary	Vps25
Fbxl20	7.90044e-100	2.24676	0.32	0.23	1.2538e-95	Capillary	Fbxl20
Cavin1	1.08393e-99	0.634305	0.646	0.509	1.7202e-95	Capillary	Cavin1
Rab26	2.24419e-99	5.58395	0.331	0.262	3.56154e-95	Capillary	Rab26
Mpp2	2.64452e-99	2.83516	0.267	0.196	4.19685e-95	Capillary	Mpp2
Ctnnbip1	2.65827e-99	0.363814	0.663	0.527	4.21868e-95	Capillary	Ctnnbip1
Gm10578	2.66004e-99	2.13473	0.28	0.204	4.22148e-95	Capillary	Gm10578
Dbil5	3.93601e-99	1.31285	0.33	0.257	6.24645e-95	Capillary	Dbil5
Gm32282	4.09738e-99	1.42462	0.318	0.251	6.50254e-95	Capillary	Gm32282
Galnt15	7.42263e-99	6.3216	0.38	0.258	1.17797e-94	Capillary	Galnt15
A730063M14Rik	8.66349e-99	0.816522	0.289	0.218	1.3749e-94	Capillary	A730063M14Rik
Jup	8.73821e-99	0.693678	0.611	0.482	1.38675e-94	Capillary	Jup
Gm8098	9.06203e-99	1.27647	0.25	0.204	1.43814e-94	Capillary	Gm8098
Gm19967	9.64182e-99	2.62617	0.314	0.215	1.53016e-94	Capillary	Gm19967
Prdm10	1.61728e-98	4.49518	0.303	0.21	2.56663e-94	Capillary	Prdm10
Ehd2	2.25163e-98	0.381655	0.663	0.536	3.57333e-94	Capillary	Ehd2
Nme3	2.73399e-98	0.750301	0.311	0.231	4.33884e-94	Capillary	Nme3
Gm15411	9.1184e-98	1.98234	0.27	0.215	1.44709e-93	Capillary	Gm15411
Magee2	1.1553e-97	1.03043	0.255	0.209	1.83346e-93	Capillary	Magee2
Zfp748	1.48586e-97	3.26101	0.342	0.228	2.35807e-93	Capillary	Zfp748
C1qtnf1	1.62523e-97	2.08615	0.44	0.341	2.57924e-93	Capillary	C1qtnf1
AW046200	1.70268e-97	1.12457	0.289	0.208	2.70216e-93	Capillary	AW046200
Foxo4	1.99116e-97	3.73922	0.322	0.212	3.15997e-93	Capillary	Foxo4
Pank4	2.71898e-97	0.937398	0.267	0.201	4.31502e-93	Capillary	Pank4
Clcn7	3.06199e-97	6.805	0.287	0.208	4.85937e-93	Capillary	Clcn7
Vars2	4.16773e-97	2.97727	0.271	0.211	6.61418e-93	Capillary	Vars2
Jam3	4.71982e-97	2.30271	0.447	0.322	7.49035e-93	Capillary	Jam3
Dhrs3	7.53074e-97	0.759221	0.519	0.388	1.19513e-92	Capillary	Dhrs3
Prcp	9.58076e-97	0.644662	0.441	0.336	1.52047e-92	Capillary	Prcp
Hscb	1.535e-96	0.687598	0.336	0.243	2.43604e-92	Capillary	Hscb
Stox2	1.63719e-96	1.44745	0.512	0.406	2.59821e-92	Capillary	Stox2
Nupr1l	1.77873e-96	1.10716	0.331	0.211	2.82285e-92	Capillary	Nupr1l
Smim24	8.14003e-96	1.0854	0.295	0.193	1.29182e-91	Capillary	Smim24
Thra	1.11345e-95	1.23059	0.539	0.419	1.76704e-91	Capillary	Thra
Papln	4.56731e-95	3.75205	0.379	0.259	7.24832e-91	Capillary	Papln
Anks6	6.43752e-95	3.78507	0.263	0.203	1.02163e-90	Capillary	Anks6
Rbm41	1.09289e-94	2.18101	0.327	0.233	1.73442e-90	Capillary	Rbm41
Map4k5	1.10102e-94	1.10289	0.498	0.389	1.74731e-90	Capillary	Map4k5
Dcaf12l1	3.28753e-94	0.300818	0.293	0.215	5.21731e-90	Capillary	Dcaf12l1
Cep78	3.80346e-94	0.745419	0.275	0.23	6.0361e-90	Capillary	Cep78
Gm30382	4.26923e-94	1.99228	0.25	0.193	6.77527e-90	Capillary	Gm30382
Bbs7	4.44722e-94	2.68179	0.279	0.219	7.05774e-90	Capillary	Bbs7
Mtss1	5.78292e-94	0.999267	0.546	0.433	9.17749e-90	Capillary	Mtss1
Tmem140	6.80835e-94	1.50698	0.479	0.351	1.08048e-89	Capillary	Tmem140
Scn3b	3.3548e-93	0.492173	0.331	0.211	5.32407e-89	Capillary	Scn3b
Gm41764	3.74947e-93	1.4944	0.314	0.224	5.9504e-89	Capillary	Gm41764
Rtp3	4.84936e-93	1.72614	0.334	0.215	7.69593e-89	Capillary	Rtp3
Ddx31	6.83248e-93	6.47578	0.293	0.239	1.08431e-88	Capillary	Ddx31
Usb1	6.90492e-93	1.33098	0.297	0.218	1.09581e-88	Capillary	Usb1
Kctd7	9.13216e-93	2.50121	0.288	0.201	1.44927e-88	Capillary	Kctd7
Enho	1.18125e-92	7.10746	0.41	0.321	1.87464e-88	Capillary	Enho
E230016M11Rik	1.81888e-92	0.662155	0.259	0.174	2.88657e-88	Capillary	E230016M11Rik
Zup1	2.26427e-92	3.66625	0.339	0.267	3.5934e-88	Capillary	Zup1
BC037039	3.00548e-92	3.786	0.331	0.248	4.7697e-88	Capillary	BC037039
Spryd7	3.18709e-92	1.41822	0.287	0.224	5.05792e-88	Capillary	Spryd7
Gm10101	4.57678e-92	1.00036	0.259	0.182	7.26335e-88	Capillary	Gm10101
Gm27030	5.76203e-92	1.23749	0.261	0.189	9.14435e-88	Capillary	Gm27030
Smim13	6.32222e-92	0.571979	0.349	0.263	1.00334e-87	Capillary	Smim13
Adam23	6.64225e-92	1.03021	0.309	0.195	1.05412e-87	Capillary	Adam23
Filip1	7.21316e-92	0.338483	0.547	0.427	1.14473e-87	Capillary	Filip1
Capn10	8.88291e-92	7.68056	0.335	0.238	1.40972e-87	Capillary	Capn10
Mfge8	1.91315e-91	0.412806	0.589	0.46	3.03617e-87	Capillary	Mfge8
Gpr19	3.70064e-91	2.16014	0.275	0.201	5.87291e-87	Capillary	Gpr19
Hykk	4.00567e-91	2.44268	0.283	0.219	6.357e-87	Capillary	Hykk
Gm31013	5.4372e-91	1.13038	0.515	0.386	8.62884e-87	Capillary	Gm31013
1810044D09Rik	7.17148e-91	2.04677	0.363	0.258	1.13811e-86	Capillary	1810044D09Rik
Slc26a11	9.42446e-91	1.91852	0.253	0.186	1.49566e-86	Capillary	Slc26a11
Plaat3	1.05244e-90	1.34685	0.386	0.305	1.67022e-86	Capillary	Plaat3
Eepd1	1.08789e-90	0.441511	0.451	0.338	1.72649e-86	Capillary	Eepd1
Derl3	1.36719e-90	0.612179	0.288	0.187	2.16973e-86	Capillary	Derl3
Tspan15	1.5323e-90	2.18108	0.472	0.371	2.43177e-86	Capillary	Tspan15
Kif3b	1.62368e-90	1.45998	0.305	0.234	2.57678e-86	Capillary	Kif3b
Hspb1	3.02315e-90	0.919903	0.462	0.347	4.79774e-86	Capillary	Hspb1
Spa17	4.74044e-90	5.08871	0.266	0.19	7.52308e-86	Capillary	Spa17
A630076J17Rik	7.29563e-90	1.52109	0.297	0.165	1.15782e-85	Capillary	A630076J17Rik
Eva1b	1.00645e-89	0.431871	0.614	0.488	1.59724e-85	Capillary	Eva1b
Rtl8b	1.64952e-89	0.494532	0.549	0.438	2.61779e-85	Capillary	Rtl8b
Nadsyn1	1.85125e-89	1.32484	0.285	0.199	2.93794e-85	Capillary	Nadsyn1
Ppm1k	3.264e-89	1.54387	0.343	0.235	5.17998e-85	Capillary	Ppm1k
Prps1l3	4.09459e-89	4.40127	0.343	0.245	6.49811e-85	Capillary	Prps1l3
Snhg16	4.20314e-89	1.25163	0.311	0.236	6.67038e-85	Capillary	Snhg16
Kcna5	4.51652e-89	1.2502	0.484	0.367	7.16772e-85	Capillary	Kcna5
Tubg2	9.56415e-89	0.766513	0.269	0.216	1.51783e-84	Capillary	Tubg2
Cyp4f13	1.19803e-88	3.50424	0.327	0.243	1.90127e-84	Capillary	Cyp4f13
Ppcdc	1.81368e-88	5.22957	0.276	0.186	2.8783e-84	Capillary	Ppcdc
Samd9l	2.16252e-88	6.56798	0.438	0.339	3.43193e-84	Capillary	Samd9l
Zfp120	4.08264e-88	1.22943	0.293	0.211	6.47915e-84	Capillary	Zfp120
Tbx3	4.38568e-88	2.17103	0.4	0.294	6.96007e-84	Capillary	Tbx3
Rps14	9.93844e-88	0.367019	0.634	0.513	1.57723e-83	Capillary	Rps14
Slfn3	1.23368e-87	0.289342	0.25	0.18	1.95785e-83	Capillary	Slfn3
Pgap3	1.26492e-87	5.49442	0.25	0.172	2.00743e-83	Capillary	Pgap3
Pcdhga2	1.78751e-87	5.15429	0.266	0.188	2.83678e-83	Capillary	Pcdhga2
Gipc3	2.1488e-87	4.12857	0.358	0.23	3.41014e-83	Capillary	Gipc3
Fam53b	2.52011e-87	0.558804	0.465	0.374	3.99941e-83	Capillary	Fam53b
Ech1	3.20283e-87	0.520517	0.535	0.406	5.0829e-83	Capillary	Ech1
Gm44699	4.60274e-87	1.07214	0.318	0.245	7.30455e-83	Capillary	Gm44699
Arhgef15	4.94069e-87	0.701193	0.56	0.447	7.84088e-83	Capillary	Arhgef15
Cdc42ep2	5.90932e-87	0.715025	0.526	0.416	9.37808e-83	Capillary	Cdc42ep2
Trp53i11	1.02479e-86	0.961051	0.564	0.449	1.62633e-82	Capillary	Trp53i11
Kdr	1.38242e-86	0.531761	0.637	0.533	2.19389e-82	Capillary	Kdr
Gm16014	1.43232e-86	1.51486	0.301	0.22	2.27309e-82	Capillary	Gm16014
2900089D17Rik	1.5252e-86	0.559783	0.273	0.216	2.4205e-82	Capillary	2900089D17Rik
Rabgap1l	2.12767e-86	1.41236	0.287	0.234	3.37661e-82	Capillary	Rabgap1l
Taco1	2.21844e-86	2.03538	0.293	0.212	3.52066e-82	Capillary	Taco1
Ly6h	2.62912e-86	1.01057	0.327	0.234	4.17242e-82	Capillary	Ly6h
A130010J15Rik	3.00842e-86	6.79404	0.275	0.204	4.77436e-82	Capillary	A130010J15Rik
G730003C15Rik	5.09009e-86	1.79789	0.261	0.228	8.07797e-82	Capillary	G730003C15Rik
Atg2a	5.73527e-86	3.52902	0.271	0.205	9.10187e-82	Capillary	Atg2a
Fam124b	3.70127e-85	2.88794	0.372	0.272	5.87392e-81	Capillary	Fam124b
Vps51	9.67439e-85	2.46746	0.295	0.245	1.53533e-80	Capillary	Vps51
2810410L24Rik	1.00351e-84	1.11923	0.299	0.218	1.59257e-80	Capillary	2810410L24Rik
Efcab9	1.13712e-84	1.71917	0.255	0.172	1.80461e-80	Capillary	Efcab9
Prdm5	1.3021e-84	1.75921	0.272	0.224	2.06644e-80	Capillary	Prdm5
Trp53bp2	1.78237e-84	0.628696	0.264	0.227	2.82863e-80	Capillary	Trp53bp2
5430431A17Rik	1.99485e-84	1.67829	0.368	0.213	3.16582e-80	Capillary	5430431A17Rik
Zfp202	2.15837e-84	3.06376	0.304	0.251	3.42533e-80	Capillary	Zfp202
Uchl4	2.77601e-84	1.71238	0.283	0.182	4.40552e-80	Capillary	Uchl4
Gm16565	3.66384e-84	2.41223	0.36	0.184	5.81451e-80	Capillary	Gm16565
Gm11946	4.03184e-84	1.30408	0.341	0.239	6.39853e-80	Capillary	Gm11946
Ankrd61	6.10685e-84	2.72703	0.318	0.231	9.69157e-80	Capillary	Ankrd61
Pcdhb10	6.744e-84	1.09477	0.261	0.201	1.07027e-79	Capillary	Pcdhb10
Iqcc	9.86003e-84	1.17934	0.271	0.198	1.56479e-79	Capillary	Iqcc
1700008J07Rik	1.05448e-83	3.75826	0.27	0.233	1.67346e-79	Capillary	1700008J07Rik
Ptpn22	1.27877e-83	4.01205	0.291	0.166	2.02942e-79	Capillary	Ptpn22
Tmem88	1.50434e-83	0.881228	0.603	0.487	2.38739e-79	Capillary	Tmem88
Slc30a1	1.74715e-83	2.1294	0.381	0.292	2.77273e-79	Capillary	Slc30a1
Arhgef37	2.60069e-83	2.40582	0.284	0.19	4.12729e-79	Capillary	Arhgef37
Rpusd1	2.88984e-83	1.28705	0.259	0.221	4.58618e-79	Capillary	Rpusd1
Mtdh	3.64712e-83	7.0841	0.57	0.451	5.78799e-79	Capillary	Mtdh
Gm13212	4.08034e-83	2.62981	0.265	0.192	6.4755e-79	Capillary	Gm13212
Wdr59	4.15724e-83	6.04076	0.335	0.246	6.59755e-79	Capillary	Wdr59
Pabpc1l	6.8633e-83	5.18583	0.338	0.239	1.08921e-78	Capillary	Pabpc1l
Pcdh12	9.10559e-83	1.17378	0.459	0.363	1.44506e-78	Capillary	Pcdh12
Zfp169	1.03253e-82	1.02773	0.304	0.223	1.63862e-78	Capillary	Zfp169
Zfp715	1.2276e-82	5.05219	0.333	0.239	1.9482e-78	Capillary	Zfp715
Gm10399	1.27648e-82	3.6167	0.355	0.246	2.02578e-78	Capillary	Gm10399
6430562O15Rik	1.3863e-82	1.46267	0.294	0.204	2.20006e-78	Capillary	6430562O15Rik
Teddm2	1.44656e-82	1.37794	0.351	0.282	2.29569e-78	Capillary	Teddm2
S100a16	1.54394e-82	0.439581	0.702	0.591	2.45024e-78	Capillary	S100a16
Zfp970	1.55309e-82	0.687154	0.296	0.22	2.46476e-78	Capillary	Zfp970
Gm50013	1.90471e-82	1.64968	0.317	0.215	3.02277e-78	Capillary	Gm50013
4930563E22Rik	2.49293e-82	1.33215	0.279	0.209	3.95628e-78	Capillary	4930563E22Rik
Zbtb48	2.54932e-82	6.28202	0.316	0.218	4.04577e-78	Capillary	Zbtb48
Ppp1r3e	2.84466e-82	1.04405	0.284	0.191	4.51447e-78	Capillary	Ppp1r3e
Cep95	3.13435e-82	3.95458	0.262	0.206	4.97421e-78	Capillary	Cep95
Lhfpl4	6.71299e-82	0.483495	0.252	0.181	1.06535e-77	Capillary	Lhfpl4
Pcdhga3	6.99007e-82	1.18246	0.271	0.208	1.10932e-77	Capillary	Pcdhga3
Zfp983	1.09321e-81	1.92194	0.254	0.199	1.73493e-77	Capillary	Zfp983
Trit1	1.27141e-81	4.31386	0.328	0.245	2.01772e-77	Capillary	Trit1
Vwa5a	2.03275e-81	0.265361	0.291	0.235	3.22597e-77	Capillary	Vwa5a
Cep85l	2.17697e-81	0.67495	0.435	0.328	3.45486e-77	Capillary	Cep85l
Unc45bos	2.22367e-81	6.53137	0.354	0.242	3.52896e-77	Capillary	Unc45bos
Fcgrt	2.31761e-81	0.634845	0.397	0.301	3.67804e-77	Capillary	Fcgrt
Pi4kb	7.31639e-81	1.39086	0.272	0.208	1.16111e-76	Capillary	Pi4kb
Nipal3	2.65264e-80	3.99937	0.394	0.271	4.20974e-76	Capillary	Nipal3
Tmem86a	2.96872e-80	0.303219	0.468	0.369	4.71135e-76	Capillary	Tmem86a
Sat2	3.0619e-80	1.24712	0.297	0.218	4.85924e-76	Capillary	Sat2
Nrep	3.09188e-80	0.540287	0.545	0.437	4.90682e-76	Capillary	Nrep
Pde2a	4.83345e-80	0.574338	0.512	0.411	7.67068e-76	Capillary	Pde2a
Mief2	4.90199e-80	2.43104	0.311	0.241	7.77946e-76	Capillary	Mief2
Strn	1.21122e-79	6.01637	0.321	0.256	1.92221e-75	Capillary	Strn
E130102H24Rik	1.45547e-79	1.85228	0.355	0.264	2.30982e-75	Capillary	E130102H24Rik
Disc1	1.56865e-79	1.10847	0.395	0.283	2.48945e-75	Capillary	Disc1
Kctd15	1.84268e-79	3.38397	0.31	0.189	2.92433e-75	Capillary	Kctd15
Zrsr1	3.56076e-79	2.13135	0.322	0.25	5.65093e-75	Capillary	Zrsr1
S100a13	3.61979e-79	0.431578	0.645	0.527	5.7446e-75	Capillary	S100a13
Ndufa8	3.84701e-79	0.824137	0.566	0.448	6.10521e-75	Capillary	Ndufa8
Tada2b	5.9489e-79	4.62715	0.308	0.226	9.4409e-75	Capillary	Tada2b
Zfp235	6.19446e-79	0.250281	0.321	0.245	9.83061e-75	Capillary	Zfp235
Kitl	1.04619e-78	0.549072	0.636	0.524	1.6603e-74	Capillary	Kitl
Nop53	1.18004e-78	0.499659	0.584	0.464	1.87272e-74	Capillary	Nop53
Epor	1.19247e-78	0.281083	0.349	0.257	1.89246e-74	Capillary	Epor
Fam234b	1.48143e-78	0.766801	0.285	0.226	2.35103e-74	Capillary	Fam234b
Rasal2	2.14674e-78	1.28768	0.502	0.402	3.40688e-74	Capillary	Rasal2
Pemt	3.36041e-78	3.7052	0.258	0.238	5.33296e-74	Capillary	Pemt
Amz2	3.6655e-78	0.279677	0.305	0.25	5.81715e-74	Capillary	Amz2
Gm32036	7.05345e-78	2.71851	0.33	0.241	1.11938e-73	Capillary	Gm32036
Lhpp	1.05105e-77	4.46664	0.29	0.247	1.66801e-73	Capillary	Lhpp
Gnai1	1.62253e-77	1.21907	0.408	0.311	2.57496e-73	Capillary	Gnai1
Zc3hav1l	2.48048e-77	3.61581	0.348	0.247	3.93652e-73	Capillary	Zc3hav1l
Iba57	3.0808e-77	2.50183	0.252	0.191	4.88922e-73	Capillary	Iba57
Rpl36	3.59975e-77	0.316845	0.594	0.468	5.71281e-73	Capillary	Rpl36
Zfp40	4.67781e-77	4.7806	0.289	0.238	7.42368e-73	Capillary	Zfp40
Cryz	5.59221e-77	4.16699	0.317	0.248	8.87483e-73	Capillary	Cryz
Sybu	6.31499e-77	2.24894	0.336	0.227	1.00219e-72	Capillary	Sybu
Slc25a38	6.61744e-77	1.11732	0.286	0.221	1.05019e-72	Capillary	Slc25a38
Dcp1b	1.09756e-76	4.06925	0.324	0.238	1.74183e-72	Capillary	Dcp1b
Zfp729a	3.43221e-76	3.07804	0.287	0.203	5.44691e-72	Capillary	Zfp729a
Gas2	3.96193e-76	1.0922	0.367	0.286	6.28758e-72	Capillary	Gas2
Arhgap31	4.11725e-76	0.742085	0.626	0.515	6.53408e-72	Capillary	Arhgap31
Cxxc4	6.50894e-76	0.384527	0.313	0.205	1.03297e-71	Capillary	Cxxc4
Tmem204	6.87821e-76	0.87463	0.528	0.427	1.09157e-71	Capillary	Tmem204
Sun1	1.12224e-75	1.25599	0.38	0.285	1.78099e-71	Capillary	Sun1
1700056N10Rik	1.19448e-75	3.06804	0.278	0.228	1.89565e-71	Capillary	1700056N10Rik
Mgat4a	1.29705e-75	1.73257	0.457	0.372	2.05842e-71	Capillary	Mgat4a
Pik3c2b	2.24619e-75	2.38203	0.416	0.33	3.5647e-71	Capillary	Pik3c2b
Gm43017	2.46164e-75	0.705543	0.27	0.23	3.90662e-71	Capillary	Gm43017
Bach2	4.91688e-75	0.401576	0.36	0.284	7.80309e-71	Capillary	Bach2
Rnf152	4.9645e-75	0.522169	0.417	0.322	7.87866e-71	Capillary	Rnf152
Ogfod1	5.15744e-75	7.47353	0.268	0.213	8.18485e-71	Capillary	Ogfod1
Gm19409	5.4838e-75	0.967549	0.33	0.25	8.70279e-71	Capillary	Gm19409
Kif26a	2.27328e-74	0.721425	0.531	0.433	3.60769e-70	Capillary	Kif26a
Fnip2	2.74291e-74	2.82626	0.311	0.236	4.353e-70	Capillary	Fnip2
D5Ertd615e	3.1225e-74	0.450298	0.28	0.227	4.95541e-70	Capillary	D5Ertd615e
Slc2a9	3.55428e-74	1.25449	0.257	0.164	5.64065e-70	Capillary	Slc2a9
Hmga2	3.61221e-74	2.67086	0.362	0.28	5.73258e-70	Capillary	Hmga2
Map1b	4.58572e-74	0.270324	0.51	0.408	7.27754e-70	Capillary	Map1b
Kcnj14	4.90053e-74	0.733027	0.284	0.237	7.77715e-70	Capillary	Kcnj14
Krr1	7.71429e-74	1.23679	0.289	0.219	1.22426e-69	Capillary	Krr1
Porcn	9.76956e-74	0.597568	0.308	0.195	1.55043e-69	Capillary	Porcn
Eme2	9.79448e-74	2.40971	0.285	0.204	1.55438e-69	Capillary	Eme2
D430040D24Rik	1.63257e-73	1.42877	0.293	0.227	2.59088e-69	Capillary	D430040D24Rik
Tatdn3	2.59534e-73	0.605566	0.301	0.224	4.11881e-69	Capillary	Tatdn3
Pcdhga5	2.95019e-73	2.26875	0.271	0.211	4.68195e-69	Capillary	Pcdhga5
Hspa2	2.97398e-73	0.717117	0.387	0.314	4.71971e-69	Capillary	Hspa2
Rpl27a	3.3454e-73	0.359268	0.597	0.485	5.30915e-69	Capillary	Rpl27a
Zfp524	3.69802e-73	0.542967	0.308	0.246	5.86875e-69	Capillary	Zfp524
Alg12	5.08856e-73	4.05581	0.323	0.263	8.07555e-69	Capillary	Alg12
Gm11730	5.41692e-73	4.88062	0.31	0.214	8.59665e-69	Capillary	Gm11730
Zfp688	5.52049e-73	1.37677	0.255	0.225	8.76102e-69	Capillary	Zfp688
Arglu1	6.47356e-73	0.865598	0.602	0.489	1.02735e-68	Capillary	Arglu1
Gm10575	9.58848e-73	4.50037	0.361	0.274	1.52169e-68	Capillary	Gm10575
Ciart	1.7538e-72	2.18999	0.277	0.203	2.78329e-68	Capillary	Ciart
Sez6l2	1.87672e-72	1.50471	0.507	0.413	2.97835e-68	Capillary	Sez6l2
Trim23	2.30321e-72	1.39064	0.34	0.263	3.6552e-68	Capillary	Trim23
Nim1k	3.86789e-72	1.11355	0.32	0.221	6.13834e-68	Capillary	Nim1k
Gpr21	3.92389e-72	0.769649	0.27	0.197	6.22722e-68	Capillary	Gpr21
Nme7	4.07242e-72	3.02615	0.296	0.216	6.46292e-68	Capillary	Nme7
Rnf113a1	6.1312e-72	3.74169	0.306	0.216	9.73022e-68	Capillary	Rnf113a1
Atmin	6.50453e-72	0.537727	0.319	0.219	1.03227e-67	Capillary	Atmin
Snx19	7.7348e-72	6.84341	0.309	0.245	1.22751e-67	Capillary	Snx19
Gm29093	7.93788e-72	4.92709	0.313	0.227	1.25974e-67	Capillary	Gm29093
Lcor	8.78378e-72	8.22143	0.295	0.23	1.39399e-67	Capillary	Lcor
Mief1	8.97456e-72	0.645617	0.299	0.229	1.42426e-67	Capillary	Mief1
Iqsec2	2.46991e-71	0.901346	0.307	0.229	3.91974e-67	Capillary	Iqsec2
Spin4	3.00405e-71	0.483144	0.279	0.237	4.76742e-67	Capillary	Spin4
Tnfsf13	4.26089e-71	0.554827	0.409	0.327	6.76203e-67	Capillary	Tnfsf13
Qtrt1	1.00141e-70	0.321671	0.295	0.23	1.58925e-66	Capillary	Qtrt1
Gm26703	1.39272e-70	0.827882	0.238	0.253	2.21024e-66	Capillary	Gm26703
Gm43024	1.83522e-70	1.65277	0.276	0.185	2.91249e-66	Capillary	Gm43024
Abcc5	1.87394e-70	1.64203	0.409	0.317	2.97394e-66	Capillary	Abcc5
Dph2	2.0682e-70	5.86112	0.278	0.225	3.28224e-66	Capillary	Dph2
Elk3	2.20064e-70	0.475447	0.61	0.5	3.49241e-66	Capillary	Elk3
Acaa1b	2.37057e-70	2.98101	0.306	0.234	3.76209e-66	Capillary	Acaa1b
Dlk2	4.7002e-70	1.32354	0.282	0.178	7.45922e-66	Capillary	Dlk2
Lrrc28	4.92564e-70	1.32416	0.293	0.236	7.81699e-66	Capillary	Lrrc28
Cyb5d2	5.03504e-70	3.84911	0.32	0.241	7.9906e-66	Capillary	Cyb5d2
Abhd11	5.57862e-70	1.03006	0.263	0.227	8.85328e-66	Capillary	Abhd11
Tie1	5.94968e-70	0.653934	0.617	0.51	9.44214e-66	Capillary	Tie1
Adarb1	6.12087e-70	1.03962	0.474	0.395	9.71382e-66	Capillary	Adarb1
Ints5	7.58342e-70	4.36284	0.308	0.249	1.20349e-65	Capillary	Ints5
Mgmt	8.25607e-70	1.18211	0.409	0.334	1.31024e-65	Capillary	Mgmt
Hspa12b	8.46169e-70	2.51013	0.515	0.421	1.34287e-65	Capillary	Hspa12b
E430018J23Rik	8.62385e-70	0.897895	0.315	0.264	1.36861e-65	Capillary	E430018J23Rik
Rmi1	9.65964e-70	1.35268	0.275	0.234	1.53299e-65	Capillary	Rmi1
Mprip	1.09958e-69	0.532804	0.553	0.443	1.74503e-65	Capillary	Mprip
Slc35f1	1.6992e-69	1.5153	0.274	0.225	2.69663e-65	Capillary	Slc35f1
Gm13205	2.09289e-69	1.24927	0.302	0.235	3.32142e-65	Capillary	Gm13205
Armc9	2.25461e-69	2.4917	0.291	0.204	3.57806e-65	Capillary	Armc9
Zfp592	2.25912e-69	0.965134	0.292	0.234	3.58523e-65	Capillary	Zfp592
Nmb	2.76386e-69	2.14012	0.333	0.244	4.38624e-65	Capillary	Nmb
Zfp11	3.32002e-69	3.87699	0.284	0.207	5.26887e-65	Capillary	Zfp11
Zfp820	5.38431e-69	2.64833	0.337	0.269	8.5449e-65	Capillary	Zfp820
Akap5	6.55974e-69	4.08865	0.354	0.226	1.04103e-64	Capillary	Akap5
Gm47664	7.38501e-69	2.97009	0.374	0.306	1.172e-64	Capillary	Gm47664
Trmt44	9.59233e-69	0.629494	0.313	0.23	1.5223e-64	Capillary	Trmt44
Pigs	1.19597e-68	1.95405	0.258	0.229	1.898e-64	Capillary	Pigs
Wdfy2	1.34846e-68	4.25365	0.257	0.191	2.14001e-64	Capillary	Wdfy2
Prmt2	1.62117e-68	2.88701	0.349	0.276	2.5728e-64	Capillary	Prmt2
Tax1bp3	1.78116e-68	0.573563	0.582	0.479	2.8267e-64	Capillary	Tax1bp3
Cdh5	2.19254e-68	0.413028	0.679	0.569	3.47956e-64	Capillary	Cdh5
Gprin3	4.19159e-68	2.95105	0.289	0.23	6.65206e-64	Capillary	Gprin3
Fau	5.00289e-68	0.388954	0.545	0.434	7.93959e-64	Capillary	Fau
Sh2d3c	7.54826e-68	1.21205	0.459	0.371	1.19791e-63	Capillary	Sh2d3c
Rap1b	1.13189e-67	0.525699	0.511	0.406	1.79631e-63	Capillary	Rap1b
Zfp867	1.22178e-67	3.11451	0.322	0.233	1.93896e-63	Capillary	Zfp867
Myo18a	1.7588e-67	0.642072	0.535	0.436	2.79122e-63	Capillary	Myo18a
Gm11713	1.82667e-67	4.73575	0.321	0.227	2.89893e-63	Capillary	Gm11713
Slc35d2	1.89623e-67	4.13368	0.295	0.237	3.00932e-63	Capillary	Slc35d2
Rmnd5b	2.56013e-67	1.55006	0.377	0.302	4.06292e-63	Capillary	Rmnd5b
Gm47163	2.66018e-67	0.835164	0.254	0.184	4.22171e-63	Capillary	Gm47163
Zfp128	2.91354e-67	0.333791	0.297	0.223	4.62379e-63	Capillary	Zfp128
Atp8b2	3.31903e-67	1.42994	0.29	0.215	5.2673e-63	Capillary	Atp8b2
Vps33b	7.31993e-67	5.18919	0.282	0.22	1.16167e-62	Capillary	Vps33b
Plekha1	8.68085e-67	0.799245	0.517	0.435	1.37765e-62	Capillary	Plekha1
Mri1	9.07122e-67	0.414557	0.333	0.255	1.4396e-62	Capillary	Mri1
Gm26852	9.48205e-67	1.13247	0.312	0.245	1.5048e-62	Capillary	Gm26852
St5	1.06902e-66	1.66987	0.377	0.307	1.69654e-62	Capillary	St5
Mef2d	1.14034e-66	0.494472	0.354	0.295	1.80973e-62	Capillary	Mef2d
Gm42700	1.18684e-66	3.29119	0.289	0.213	1.88352e-62	Capillary	Gm42700
C2cd5	1.24352e-66	0.765004	0.305	0.226	1.97347e-62	Capillary	C2cd5
Pcbp3	1.25417e-66	2.00223	0.359	0.258	1.99037e-62	Capillary	Pcbp3
Nsa2	1.60805e-66	0.482996	0.548	0.447	2.55197e-62	Capillary	Nsa2
Eif2ak4	1.65047e-66	0.821012	0.378	0.305	2.6193e-62	Capillary	Eif2ak4
Meox1	1.75004e-66	0.769013	0.508	0.429	2.77732e-62	Capillary	Meox1
Tsen2	2.25947e-66	6.32826	0.276	0.224	3.58578e-62	Capillary	Tsen2
Thumpd2	2.35888e-66	3.81617	0.254	0.21	3.74355e-62	Capillary	Thumpd2
Spink10	2.52559e-66	1.02008	0.255	0.177	4.00811e-62	Capillary	Spink10
Gm16701.1	3.12174e-66	3.05271	0.292	0.179	4.95421e-62	Capillary	Gm16701.1
Gm36660	4.44761e-66	1.62334	0.258	0.191	7.05836e-62	Capillary	Gm36660
Sgsm3	5.10581e-66	2.92869	0.325	0.256	8.10292e-62	Capillary	Sgsm3
Bc1	6.89488e-66	2.80376	0.254	0.184	1.09422e-61	Capillary	Bc1
Zfp160	7.38295e-66	1.8849	0.337	0.249	1.17167e-61	Capillary	Zfp160
Nudt8	8.14558e-66	1.4331	0.252	0.193	1.2927e-61	Capillary	Nudt8
Fam214a	9.53614e-66	4.10384	0.255	0.213	1.51339e-61	Capillary	Fam214a
Pparg	9.88114e-66	2.61686	0.405	0.305	1.56814e-61	Capillary	Pparg
Gucd1	1.19207e-65	0.897204	0.266	0.197	1.89181e-61	Capillary	Gucd1
Esrra	1.62278e-65	2.19451	0.299	0.22	2.57535e-61	Capillary	Esrra
Fuz	1.84542e-65	1.80149	0.275	0.199	2.92868e-61	Capillary	Fuz
Gm49492	2.172e-65	1.60498	0.257	0.202	3.44696e-61	Capillary	Gm49492
Cyb561d1	2.17406e-65	3.51432	0.317	0.24	3.45024e-61	Capillary	Cyb561d1
Bbs9	2.26116e-65	0.311533	0.342	0.235	3.58846e-61	Capillary	Bbs9
Gm43329	2.33803e-65	2.09888	0.329	0.245	3.71046e-61	Capillary	Gm43329
Mkks	2.5496e-65	1.23727	0.261	0.207	4.04622e-61	Capillary	Mkks
Ric8a	2.87162e-65	0.742532	0.392	0.318	4.55726e-61	Capillary	Ric8a
Mcat	2.89172e-65	2.49826	0.279	0.249	4.58916e-61	Capillary	Mcat
Prx	3.95494e-65	2.52138	0.252	0.201	6.27648e-61	Capillary	Prx
Nlgn2	3.96212e-65	2.00519	0.324	0.248	6.28788e-61	Capillary	Nlgn2
Haghl	4.03089e-65	2.07226	0.3	0.246	6.39703e-61	Capillary	Haghl
Cc2d1a	4.45127e-65	1.89973	0.292	0.224	7.06417e-61	Capillary	Cc2d1a
Dtx2	4.78417e-65	0.49942	0.325	0.242	7.59248e-61	Capillary	Dtx2
Prrg3	1.08645e-64	1.14155	0.542	0.447	1.72419e-60	Capillary	Prrg3
Tmem144	1.08814e-64	4.44302	0.267	0.19	1.72688e-60	Capillary	Tmem144
Lurap1l	1.15894e-64	2.97948	0.408	0.319	1.83924e-60	Capillary	Lurap1l
Gprc5b	1.17594e-64	4.07032	0.349	0.29	1.86621e-60	Capillary	Gprc5b
2900060B14Rik	1.38276e-64	0.98286	0.314	0.218	2.19444e-60	Capillary	2900060B14Rik
Gm47863	2.09486e-64	5.42193	0.291	0.219	3.32455e-60	Capillary	Gm47863
Scarb1	2.16682e-64	0.83596	0.491	0.4	3.43875e-60	Capillary	Scarb1
Rpl17	2.26135e-64	0.334964	0.595	0.489	3.58877e-60	Capillary	Rpl17
Plppr2	2.75808e-64	1.36732	0.256	0.236	4.37707e-60	Capillary	Plppr2
Klhl24	3.90554e-64	1.29514	0.478	0.389	6.19809e-60	Capillary	Klhl24
Dnm3	4.29115e-64	3.23624	0.395	0.328	6.81005e-60	Capillary	Dnm3
Krt222	7.18829e-64	2.63137	0.345	0.248	1.14078e-59	Capillary	Krt222
Lrrc47	8.19111e-64	3.33615	0.327	0.271	1.29993e-59	Capillary	Lrrc47
Gm15441	9.90047e-64	4.26666	0.31	0.23	1.57121e-59	Capillary	Gm15441
Zfp606	1.03455e-63	1.36511	0.319	0.24	1.64182e-59	Capillary	Zfp606
Dusp3	1.44852e-63	0.514634	0.589	0.486	2.2988e-59	Capillary	Dusp3
Nop2	1.98597e-63	3.69905	0.252	0.23	3.15174e-59	Capillary	Nop2
Zfp839	2.40203e-63	0.715429	0.268	0.19	3.81203e-59	Capillary	Zfp839
Ptk2	2.78395e-63	0.499397	0.506	0.419	4.41813e-59	Capillary	Ptk2
C030013C21Rik	3.27577e-63	0.978371	0.334	0.234	5.19865e-59	Capillary	C030013C21Rik
Tchp	3.5044e-63	4.35361	0.28	0.233	5.56148e-59	Capillary	Tchp
Vps18	4.26811e-63	2.49968	0.285	0.218	6.77348e-59	Capillary	Vps18
Polr3f	4.46401e-63	0.838877	0.35	0.271	7.08438e-59	Capillary	Polr3f
Zbtb11os1	5.16456e-63	3.00195	0.297	0.232	8.19616e-59	Capillary	Zbtb11os1
Fgd6	9.40041e-63	2.39738	0.345	0.257	1.49184e-58	Capillary	Fgd6
Lyn	1.12086e-62	0.478394	0.486	0.403	1.77881e-58	Capillary	Lyn
Slc25a45	1.14317e-62	3.00223	0.259	0.203	1.81421e-58	Capillary	Slc25a45
Srd5a3	1.42206e-62	0.940715	0.43	0.355	2.25681e-58	Capillary	Srd5a3
Tnk1	1.43469e-62	2.10572	0.311	0.23	2.27686e-58	Capillary	Tnk1
Mettl8	1.49732e-62	4.11869	0.29	0.221	2.37625e-58	Capillary	Mettl8
Rpl24	1.53475e-62	0.330845	0.592	0.49	2.43565e-58	Capillary	Rpl24
Gm15853	1.55946e-62	3.19157	0.26	0.272	2.47486e-58	Capillary	Gm15853
Mib2	1.61664e-62	2.67993	0.283	0.223	2.56561e-58	Capillary	Mib2
B430010I23Rik	1.62033e-62	2.37944	0.259	0.204	2.57147e-58	Capillary	B430010I23Rik
Rad51ap1	1.94524e-62	1.18549	0.476	0.394	3.08709e-58	Capillary	Rad51ap1
Mapk8ip1	2.17076e-62	3.87116	0.269	0.179	3.44499e-58	Capillary	Mapk8ip1
Llgl1	2.26848e-62	0.979565	0.269	0.215	3.60008e-58	Capillary	Llgl1
Ankrd52	2.57241e-62	7.09386	0.286	0.211	4.08242e-58	Capillary	Ankrd52
Tbc1d9	3.12137e-62	1.28945	0.302	0.251	4.95362e-58	Capillary	Tbc1d9
Pus3	3.21709e-62	1.06202	0.29	0.23	5.10552e-58	Capillary	Pus3
Ccdc157	3.92918e-62	0.288708	0.272	0.191	6.23562e-58	Capillary	Ccdc157
Car5b	5.46467e-62	0.805175	0.297	0.222	8.67243e-58	Capillary	Car5b
Zfp689	7.11223e-62	3.55991	0.263	0.201	1.12871e-57	Capillary	Zfp689
Kcng2	8.89491e-62	3.60056	0.339	0.299	1.41162e-57	Capillary	Kcng2
Kmt5c	9.46637e-62	0.836162	0.296	0.24	1.50231e-57	Capillary	Kmt5c
5033406O09Rik	1.03933e-61	5.48109	0.305	0.263	1.64941e-57	Capillary	5033406O09Rik
Rasl10b	1.0913e-61	0.361295	0.297	0.174	1.7319e-57	Capillary	Rasl10b
Shld1	1.57038e-61	7.81252	0.323	0.244	2.49219e-57	Capillary	Shld1
Top3b	2.07104e-61	1.44514	0.406	0.338	3.28674e-57	Capillary	Top3b
Zfp113	2.07743e-61	1.36333	0.25	0.212	3.29688e-57	Capillary	Zfp113
Thap3	2.272e-61	0.579823	0.401	0.342	3.60567e-57	Capillary	Thap3
Sntb1	2.91928e-61	3.7037	0.255	0.178	4.6329e-57	Capillary	Sntb1
B4galt7	4.61151e-61	0.512498	0.314	0.245	7.31846e-57	Capillary	B4galt7
6430590A07Rik	5.38055e-61	5.48388	0.351	0.265	8.53894e-57	Capillary	6430590A07Rik
Cox7a2l	6.5288e-61	0.404104	0.563	0.454	1.03612e-56	Capillary	Cox7a2l
Dcun1d3	1.18402e-60	2.64077	0.291	0.235	1.87903e-56	Capillary	Dcun1d3
Plscr4	1.20232e-60	0.38765	0.485	0.394	1.90809e-56	Capillary	Plscr4
Gm4673	1.36593e-60	4.48416	0.265	0.199	2.16773e-56	Capillary	Gm4673
B9d1	1.46499e-60	0.666006	0.355	0.294	2.32493e-56	Capillary	B9d1
Trpm3	1.52628e-60	0.751217	0.28	0.212	2.4222e-56	Capillary	Trpm3
Vps52	1.55951e-60	1.37398	0.341	0.283	2.47495e-56	Capillary	Vps52
Rcsd1	1.76452e-60	0.427544	0.476	0.395	2.8003e-56	Capillary	Rcsd1
Clec16a	1.93488e-60	1.59282	0.276	0.233	3.07066e-56	Capillary	Clec16a
Calcoco1	3.02498e-60	0.753868	0.332	0.263	4.80065e-56	Capillary	Calcoco1
Zfp866	3.30319e-60	0.364625	0.327	0.232	5.24217e-56	Capillary	Zfp866
Tmem87b	3.69344e-60	1.17908	0.33	0.277	5.86148e-56	Capillary	Tmem87b
Acot2	3.76569e-60	2.08305	0.298	0.225	5.97616e-56	Capillary	Acot2
6030442K20Rik	5.59482e-60	1.1788	0.317	0.229	8.87897e-56	Capillary	6030442K20Rik
Plin5	5.95469e-60	1.93563	0.378	0.266	9.4501e-56	Capillary	Plin5
Abhd2	6.59559e-60	1.15392	0.294	0.252	1.04672e-55	Capillary	Abhd2
Gm43328	9.5201e-60	2.62341	0.307	0.222	1.51084e-55	Capillary	Gm43328
Wdr38	1.12094e-59	0.458932	0.293	0.183	1.77893e-55	Capillary	Wdr38
Cldn34c1	1.17605e-59	1.86267	0.292	0.237	1.86639e-55	Capillary	Cldn34c1
Lig3	1.30172e-59	7.11389	0.271	0.228	2.06583e-55	Capillary	Lig3
Tdrd7	1.35283e-59	3.09595	0.331	0.261	2.14694e-55	Capillary	Tdrd7
Rps28	1.59996e-59	0.327842	0.584	0.483	2.53913e-55	Capillary	Rps28
Zfp142	2.1194e-59	1.23081	0.287	0.222	3.36349e-55	Capillary	Zfp142
Zfp810	2.43925e-59	1.06843	0.337	0.271	3.87109e-55	Capillary	Zfp810
2510002D24Rik	2.81356e-59	0.44373	0.403	0.339	4.46512e-55	Capillary	2510002D24Rik
Il1rl2	3.14317e-59	2.29797	0.292	0.203	4.98821e-55	Capillary	Il1rl2
Pcdhb11	3.68056e-59	1.05411	0.293	0.222	5.84104e-55	Capillary	Pcdhb11
Efnb1	4.30326e-59	2.07723	0.469	0.397	6.82927e-55	Capillary	Efnb1
Lor	8.55737e-59	1.15305	0.257	0.215	1.35805e-54	Capillary	Lor
Myo1b	1.02694e-58	0.563782	0.542	0.452	1.62976e-54	Capillary	Myo1b
Napb	1.14894e-58	2.8978	0.3	0.23	1.82336e-54	Capillary	Napb
Prex1	1.21691e-58	3.98673	0.313	0.271	1.93123e-54	Capillary	Prex1
Rbm15b	1.82912e-58	0.407881	0.307	0.244	2.90282e-54	Capillary	Rbm15b
Sppl2a	2.04519e-58	2.19336	0.452	0.376	3.24572e-54	Capillary	Sppl2a
Vsig10l	2.62044e-58	0.97983	0.253	0.207	4.15864e-54	Capillary	Vsig10l
Slc39a11	2.66097e-58	0.321041	0.269	0.217	4.22296e-54	Capillary	Slc39a11
Gpkow	2.86457e-58	0.735263	0.293	0.238	4.54607e-54	Capillary	Gpkow
Sik2	2.94963e-58	2.84617	0.315	0.267	4.68106e-54	Capillary	Sik2
Kif3a	4.40319e-58	1.19767	0.363	0.301	6.98786e-54	Capillary	Kif3a
Klhl28	5.40019e-58	0.48152	0.322	0.267	8.5701e-54	Capillary	Klhl28
Nr5a2	7.65114e-58	0.598874	0.286	0.247	1.21424e-53	Capillary	Nr5a2
Dnajc28	9.90792e-58	2.61431	0.286	0.204	1.57239e-53	Capillary	Dnajc28
Surf6	1.04409e-57	0.968116	0.304	0.249	1.65697e-53	Capillary	Surf6
Cep170b	1.18314e-57	3.48895	0.252	0.143	1.87765e-53	Capillary	Cep170b
Thtpa	1.18484e-57	4.91779	0.281	0.221	1.88034e-53	Capillary	Thtpa
Mtm1	1.86857e-57	1.17433	0.31	0.231	2.96542e-53	Capillary	Mtm1
Mrps2	1.87791e-57	1.93205	0.282	0.227	2.98025e-53	Capillary	Mrps2
Malat1	2.54967e-57	3.92022	0.567	0.48	4.04632e-53	Capillary	Malat1
Accs	2.67569e-57	2.86817	0.313	0.26	4.24632e-53	Capillary	Accs
Capn1	2.68174e-57	0.281322	0.33	0.256	4.25592e-53	Capillary	Capn1
Arhgap28	3.5324e-57	0.882752	0.347	0.287	5.60592e-53	Capillary	Arhgap28
Lpgat1	4.76028e-57	0.487002	0.322	0.285	7.55457e-53	Capillary	Lpgat1
Gm32031	6.04505e-57	1.73539	0.318	0.239	9.5935e-53	Capillary	Gm32031
Rnf31	6.46416e-57	0.460584	0.275	0.253	1.02586e-52	Capillary	Rnf31
Slc25a22	6.67931e-57	1.79213	0.287	0.23	1.06001e-52	Capillary	Slc25a22
Gm17745	6.80627e-57	3.97694	0.267	0.204	1.08016e-52	Capillary	Gm17745
Actr5	7.52077e-57	0.278277	0.28	0.217	1.19355e-52	Capillary	Actr5
Tstd3	8.15959e-57	0.771957	0.317	0.241	1.29493e-52	Capillary	Tstd3
Khk	9.37802e-57	2.57904	0.271	0.197	1.48829e-52	Capillary	Khk
Cpeb3	9.38342e-57	3.30679	0.265	0.196	1.48915e-52	Capillary	Cpeb3
Atp8a1	9.52141e-57	2.51269	0.292	0.211	1.51105e-52	Capillary	Atp8a1
Primpol	1.26376e-56	4.68206	0.252	0.206	2.00558e-52	Capillary	Primpol
Lsm14b	1.41685e-56	4.81731	0.343	0.257	2.24855e-52	Capillary	Lsm14b
Gm17058	1.47318e-56	0.621179	0.287	0.215	2.33794e-52	Capillary	Gm17058
Pakap.1	2.77205e-56	0.664282	0.572	0.472	4.39925e-52	Capillary	Pakap.1
Casz1	3.02176e-56	3.8934	0.307	0.208	4.79554e-52	Capillary	Casz1
Prmt9	3.07739e-56	0.935313	0.309	0.24	4.88382e-52	Capillary	Prmt9
Pcdh19	3.09912e-56	0.439836	0.415	0.352	4.9183e-52	Capillary	Pcdh19
Aldh3a2	3.18642e-56	0.640099	0.331	0.257	5.05684e-52	Capillary	Aldh3a2
Ebag9	4.5507e-56	1.1538	0.282	0.226	7.22195e-52	Capillary	Ebag9
Tmc6	7.30433e-56	0.80487	0.403	0.346	1.1592e-51	Capillary	Tmc6
Slc12a9	7.73045e-56	0.492657	0.253	0.185	1.22682e-51	Capillary	Slc12a9
Daxx	8.00544e-56	0.552051	0.271	0.248	1.27046e-51	Capillary	Daxx
Trib2	9.70164e-56	0.478362	0.426	0.348	1.53965e-51	Capillary	Trib2
Chst15	1.13646e-55	0.353386	0.423	0.356	1.80356e-51	Capillary	Chst15
Ldlrad3	1.185e-55	8.13946	0.349	0.256	1.88059e-51	Capillary	Ldlrad3
Orc5	1.28748e-55	5.51226	0.293	0.229	2.04322e-51	Capillary	Orc5
Slco2b1	1.36544e-55	7.2543	0.334	0.235	2.16696e-51	Capillary	Slco2b1
Acox3	1.39567e-55	2.05083	0.253	0.219	2.21493e-51	Capillary	Acox3
Hsf2	1.67192e-55	2.53051	0.284	0.213	2.65333e-51	Capillary	Hsf2
Ahr	1.70588e-55	5.5583	0.353	0.282	2.70724e-51	Capillary	Ahr
Prickle3	1.74865e-55	3.39975	0.418	0.345	2.77511e-51	Capillary	Prickle3
Ifi204	2.44254e-55	4.1118	0.252	0.17	3.87631e-51	Capillary	Ifi204
Apbb2	2.646e-55	0.690754	0.617	0.515	4.1992e-51	Capillary	Apbb2
Pxmp4	3.07524e-55	1.02082	0.358	0.286	4.88041e-51	Capillary	Pxmp4
Kctd6	3.53289e-55	0.43522	0.279	0.233	5.6067e-51	Capillary	Kctd6
Sorbs1	3.8437e-55	4.6866	0.48	0.404	6.09996e-51	Capillary	Sorbs1
Cntnap1	4.08786e-55	0.945127	0.295	0.212	6.48743e-51	Capillary	Cntnap1
Zmym3	6.19274e-55	2.9515	0.299	0.254	9.82788e-51	Capillary	Zmym3
Pcdhga11	8.48072e-55	0.538121	0.295	0.233	1.34589e-50	Capillary	Pcdhga11
Ankrd26	8.97741e-55	0.375796	0.265	0.238	1.42472e-50	Capillary	Ankrd26
Tgfbr3	9.83618e-55	0.335647	0.323	0.266	1.561e-50	Capillary	Tgfbr3
Gba2	1.01012e-54	2.93152	0.325	0.242	1.60306e-50	Capillary	Gba2
Col4a1	1.11113e-54	0.777214	0.661	0.572	1.76336e-50	Capillary	Col4a1
Col4a2	1.19267e-54	1.18202	0.668	0.577	1.89276e-50	Capillary	Col4a2
Myh7	1.26403e-54	4.04268	0.281	0.2	2.00602e-50	Capillary	Myh7
Vwa7	1.51323e-54	0.565358	0.284	0.222	2.4015e-50	Capillary	Vwa7
Rfesd	1.68286e-54	5.70005	0.301	0.257	2.67071e-50	Capillary	Rfesd
Zfp35	2.66674e-54	0.774425	0.309	0.241	4.23211e-50	Capillary	Zfp35
Ipmk	3.28586e-54	7.96538	0.3	0.249	5.21467e-50	Capillary	Ipmk
Adgrl2	4.12902e-54	0.34308	0.552	0.461	6.55275e-50	Capillary	Adgrl2
Rab11fip2	4.26919e-54	0.771864	0.396	0.328	6.7752e-50	Capillary	Rab11fip2
Zfp652os	4.29745e-54	3.26277	0.286	0.222	6.82005e-50	Capillary	Zfp652os
Plod1	5.1009e-54	0.661954	0.564	0.473	8.09513e-50	Capillary	Plod1
Tmem53	5.90577e-54	4.5915	0.303	0.222	9.37245e-50	Capillary	Tmem53
Itga2	6.83242e-54	3.75418	0.293	0.265	1.08431e-49	Capillary	Itga2
Phf7	8.2098e-54	0.464413	0.268	0.22	1.30289e-49	Capillary	Phf7
Alpk1	8.39963e-54	4.23612	0.261	0.169	1.33302e-49	Capillary	Alpk1
Zfp51	1.02011e-53	1.83306	0.256	0.208	1.61891e-49	Capillary	Zfp51
Rngtt	1.02893e-53	1.43023	0.251	0.219	1.63291e-49	Capillary	Rngtt
Pabpc4l	1.04643e-53	5.59696	0.282	0.269	1.66068e-49	Capillary	Pabpc4l
Cyp4f16	1.12112e-53	1.60244	0.27	0.213	1.77922e-49	Capillary	Cyp4f16
Inf2	1.12658e-53	0.876612	0.411	0.34	1.78788e-49	Capillary	Inf2
2010315B03Rik	1.41405e-53	1.54157	0.299	0.244	2.24409e-49	Capillary	2010315B03Rik
Hspa9	1.41489e-53	1.33882	0.259	0.385	2.24543e-49	Capillary	Hspa9
Nsmf	1.41729e-53	1.4531	0.289	0.24	2.24924e-49	Capillary	Nsmf
Ngly1	1.66411e-53	0.67764	0.328	0.273	2.64095e-49	Capillary	Ngly1
Slc15a2	1.80546e-53	1.22395	0.306	0.221	2.86527e-49	Capillary	Slc15a2
Sh3tc2	2.00517e-53	1.74103	0.317	0.233	3.1822e-49	Capillary	Sh3tc2
A430033K04Rik	2.14315e-53	4.64838	0.298	0.252	3.40118e-49	Capillary	A430033K04Rik
Tmem8b	2.15913e-53	1.34501	0.314	0.221	3.42654e-49	Capillary	Tmem8b
Chst1	2.16731e-53	1.9188	0.364	0.302	3.43951e-49	Capillary	Chst1
Mfsd9	2.37043e-53	0.930053	0.299	0.204	3.76188e-49	Capillary	Mfsd9
Pex10	3.03187e-53	4.83166	0.275	0.223	4.81157e-49	Capillary	Pex10
2022-03-02	4.11676e-53	0.55503	0.504	0.422	6.53329e-49	Capillary	2022-03-02
Tmed8	4.23923e-53	0.675958	0.254	0.214	6.72766e-49	Capillary	Tmed8
Btbd8	6.33263e-53	2.57154	0.291	0.219	1.00499e-48	Capillary	Btbd8
Tjp1	6.50728e-53	0.687861	0.541	0.46	1.03271e-48	Capillary	Tjp1
Hdhd3	7.01659e-53	1.13268	0.254	0.228	1.11353e-48	Capillary	Hdhd3
Kmt2d	8.14737e-53	0.992721	0.285	0.247	1.29299e-48	Capillary	Kmt2d
Gm7467	8.77337e-53	0.83016	0.288	0.239	1.39233e-48	Capillary	Gm7467
Cenpo	1.15199e-52	0.553876	0.271	0.239	1.82821e-48	Capillary	Cenpo
Gm6598	1.18194e-52	2.59271	0.308	0.239	1.87573e-48	Capillary	Gm6598
Mterf4	1.27448e-52	0.255446	0.292	0.232	2.02261e-48	Capillary	Mterf4
Pou6f1	1.30924e-52	0.702487	0.274	0.208	2.07776e-48	Capillary	Pou6f1
Dhx33	1.34134e-52	2.59123	0.285	0.235	2.1287e-48	Capillary	Dhx33
Trmu	1.58752e-52	0.984082	0.262	0.228	2.51939e-48	Capillary	Trmu
Ccdc173	1.72559e-52	1.60183	0.265	0.198	2.73851e-48	Capillary	Ccdc173
Pcmtd2	1.82354e-52	1.43548	0.374	0.307	2.89396e-48	Capillary	Pcmtd2
Vsig2	2.04626e-52	6.94221	0.303	0.225	3.24742e-48	Capillary	Vsig2
Zfp3	2.1131e-52	3.54374	0.304	0.261	3.35349e-48	Capillary	Zfp3
Celsr2	2.12827e-52	1.14864	0.269	0.222	3.37757e-48	Capillary	Celsr2
Nprl3	2.90519e-52	6.14361	0.293	0.232	4.61054e-48	Capillary	Nprl3
Spindoc	4.03032e-52	0.843583	0.361	0.287	6.39611e-48	Capillary	Spindoc
Pxk	4.46835e-52	1.43	0.368	0.32	7.09127e-48	Capillary	Pxk
Kctd18	4.605e-52	3.60429	0.328	0.273	7.30814e-48	Capillary	Kctd18
Irgm1	5.61866e-52	4.07156	0.299	0.254	8.91682e-48	Capillary	Irgm1
D430042O09Rik	6.87823e-52	1.14785	0.289	0.247	1.09157e-47	Capillary	D430042O09Rik
Lrch2	7.0542e-52	1.29945	0.32	0.257	1.1195e-47	Capillary	Lrch2
Disp1	7.2747e-52	3.36964	0.284	0.233	1.1545e-47	Capillary	Disp1
Vps37d	9.35733e-52	4.10159	0.278	0.206	1.48501e-47	Capillary	Vps37d
Gm47484	1.02677e-51	1.12996	0.25	0.19	1.62948e-47	Capillary	Gm47484
Ly6g6d	1.03104e-51	4.03213	0.32	0.301	1.63626e-47	Capillary	Ly6g6d
1600020E01Rik	1.24252e-51	0.843868	0.3	0.247	1.97188e-47	Capillary	1600020E01Rik
Senp3	1.37657e-51	0.519012	0.279	0.232	2.18462e-47	Capillary	Senp3
Gm7160	1.39421e-51	0.453183	0.265	0.203	2.21261e-47	Capillary	Gm7160
Ammecr1l	1.62567e-51	2.86601	0.355	0.298	2.57994e-47	Capillary	Ammecr1l
Nfx1	1.79976e-51	0.584659	0.362	0.305	2.85622e-47	Capillary	Nfx1
Fbxl18	1.99634e-51	6.74907	0.274	0.23	3.16819e-47	Capillary	Fbxl18
Arv1	2.17888e-51	2.92631	0.25	0.204	3.45789e-47	Capillary	Arv1
Elmsan1	2.45104e-51	0.628906	0.296	0.241	3.8898e-47	Capillary	Elmsan1
Pcnx4	2.69164e-51	0.934089	0.29	0.246	4.27163e-47	Capillary	Pcnx4
Gm14167	2.78756e-51	2.12785	0.292	0.225	4.42385e-47	Capillary	Gm14167
Clec1b	2.87532e-51	2.64989	0.254	0.228	4.56314e-47	Capillary	Clec1b
Pygb	3.07725e-51	1.65769	0.321	0.284	4.8836e-47	Capillary	Pygb
Hemk1	3.15713e-51	5.01564	0.257	0.223	5.01037e-47	Capillary	Hemk1
Mgat1	3.25678e-51	0.670104	0.442	0.381	5.16851e-47	Capillary	Mgat1
Atp23	3.44503e-51	2.81712	0.282	0.215	5.46726e-47	Capillary	Atp23
Map2k6	3.91877e-51	4.32321	0.271	0.233	6.21909e-47	Capillary	Map2k6
Gm27151	6.3513e-51	0.283361	0.256	0.2	1.00795e-46	Capillary	Gm27151
Gm9968	7.19537e-51	4.16689	0.315	0.229	1.14191e-46	Capillary	Gm9968
Grap	1.05848e-50	0.478644	0.483	0.421	1.67981e-46	Capillary	Grap
Zbtb40	1.18986e-50	4.02444	0.261	0.214	1.88831e-46	Capillary	Zbtb40
Dhx29	1.27107e-50	0.318069	0.254	0.234	2.01718e-46	Capillary	Dhx29
Ipp	1.43921e-50	6.21426	0.315	0.226	2.28402e-46	Capillary	Ipp
Arid5b	1.49305e-50	8.21854	0.481	0.414	2.36948e-46	Capillary	Arid5b
Tango2	1.75345e-50	0.393389	0.253	0.2	2.78273e-46	Capillary	Tango2
Gm17227	1.78153e-50	3.40158	0.327	0.243	2.82728e-46	Capillary	Gm17227
Gm37587	2.05506e-50	2.8061	0.315	0.263	3.26137e-46	Capillary	Gm37587
Gm16861	2.27763e-50	0.35198	0.271	0.231	3.6146e-46	Capillary	Gm16861
Ube4a	2.56904e-50	0.511507	0.338	0.296	4.07706e-46	Capillary	Ube4a
Aktip	2.78081e-50	1.76337	0.283	0.239	4.41314e-46	Capillary	Aktip
4930523C07Rik	2.795e-50	0.419345	0.497	0.423	4.43567e-46	Capillary	4930523C07Rik
Tacc1	3.15476e-50	0.446422	0.576	0.487	5.0066e-46	Capillary	Tacc1
Thada	3.21706e-50	1.07179	0.251	0.215	5.10548e-46	Capillary	Thada
Rhbdd1	3.91132e-50	0.771811	0.258	0.197	6.20726e-46	Capillary	Rhbdd1
Zbtb14	4.6312e-50	5.7053	0.284	0.237	7.34971e-46	Capillary	Zbtb14
Arrdc1	4.82402e-50	0.507941	0.34	0.297	7.65572e-46	Capillary	Arrdc1
Aar2	4.87862e-50	1.12062	0.34	0.284	7.74237e-46	Capillary	Aar2
Gm43256	5.29005e-50	2.59048	0.277	0.247	8.39531e-46	Capillary	Gm43256
Pdcd2l	5.32032e-50	1.90767	0.268	0.225	8.44335e-46	Capillary	Pdcd2l
Adgrg1	6.10751e-50	3.63615	0.414	0.355	9.69262e-46	Capillary	Adgrg1
Atrip	6.49198e-50	3.50675	0.261	0.221	1.03028e-45	Capillary	Atrip
Bag5	6.97876e-50	0.903922	0.462	0.391	1.10753e-45	Capillary	Bag5
Adgrf5	7.28592e-50	0.459548	0.605	0.505	1.15628e-45	Capillary	Adgrf5
Lmbr1	7.50335e-50	1.12391	0.355	0.28	1.19078e-45	Capillary	Lmbr1
Zc3h10	7.51333e-50	1.03186	0.254	0.237	1.19237e-45	Capillary	Zc3h10
Tmem143	7.53619e-50	1.59147	0.251	0.199	1.19599e-45	Capillary	Tmem143
Zfp329	8.23307e-50	1.94871	0.404	0.339	1.30659e-45	Capillary	Zfp329
Mau2	9.34996e-50	0.828032	0.39	0.344	1.48384e-45	Capillary	Mau2
AC166172.1	1.01072e-49	1.55574	0.276	0.261	1.60401e-45	Capillary	AC166172.1
Zfp449	1.15904e-49	2.39216	0.303	0.262	1.83939e-45	Capillary	Zfp449
Asxl3	1.39781e-49	4.72085	0.337	0.241	2.21832e-45	Capillary	Asxl3
Pot1a	1.54757e-49	7.62806	0.316	0.247	2.45599e-45	Capillary	Pot1a
Fbxw4	1.55733e-49	0.537914	0.256	0.214	2.47148e-45	Capillary	Fbxw4
Gm26588	1.62524e-49	1.25766	0.281	0.244	2.57926e-45	Capillary	Gm26588
Gpr22	2.29382e-49	0.652016	0.273	0.166	3.6403e-45	Capillary	Gpr22
Samd15	2.74328e-49	3.45534	0.297	0.225	4.35358e-45	Capillary	Samd15
Wipf2	2.92886e-49	3.26423	0.298	0.254	4.6481e-45	Capillary	Wipf2
Fat4	3.2225e-49	1.38134	0.321	0.287	5.11411e-45	Capillary	Fat4
Zbtb21	3.68932e-49	2.94025	0.27	0.23	5.85495e-45	Capillary	Zbtb21
Smco4	3.73575e-49	0.802557	0.546	0.47	5.92864e-45	Capillary	Smco4
Ralgapa1	3.91508e-49	1.5915	0.458	0.392	6.21324e-45	Capillary	Ralgapa1
Zfat	3.96392e-49	0.877123	0.25	0.232	6.29075e-45	Capillary	Zfat
Hoxa7	4.54096e-49	0.747987	0.307	0.235	7.20651e-45	Capillary	Hoxa7
Prdm15	4.96706e-49	3.23077	0.313	0.242	7.88273e-45	Capillary	Prdm15
Rab3a	5.15295e-49	1.08674	0.36	0.301	8.17774e-45	Capillary	Rab3a
Camk1	5.71615e-49	0.344078	0.512	0.435	9.07152e-45	Capillary	Camk1
3110040N11Rik	5.81802e-49	0.920448	0.274	0.221	9.2332e-45	Capillary	3110040N11Rik
Slc31a2	9.14012e-49	2.55636	0.408	0.352	1.45054e-44	Capillary	Slc31a2
Atg9a	1.0975e-48	0.772969	0.342	0.275	1.74173e-44	Capillary	Atg9a
Snx13	1.19685e-48	0.831458	0.314	0.255	1.89941e-44	Capillary	Snx13
Dhrs7c	1.54234e-48	0.678763	0.259	0.187	2.44769e-44	Capillary	Dhrs7c
Pacs2	2.63432e-48	1.51612	0.26	0.219	4.18067e-44	Capillary	Pacs2
Prelid2	2.64253e-48	0.253164	0.296	0.271	4.1937e-44	Capillary	Prelid2
Reep1	2.9369e-48	3.92887	0.311	0.233	4.66087e-44	Capillary	Reep1
Slc39a10	4.31968e-48	1.27612	0.488	0.418	6.85533e-44	Capillary	Slc39a10
Zfp763	4.46307e-48	0.426424	0.319	0.242	7.08289e-44	Capillary	Zfp763
Gm26930	4.64876e-48	3.95042	0.283	0.214	7.37759e-44	Capillary	Gm26930
Gm42699	4.68457e-48	3.06094	0.262	0.21	7.43441e-44	Capillary	Gm42699
Mybpc3	6.12622e-48	5.96171	0.322	0.223	9.7223e-44	Capillary	Mybpc3
6030445D17Rik	6.1716e-48	3.75847	0.309	0.245	9.79433e-44	Capillary	6030445D17Rik
Agbl3	6.35818e-48	0.277961	0.263	0.214	1.00904e-43	Capillary	Agbl3
Gm12503	6.42595e-48	0.880253	0.287	0.211	1.0198e-43	Capillary	Gm12503
Lrig2	6.56804e-48	1.92243	0.272	0.223	1.04235e-43	Capillary	Lrig2
Tmem67	9.36434e-48	2.69386	0.293	0.226	1.48612e-43	Capillary	Tmem67
Nprl2	9.65655e-48	1.88741	0.307	0.263	1.53249e-43	Capillary	Nprl2
Sema6b	1.29344e-47	1.47862	0.31	0.253	2.05269e-43	Capillary	Sema6b
Pygo2	1.35598e-47	1.31795	0.287	0.242	2.15194e-43	Capillary	Pygo2
Cdiptos	1.57979e-47	2.00585	0.305	0.236	2.50712e-43	Capillary	Cdiptos
Zscan21	1.66623e-47	2.10057	0.288	0.246	2.6443e-43	Capillary	Zscan21
Tbc1d25	1.83673e-47	0.992955	0.337	0.278	2.91489e-43	Capillary	Tbc1d25
Ppard	2.07605e-47	1.24362	0.33	0.262	3.29469e-43	Capillary	Ppard
Stard6	2.53292e-47	1.63915	0.304	0.241	4.01974e-43	Capillary	Stard6
Crot	3.29083e-47	5.1192	0.352	0.281	5.22255e-43	Capillary	Crot
Atg13	3.6966e-47	0.905157	0.274	0.231	5.86651e-43	Capillary	Atg13
Galnt18	4.26766e-47	0.331681	0.471	0.391	6.77277e-43	Capillary	Galnt18
Rnf170	4.54075e-47	0.516268	0.322	0.265	7.20616e-43	Capillary	Rnf170
Rbm24	4.76958e-47	1.91326	0.285	0.198	7.56933e-43	Capillary	Rbm24
Srf	5.24092e-47	1.98035	0.255	0.231	8.31734e-43	Capillary	Srf
Zdhhc4	5.58831e-47	0.407613	0.322	0.298	8.86865e-43	Capillary	Zdhhc4
Upf2	5.61526e-47	0.954833	0.362	0.33	8.91142e-43	Capillary	Upf2
Aldh9a1	6.45743e-47	0.948644	0.261	0.231	1.02479e-42	Capillary	Aldh9a1
Nmrk1	6.48561e-47	1.45273	0.33	0.261	1.02927e-42	Capillary	Nmrk1
Gm6169	6.93555e-47	4.90153	0.28	0.255	1.10067e-42	Capillary	Gm6169
Clcn6	8.09077e-47	5.05123	0.251	0.218	1.28401e-42	Capillary	Clcn6
Acsl4	8.21534e-47	0.480934	0.272	0.252	1.30377e-42	Capillary	Acsl4
Pgd	9.376e-47	0.419322	0.258	0.256	1.48797e-42	Capillary	Pgd
Gm49767	9.57986e-47	4.90599	0.328	0.226	1.52032e-42	Capillary	Gm49767
Dgkeos	1.01904e-46	1.52555	0.273	0.205	1.61722e-42	Capillary	Dgkeos
Usp50	1.36245e-46	0.348721	0.275	0.236	2.16221e-42	Capillary	Usp50
Rabl3	1.60124e-46	1.51577	0.3	0.249	2.54117e-42	Capillary	Rabl3
Prr13	1.63458e-46	1.00019	0.437	0.376	2.59407e-42	Capillary	Prr13
Parp6	1.95552e-46	1.68152	0.301	0.238	3.10341e-42	Capillary	Parp6
Gm9917	2.20243e-46	1.48265	0.308	0.254	3.49526e-42	Capillary	Gm9917
Iqcg	2.255e-46	1.71526	0.319	0.261	3.57868e-42	Capillary	Iqcg
Plekho1	2.50946e-46	0.48003	0.52	0.441	3.98252e-42	Capillary	Plekho1
Gm12472	2.91463e-46	2.14698	0.251	0.148	4.62552e-42	Capillary	Gm12472
Spred2	3.07328e-46	0.936886	0.378	0.309	4.8773e-42	Capillary	Spred2
Sdc3	3.23498e-46	2.15471	0.363	0.317	5.13392e-42	Capillary	Sdc3
Syt7	3.66209e-46	2.31272	0.31	0.259	5.81173e-42	Capillary	Syt7
Tnpo2	3.94921e-46	0.440692	0.277	0.257	6.2674e-42	Capillary	Tnpo2
Ndst2	5.14436e-46	2.15825	0.259	0.218	8.16409e-42	Capillary	Ndst2
Rbpj	5.61765e-46	0.934779	0.286	0.279	8.91521e-42	Capillary	Rbpj
Acap3	7.04735e-46	3.58101	0.331	0.268	1.11841e-41	Capillary	Acap3
Zfp410	8.19879e-46	0.503578	0.318	0.283	1.30115e-41	Capillary	Zfp410
Cyyr1	9.18273e-46	1.31222	0.53	0.455	1.4573e-41	Capillary	Cyyr1
Tmc4	9.6669e-46	3.67908	0.296	0.249	1.53414e-41	Capillary	Tmc4
Asl	9.7811e-46	1.79387	0.317	0.271	1.55226e-41	Capillary	Asl
Hdac10	1.11656e-45	4.7086	0.291	0.248	1.77197e-41	Capillary	Hdac10
Pop1	1.13698e-45	1.02705	0.305	0.243	1.80439e-41	Capillary	Pop1
Trp53inp2	1.14101e-45	2.06731	0.266	0.234	1.81078e-41	Capillary	Trp53inp2
Jarid2	1.14166e-45	1.38845	0.424	0.36	1.81181e-41	Capillary	Jarid2
Plekhh2	1.14272e-45	7.73856	0.329	0.259	1.81349e-41	Capillary	Plekhh2
Zfp784	1.18305e-45	3.13067	0.324	0.262	1.8775e-41	Capillary	Zfp784
G430095P16Rik	1.66652e-45	2.04464	0.252	0.2	2.64477e-41	Capillary	G430095P16Rik
Hps4	1.87795e-45	1.51756	0.266	0.239	2.9803e-41	Capillary	Hps4
Klf7	2.23345e-45	0.560569	0.562	0.471	3.54449e-41	Capillary	Klf7
Cd38	2.36085e-45	0.769164	0.474	0.411	3.74667e-41	Capillary	Cd38
Peg13	2.4132e-45	2.31057	0.412	0.353	3.82974e-41	Capillary	Peg13
Exoc1	2.5037e-45	0.287731	0.315	0.274	3.97337e-41	Capillary	Exoc1
Rgmb	3.10455e-45	1.40935	0.315	0.256	4.92691e-41	Capillary	Rgmb
Gstk1	3.41796e-45	2.07956	0.288	0.23	5.42431e-41	Capillary	Gstk1
Arhgap35	3.76639e-45	1.90523	0.314	0.258	5.97725e-41	Capillary	Arhgap35
Zfyve16	4.65741e-45	0.938062	0.313	0.253	7.39132e-41	Capillary	Zfyve16
Zfp692	4.78042e-45	0.586073	0.277	0.218	7.58653e-41	Capillary	Zfp692
Srp68	4.9961e-45	0.409794	0.354	0.312	7.92881e-41	Capillary	Srp68
Pogz	6.20955e-45	0.591033	0.277	0.24	9.85456e-41	Capillary	Pogz
Cir1	7.08611e-45	1.87247	0.439	0.381	1.12457e-40	Capillary	Cir1
Gchfr	7.24297e-45	0.50466	0.365	0.325	1.14946e-40	Capillary	Gchfr
Gm41760	7.26866e-45	1.69447	0.258	0.198	1.15354e-40	Capillary	Gm41760
Ccdc28a	8.06482e-45	1.52423	0.278	0.224	1.27989e-40	Capillary	Ccdc28a
Ldlrad4	8.78755e-45	1.64026	0.308	0.269	1.39458e-40	Capillary	Ldlrad4
Gm11772	9.75857e-45	4.18867	0.31	0.247	1.54868e-40	Capillary	Gm11772
2610044O15Rik8	1.08726e-44	1.84048	0.319	0.26	1.72548e-40	Capillary	2610044O15Rik8
Kcnab3	1.09258e-44	1.14665	0.262	0.225	1.73392e-40	Capillary	Kcnab3
Xndc1	1.12551e-44	3.23502	0.251	0.202	1.78618e-40	Capillary	Xndc1
Mtx3	1.30241e-44	6.51263	0.273	0.234	2.06693e-40	Capillary	Mtx3
Kmt5b	1.35988e-44	2.61257	0.38	0.336	2.15813e-40	Capillary	Kmt5b
Gm12166	1.53737e-44	1.6737	0.323	0.286	2.43981e-40	Capillary	Gm12166
Catsper2	1.62696e-44	1.22483	0.304	0.239	2.58199e-40	Capillary	Catsper2
4930555A03Rik	1.80821e-44	0.836773	0.294	0.236	2.86963e-40	Capillary	4930555A03Rik
Psd3	1.86383e-44	0.814598	0.301	0.233	2.9579e-40	Capillary	Psd3
Tpra1	2.14259e-44	0.567373	0.268	0.226	3.4003e-40	Capillary	Tpra1
Ppp2r1b	2.76186e-44	3.99833	0.252	0.218	4.38307e-40	Capillary	Ppp2r1b
Fam114a1	2.76826e-44	0.525022	0.294	0.276	4.39323e-40	Capillary	Fam114a1
Cnrip1	3.43307e-44	1.65759	0.373	0.297	5.44828e-40	Capillary	Cnrip1
Abca5	3.79646e-44	1.55268	0.269	0.244	6.02499e-40	Capillary	Abca5
Zfp366	4.45228e-44	2.96954	0.36	0.294	7.06577e-40	Capillary	Zfp366
Gm10762	4.64608e-44	1.91825	0.267	0.237	7.37333e-40	Capillary	Gm10762
B2m	4.7672e-44	3.21137	0.243	0.334	7.56555e-40	Capillary	B2m
Mapkbp1	4.95472e-44	2.38651	0.284	0.253	7.86314e-40	Capillary	Mapkbp1
Nanp	5.78983e-44	1.25042	0.268	0.234	9.18845e-40	Capillary	Nanp
Supt7l	6.0967e-44	3.13317	0.311	0.251	9.67547e-40	Capillary	Supt7l
Hoxaas3	7.00483e-44	1.39548	0.294	0.217	1.11167e-39	Capillary	Hoxaas3
Zbtb44	7.36222e-44	1.29383	0.297	0.241	1.16838e-39	Capillary	Zbtb44
Pcolce	1.06591e-43	0.39804	0.27	0.242	1.69159e-39	Capillary	Pcolce
Ogg1	1.20224e-43	1.61413	0.302	0.243	1.90796e-39	Capillary	Ogg1
Med11	1.24103e-43	0.866498	0.278	0.236	1.96951e-39	Capillary	Med11
Tbccd1	1.29032e-43	0.844399	0.265	0.233	2.04773e-39	Capillary	Tbccd1
Gm4285	1.41718e-43	0.287207	0.287	0.226	2.24907e-39	Capillary	Gm4285
Stard8	1.51123e-43	0.975981	0.358	0.309	2.39832e-39	Capillary	Stard8
Dlat	1.62064e-43	0.292873	0.261	0.261	2.57195e-39	Capillary	Dlat
Rasgrp3	1.63748e-43	0.569709	0.566	0.486	2.59868e-39	Capillary	Rasgrp3
Gm3558	1.82788e-43	1.72296	0.285	0.241	2.90085e-39	Capillary	Gm3558
1110018N20Rik	2.41823e-43	3.67599	0.275	0.162	3.83772e-39	Capillary	1110018N20Rik
Gm31105	2.86391e-43	1.07477	0.261	0.189	4.54503e-39	Capillary	Gm31105
Asah1	3.07804e-43	0.625995	0.356	0.319	4.88485e-39	Capillary	Asah1
Zc3h12c	3.25249e-43	1.49247	0.288	0.251	5.16171e-39	Capillary	Zc3h12c
Gm3512	3.74831e-43	0.524843	0.264	0.202	5.94857e-39	Capillary	Gm3512
Dock9	4.10137e-43	0.924786	0.508	0.433	6.50888e-39	Capillary	Dock9
Xist	4.83557e-43	1.04111	0.278	0.4	7.67405e-39	Capillary	Xist
Atxn3	5.67652e-43	1.70491	0.315	0.246	9.00864e-39	Capillary	Atxn3
Fam126a	5.7097e-43	4.6478	0.337	0.303	9.06129e-39	Capillary	Fam126a
Usp30	5.75829e-43	3.66725	0.281	0.222	9.1384e-39	Capillary	Usp30
Phf21b	8.22306e-43	2.50288	0.318	0.232	1.305e-38	Capillary	Phf21b
Gm32856	1.10183e-42	1.52093	0.299	0.24	1.7486e-38	Capillary	Gm32856
4930556M19Rik	1.10814e-42	0.471441	0.27	0.221	1.75861e-38	Capillary	4930556M19Rik
Wdr92	1.33462e-42	0.382895	0.261	0.235	2.11805e-38	Capillary	Wdr92
Gm9889	1.35718e-42	1.09799	0.334	0.266	2.15384e-38	Capillary	Gm9889
Ccser1	1.44371e-42	3.07117	0.325	0.262	2.29117e-38	Capillary	Ccser1
Ints3	1.51567e-42	2.51363	0.293	0.25	2.40537e-38	Capillary	Ints3
Dtx3l	1.56043e-42	1.72286	0.255	0.221	2.4764e-38	Capillary	Dtx3l
Tmem68	1.77785e-42	1.17778	0.257	0.215	2.82145e-38	Capillary	Tmem68
Men1	1.96185e-42	1.43693	0.286	0.245	3.11346e-38	Capillary	Men1
Fpgs	2.4487e-42	4.5995	0.279	0.229	3.88608e-38	Capillary	Fpgs
Brox	2.82429e-42	1.18435	0.37	0.316	4.48215e-38	Capillary	Brox
Abt1	3.06596e-42	0.341168	0.29	0.255	4.86568e-38	Capillary	Abt1
Pik3cb	3.16842e-42	4.66575	0.379	0.31	5.02828e-38	Capillary	Pik3cb
Mlh1	3.29389e-42	3.813	0.274	0.257	5.2274e-38	Capillary	Mlh1
Aatf	3.53418e-42	2.7576	0.267	0.245	5.60874e-38	Capillary	Aatf
Serinc5	4.01442e-42	2.0468	0.32	0.258	6.37088e-38	Capillary	Serinc5
Dcbld1	4.04356e-42	0.8728	0.404	0.36	6.41714e-38	Capillary	Dcbld1
Plcb1	4.48911e-42	3.18995	0.456	0.386	7.12422e-38	Capillary	Plcb1
Fbxo31	4.88253e-42	6.53036	0.276	0.254	7.74858e-38	Capillary	Fbxo31
Terf2ip	4.90695e-42	0.348859	0.361	0.298	7.78732e-38	Capillary	Terf2ip
Zfp532	5.49032e-42	7.4197	0.364	0.308	8.71313e-38	Capillary	Zfp532
Coq8b	5.90852e-42	7.3668	0.298	0.235	9.37683e-38	Capillary	Coq8b
Zfp236	6.16539e-42	0.283918	0.268	0.23	9.78448e-38	Capillary	Zfp236
D330023K18Rik	6.24918e-42	1.76654	0.286	0.241	9.91745e-38	Capillary	D330023K18Rik
Tmlhe	6.70642e-42	2.1901	0.26	0.238	1.06431e-37	Capillary	Tmlhe
Gm30641	7.70802e-42	3.44216	0.257	0.209	1.22326e-37	Capillary	Gm30641
Cbfa2t2	8.39238e-42	3.36885	0.295	0.249	1.33187e-37	Capillary	Cbfa2t2
Zfp526	8.49341e-42	1.0279	0.25	0.221	1.3479e-37	Capillary	Zfp526
Pfdn5	8.73601e-42	0.301671	0.57	0.487	1.3864e-37	Capillary	Pfdn5
Zfp189	9.25195e-42	3.71312	0.312	0.241	1.46828e-37	Capillary	Zfp189
Fundc1	1.01412e-41	0.579854	0.294	0.273	1.6094e-37	Capillary	Fundc1
Dmac2	1.11217e-41	0.463058	0.278	0.233	1.76502e-37	Capillary	Dmac2
BC029722	1.18041e-41	0.595287	0.291	0.27	1.87332e-37	Capillary	BC029722
Ets2	1.25749e-41	0.404738	0.572	0.488	1.99563e-37	Capillary	Ets2
Ago3	1.41452e-41	2.2723	0.32	0.27	2.24485e-37	Capillary	Ago3
Pptc7	1.41856e-41	0.798649	0.274	0.234	2.25125e-37	Capillary	Pptc7
Tbc1d8b	1.43359e-41	1.18892	0.3	0.244	2.27511e-37	Capillary	Tbc1d8b
Abhd4	1.51133e-41	0.737058	0.29	0.265	2.39849e-37	Capillary	Abhd4
Rin3	1.56242e-41	1.43471	0.38	0.328	2.47957e-37	Capillary	Rin3
Scai	1.56675e-41	1.96667	0.363	0.29	2.48643e-37	Capillary	Scai
Tmem71	1.64862e-41	4.58388	0.296	0.264	2.61636e-37	Capillary	Tmem71
A330009N23Rik	1.6711e-41	1.07636	0.34	0.253	2.65203e-37	Capillary	A330009N23Rik
Rnf41	1.67482e-41	1.50416	0.294	0.248	2.65794e-37	Capillary	Rnf41
Flot1	1.84213e-41	0.399752	0.296	0.277	2.92346e-37	Capillary	Flot1
Pard3b	2.00198e-41	7.32877	0.342	0.282	3.17714e-37	Capillary	Pard3b
Sigirr	2.37183e-41	0.551778	0.372	0.314	3.76409e-37	Capillary	Sigirr
Kat8	2.58353e-41	0.263206	0.286	0.258	4.10006e-37	Capillary	Kat8
Itfg2	2.69489e-41	1.17916	0.284	0.242	4.2768e-37	Capillary	Itfg2
Kdm7a	3.61564e-41	0.963866	0.348	0.308	5.73802e-37	Capillary	Kdm7a
Mtg1	3.66341e-41	3.26326	0.284	0.248	5.81384e-37	Capillary	Mtg1
Robo4	3.66968e-41	0.4675	0.475	0.412	5.82378e-37	Capillary	Robo4
Plcb4	3.89133e-41	0.763328	0.554	0.478	6.17554e-37	Capillary	Plcb4
Washc3	4.19808e-41	0.831928	0.33	0.291	6.66236e-37	Capillary	Washc3
D830026I12Rik	4.44017e-41	1.17927	0.331	0.227	7.04655e-37	Capillary	D830026I12Rik
Acad10	4.48693e-41	0.959764	0.269	0.236	7.12076e-37	Capillary	Acad10
Phactr1	4.71857e-41	2.10571	0.286	0.223	7.48838e-37	Capillary	Phactr1
Rps29	4.75748e-41	0.307909	0.545	0.454	7.55012e-37	Capillary	Rps29
Hus1	5.45963e-41	4.62425	0.277	0.248	8.66444e-37	Capillary	Hus1
Gigyf1	5.53853e-41	4.41371	0.31	0.257	8.78965e-37	Capillary	Gigyf1
Coprs	5.58607e-41	1.24789	0.256	0.231	8.86509e-37	Capillary	Coprs
Atxn1l	5.99671e-41	0.506672	0.267	0.251	9.51678e-37	Capillary	Atxn1l
Mbip	6.08234e-41	0.6325	0.297	0.263	9.65267e-37	Capillary	Mbip
Unc13a	6.46051e-41	1.9915	0.274	0.222	1.02528e-36	Capillary	Unc13a
Trmt10c	6.68247e-41	1.85176	0.287	0.238	1.06051e-36	Capillary	Trmt10c
Kbtbd4	8.14137e-41	4.23928	0.293	0.247	1.29204e-36	Capillary	Kbtbd4
Adal	8.76753e-41	2.7275	0.269	0.214	1.39141e-36	Capillary	Adal
Man2c1	8.82326e-41	1.29872	0.261	0.234	1.40025e-36	Capillary	Man2c1
Mfn1	9.96932e-41	0.811914	0.315	0.265	1.58213e-36	Capillary	Mfn1
Gm14085	1.04807e-40	6.07161	0.314	0.216	1.66328e-36	Capillary	Gm14085
Pced1a	1.09621e-40	5.96823	0.266	0.24	1.73968e-36	Capillary	Pced1a
Fem1a	1.36608e-40	0.417439	0.276	0.232	2.16796e-36	Capillary	Fem1a
G6pc3	1.91669e-40	8.01981	0.309	0.285	3.04179e-36	Capillary	G6pc3
2410022M11Rik	2.09112e-40	2.11768	0.278	0.216	3.31861e-36	Capillary	2410022M11Rik
Thoc6	2.15706e-40	0.479451	0.294	0.272	3.42326e-36	Capillary	Thoc6
Gid4	2.17905e-40	2.74332	0.286	0.254	3.45816e-36	Capillary	Gid4
Zfp874b	2.19185e-40	3.02437	0.28	0.229	3.47846e-36	Capillary	Zfp874b
Ptprm	2.45703e-40	0.717384	0.508	0.44	3.8993e-36	Capillary	Ptprm
A930006K02Rik	2.54073e-40	1.5005	0.264	0.219	4.03214e-36	Capillary	A930006K02Rik
Tmcc1	2.62071e-40	6.94179	0.391	0.346	4.15907e-36	Capillary	Tmcc1
Grk4	2.67027e-40	1.17698	0.263	0.218	4.23772e-36	Capillary	Grk4
Rnf181	2.72625e-40	0.578331	0.298	0.277	4.32655e-36	Capillary	Rnf181
Gys1	2.74621e-40	3.44788	0.261	0.232	4.35823e-36	Capillary	Gys1
Tmem168	3.28921e-40	0.697147	0.335	0.299	5.21997e-36	Capillary	Tmem168
Slc35a5	3.29763e-40	0.771263	0.267	0.217	5.23334e-36	Capillary	Slc35a5
Rpl37a	4.03023e-40	0.295907	0.593	0.512	6.39598e-36	Capillary	Rpl37a
Hdac7	4.26906e-40	4.5482	0.539	0.47	6.775e-36	Capillary	Hdac7
Heca	4.39092e-40	0.271691	0.305	0.28	6.96838e-36	Capillary	Heca
Gm1976	4.45235e-40	3.43631	0.3	0.224	7.06587e-36	Capillary	Gm1976
Btbd3	5.50505e-40	7.90656	0.354	0.316	8.73651e-36	Capillary	Btbd3
Zfp266	5.70013e-40	0.604317	0.421	0.377	9.04611e-36	Capillary	Zfp266
Gm48086	5.75922e-40	2.52912	0.254	0.225	9.13989e-36	Capillary	Gm48086
Slc38a6	6.09336e-40	1.76369	0.261	0.224	9.67016e-36	Capillary	Slc38a6
Gm48604	6.45545e-40	1.60075	0.281	0.244	1.02448e-35	Capillary	Gm48604
Mtss2	6.48386e-40	0.701376	0.34	0.286	1.02899e-35	Capillary	Mtss2
Add2	6.60394e-40	0.930785	0.286	0.271	1.04805e-35	Capillary	Add2
Rfxank	6.70095e-40	0.879804	0.284	0.251	1.06344e-35	Capillary	Rfxank
Zbtb4	6.76319e-40	4.15146	0.388	0.35	1.07332e-35	Capillary	Zbtb4
Gm50069	7.60115e-40	0.509296	0.263	0.239	1.2063e-35	Capillary	Gm50069
Fam135a	7.60115e-40	1.04125	0.276	0.26	1.2063e-35	Capillary	Fam135a
Gm43258	7.60822e-40	4.545	0.285	0.233	1.20742e-35	Capillary	Gm43258
Ppp1r21	7.88415e-40	1.13734	0.267	0.225	1.25121e-35	Capillary	Ppp1r21
Wasf2	9.49781e-40	0.272889	0.587	0.509	1.5073e-35	Capillary	Wasf2
Yipf2	1.18587e-39	1.10223	0.294	0.242	1.88198e-35	Capillary	Yipf2
Erap1	1.45465e-39	1.55095	0.267	0.256	2.30853e-35	Capillary	Erap1
Acsl1	1.48499e-39	2.15291	0.34	0.294	2.35668e-35	Capillary	Acsl1
Gon4l	1.58458e-39	0.33445	0.368	0.34	2.51474e-35	Capillary	Gon4l
Anks3	1.70856e-39	1.49199	0.281	0.238	2.71149e-35	Capillary	Anks3
Cabin1	2.14613e-39	2.86914	0.321	0.285	3.40591e-35	Capillary	Cabin1
Esam	2.23535e-39	0.393622	0.661	0.588	3.54751e-35	Capillary	Esam
Snx29	2.27027e-39	3.85771	0.272	0.205	3.60292e-35	Capillary	Snx29
Acad9	2.45661e-39	0.375711	0.296	0.249	3.89865e-35	Capillary	Acad9
Nubp1	2.5382e-39	0.376671	0.269	0.269	4.02812e-35	Capillary	Nubp1
Il15	2.74897e-39	5.39086	0.278	0.218	4.36261e-35	Capillary	Il15
Bbs1	2.75286e-39	1.46344	0.259	0.224	4.36879e-35	Capillary	Bbs1
Gm48855	2.77703e-39	3.47165	0.302	0.237	4.40715e-35	Capillary	Gm48855
Slc37a3	2.81288e-39	1.78164	0.272	0.251	4.46405e-35	Capillary	Slc37a3
Gramd4	2.96377e-39	2.28882	0.265	0.204	4.70351e-35	Capillary	Gramd4
Rnf169	2.96632e-39	0.2795	0.293	0.274	4.70755e-35	Capillary	Rnf169
Rbm12b2	3.0549e-39	2.35126	0.278	0.221	4.84813e-35	Capillary	Rbm12b2
Sirt4	3.75979e-39	1.9064	0.271	0.214	5.96678e-35	Capillary	Sirt4
Gstm7	4.59242e-39	0.869518	0.32	0.255	7.28817e-35	Capillary	Gstm7
Tbc1d12	4.68416e-39	0.808024	0.332	0.288	7.43376e-35	Capillary	Tbc1d12
Togaram1	4.73964e-39	1.52618	0.32	0.273	7.52181e-35	Capillary	Togaram1
Usp43	4.9766e-39	0.480526	0.328	0.251	7.89787e-35	Capillary	Usp43
A530017D24Rik	5.52383e-39	2.21367	0.251	0.218	8.76632e-35	Capillary	A530017D24Rik
1700086O06Rik	5.81934e-39	3.03106	0.291	0.217	9.23529e-35	Capillary	1700086O06Rik
Brf2	6.44423e-39	4.16384	0.305	0.265	1.0227e-34	Capillary	Brf2
Zfp639	6.91292e-39	2.8777	0.312	0.292	1.09708e-34	Capillary	Zfp639
Mettl23	8.30202e-39	0.626878	0.353	0.315	1.31753e-34	Capillary	Mettl23
Eif3f	8.76541e-39	0.303681	0.559	0.477	1.39107e-34	Capillary	Eif3f
Rgp1	9.66748e-39	1.78984	0.298	0.233	1.53423e-34	Capillary	Rgp1
Itpripl2	9.70248e-39	0.339343	0.448	0.403	1.53978e-34	Capillary	Itpripl2
Rpl34	1.05924e-38	0.259684	0.59	0.507	1.68101e-34	Capillary	Rpl34
Mad2l1bp	1.15776e-38	0.413174	0.269	0.243	1.83737e-34	Capillary	Mad2l1bp
Smg9	1.35215e-38	0.671648	0.267	0.251	2.14586e-34	Capillary	Smg9
Rhog	1.40895e-38	0.809567	0.421	0.36	2.23601e-34	Capillary	Rhog
Tmem14a	1.54053e-38	5.77574	0.252	0.22	2.44482e-34	Capillary	Tmem14a
Snhg5	1.54904e-38	0.913946	0.258	0.245	2.45833e-34	Capillary	Snhg5
Arhgef3	1.72882e-38	0.715632	0.34	0.284	2.74364e-34	Capillary	Arhgef3
Arhgef10	1.78893e-38	0.586786	0.325	0.28	2.83903e-34	Capillary	Arhgef10
D830030K20Rik	1.84907e-38	0.828458	0.251	0.155	2.93448e-34	Capillary	D830030K20Rik
Arhgap29	2.17679e-38	1.37798	0.553	0.484	3.45457e-34	Capillary	Arhgap29
Ncln	2.18618e-38	0.637351	0.35	0.319	3.46947e-34	Capillary	Ncln
Sdhaf3	2.36049e-38	1.54667	0.282	0.231	3.74609e-34	Capillary	Sdhaf3
Tasor	2.8941e-38	2.3883	0.388	0.343	4.59293e-34	Capillary	Tasor
Rundc1	2.90282e-38	4.1077	0.257	0.22	4.60678e-34	Capillary	Rundc1
Ddhd2	3.01405e-38	2.84659	0.31	0.267	4.78329e-34	Capillary	Ddhd2
Abcb8	3.26722e-38	2.21086	0.252	0.229	5.18508e-34	Capillary	Abcb8
C030037D09Rik	3.34356e-38	0.356367	0.25	0.247	5.30623e-34	Capillary	C030037D09Rik
Inpp5k	3.52471e-38	0.989993	0.373	0.329	5.59371e-34	Capillary	Inpp5k
Ptgr2	3.7878e-38	0.398861	0.261	0.224	6.01124e-34	Capillary	Ptgr2
Vps13c	4.98528e-38	0.538578	0.298	0.261	7.91165e-34	Capillary	Vps13c
Gm48768	5.25678e-38	1.29268	0.261	0.228	8.34251e-34	Capillary	Gm48768
Hps5	5.27299e-38	1.32856	0.259	0.23	8.36823e-34	Capillary	Hps5
Gm34342	5.47857e-38	1.41854	0.298	0.255	8.69449e-34	Capillary	Gm34342
Hmgcl	5.488e-38	0.319107	0.371	0.327	8.70945e-34	Capillary	Hmgcl
Ehd1	5.73639e-38	2.13609	0.535	0.457	9.10365e-34	Capillary	Ehd1
Gm12248	7.01418e-38	1.08335	0.25	0.164	1.11315e-33	Capillary	Gm12248
Rfx7	7.11246e-38	2.82852	0.316	0.273	1.12875e-33	Capillary	Rfx7
Mboat2	7.58422e-38	1.95916	0.297	0.232	1.20362e-33	Capillary	Mboat2
Zfp273	8.57588e-38	2.43769	0.278	0.205	1.36099e-33	Capillary	Zfp273
Nostrin	8.68277e-38	1.50071	0.405	0.353	1.37796e-33	Capillary	Nostrin
Tmem94	8.85765e-38	2.32011	0.265	0.232	1.40571e-33	Capillary	Tmem94
Fance	9.53673e-38	0.348003	0.288	0.256	1.51348e-33	Capillary	Fance
Rab31	9.76665e-38	1.28454	0.253	0.224	1.54997e-33	Capillary	Rab31
Thnsl1	1.06144e-37	1.80254	0.285	0.244	1.68451e-33	Capillary	Thnsl1
Alg6	1.06631e-37	1.15444	0.293	0.241	1.69223e-33	Capillary	Alg6
Elk4	1.07737e-37	0.627938	0.434	0.38	1.70978e-33	Capillary	Elk4
Gm47644	1.21073e-37	1.54843	0.314	0.246	1.92143e-33	Capillary	Gm47644
Chml	1.23321e-37	0.497186	0.274	0.238	1.9571e-33	Capillary	Chml
Ppp2r3d	1.88277e-37	0.436351	0.343	0.311	2.98795e-33	Capillary	Ppp2r3d
Paxbp1	1.90819e-37	3.35196	0.292	0.263	3.0283e-33	Capillary	Paxbp1
Zbtb18	2.06282e-37	0.783917	0.288	0.256	3.27369e-33	Capillary	Zbtb18
Acy3	2.17449e-37	2.73106	0.322	0.247	3.45091e-33	Capillary	Acy3
Oma1	2.36271e-37	1.08847	0.263	0.233	3.74961e-33	Capillary	Oma1
Inpp5f	2.48854e-37	0.446721	0.255	0.236	3.94931e-33	Capillary	Inpp5f
Rras	2.63624e-37	0.275387	0.589	0.508	4.18372e-33	Capillary	Rras
Abcc4	2.79997e-37	4.60953	0.293	0.218	4.44355e-33	Capillary	Abcc4
Trmt12	3.17775e-37	4.3829	0.291	0.235	5.04309e-33	Capillary	Trmt12
Ip6k2	3.24908e-37	2.15145	0.345	0.303	5.15629e-33	Capillary	Ip6k2
Dhx37	4.14698e-37	1.98098	0.251	0.228	6.58125e-33	Capillary	Dhx37
Heph	4.36821e-37	2.75685	0.276	0.254	6.93235e-33	Capillary	Heph
Sox11	5.01933e-37	1.79232	0.187	0.364	7.96568e-33	Capillary	Sox11
Gm14207	5.5221e-37	0.4029	0.361	0.32	8.76357e-33	Capillary	Gm14207
Map3k2	6.26052e-37	2.71192	0.291	0.272	9.93545e-33	Capillary	Map3k2
Stx3	6.86198e-37	1.20107	0.438	0.372	1.089e-32	Capillary	Stx3
Rbak	6.87402e-37	0.403352	0.335	0.274	1.09091e-32	Capillary	Rbak
A030001D20Rik	7.17032e-37	3.03066	0.318	0.27	1.13793e-32	Capillary	A030001D20Rik
Zfp429	8.03276e-37	3.02592	0.275	0.229	1.2748e-32	Capillary	Zfp429
Zfyve9	8.38949e-37	2.5545	0.294	0.272	1.33141e-32	Capillary	Zfyve9
Taf6l	8.6629e-37	1.17601	0.311	0.279	1.3748e-32	Capillary	Taf6l
Cyp2d22	8.88531e-37	0.855944	0.39	0.324	1.4101e-32	Capillary	Cyp2d22
Apba3	9.65751e-37	6.73805	0.285	0.234	1.53265e-32	Capillary	Apba3
Ddi1	9.93225e-37	0.26203	0.281	0.236	1.57625e-32	Capillary	Ddi1
Fpgt	1.05183e-36	2.08023	0.287	0.241	1.66926e-32	Capillary	Fpgt
C130013H08Rik	1.17948e-36	2.71091	0.309	0.254	1.87183e-32	Capillary	C130013H08Rik
Arntl	1.2368e-36	0.314752	0.262	0.213	1.9628e-32	Capillary	Arntl
Ubash3b	1.29932e-36	2.0021	0.254	0.226	2.06202e-32	Capillary	Ubash3b
Leng1	1.40064e-36	1.07911	0.306	0.269	2.22281e-32	Capillary	Leng1
9430038I01Rik	1.43946e-36	0.77606	0.259	0.24	2.28443e-32	Capillary	9430038I01Rik
Ccnt2	1.65135e-36	1.60335	0.423	0.378	2.62069e-32	Capillary	Ccnt2
Zcchc4	1.67766e-36	1.2965	0.309	0.246	2.66245e-32	Capillary	Zcchc4
Tyw5	1.75332e-36	1.35089	0.27	0.224	2.78253e-32	Capillary	Tyw5
Cnot6l	2.18087e-36	0.34653	0.48	0.421	3.46104e-32	Capillary	Cnot6l
Ccnl1	2.57736e-36	7.83593	0.305	0.415	4.09026e-32	Capillary	Ccnl1
Lrrk1	3.69707e-36	1.9265	0.31	0.276	5.86725e-32	Capillary	Lrrk1
E530011L22Rik	4.09094e-36	2.53102	0.258	0.203	6.49232e-32	Capillary	E530011L22Rik
Gm33195	4.26381e-36	0.295138	0.322	0.244	6.76667e-32	Capillary	Gm33195
Aasdh	5.78776e-36	4.25228	0.265	0.225	9.18517e-32	Capillary	Aasdh
Ptch2	7.11579e-36	1.04252	0.266	0.227	1.12928e-31	Capillary	Ptch2
Txlng	7.31026e-36	1.16002	0.283	0.247	1.16014e-31	Capillary	Txlng
Arhgef7	7.91392e-36	1.34247	0.48	0.427	1.25594e-31	Capillary	Arhgef7
Rbm26	8.26195e-36	0.414662	0.41	0.374	1.31117e-31	Capillary	Rbm26
Bicd2	8.5417e-36	0.906447	0.474	0.41	1.35557e-31	Capillary	Bicd2
Ap5m1	1.09624e-35	0.622279	0.27	0.22	1.73973e-31	Capillary	Ap5m1
Ano8	1.21155e-35	2.46378	0.278	0.266	1.92274e-31	Capillary	Ano8
Nfu1	1.23756e-35	1.5332	0.395	0.362	1.964e-31	Capillary	Nfu1
Ercc3	1.30953e-35	1.80873	0.276	0.241	2.07822e-31	Capillary	Ercc3
Ogt	1.31234e-35	2.34924	0.479	0.408	2.08268e-31	Capillary	Ogt
Nsdhl	1.40997e-35	0.937821	0.26	0.23	2.23763e-31	Capillary	Nsdhl
Ndel1	1.43947e-35	0.714717	0.493	0.42	2.28443e-31	Capillary	Ndel1
Gm44148	1.45987e-35	2.13258	0.265	0.211	2.31681e-31	Capillary	Gm44148
Neu1	1.50466e-35	0.454597	0.374	0.346	2.38789e-31	Capillary	Neu1
Flad1	1.53772e-35	0.577874	0.26	0.196	2.44036e-31	Capillary	Flad1
Stard5	1.746e-35	1.45704	0.311	0.264	2.7709e-31	Capillary	Stard5
Rpp30	1.75265e-35	2.54417	0.301	0.284	2.78145e-31	Capillary	Rpp30
Plekhm1	1.80971e-35	1.78649	0.256	0.211	2.87202e-31	Capillary	Plekhm1
Nbeal1	2.10678e-35	1.44642	0.494	0.425	3.34345e-31	Capillary	Nbeal1
Dhx57	2.17932e-35	0.521732	0.292	0.259	3.45859e-31	Capillary	Dhx57
Zfand6	2.5591e-35	0.445923	0.47	0.419	4.0613e-31	Capillary	Zfand6
Pcdhb19	3.04649e-35	5.15144	0.302	0.238	4.83478e-31	Capillary	Pcdhb19
Snrnp25	3.23761e-35	0.55387	0.325	0.301	5.13809e-31	Capillary	Snrnp25
Zfp46	3.25062e-35	5.82587	0.364	0.318	5.15874e-31	Capillary	Zfp46
Gba	3.55603e-35	0.255396	0.275	0.231	5.64341e-31	Capillary	Gba
Gm43149	3.77175e-35	2.84811	0.261	0.228	5.98577e-31	Capillary	Gm43149
Galnt10	3.97153e-35	1.45303	0.283	0.248	6.30282e-31	Capillary	Galnt10
Acvr2b	4.0087e-35	1.20972	0.309	0.27	6.36181e-31	Capillary	Acvr2b
Cerk	4.58517e-35	0.463901	0.271	0.228	7.27667e-31	Capillary	Cerk
A430110L20Rik	4.63277e-35	2.49537	0.285	0.21	7.3522e-31	Capillary	A430110L20Rik
Stip1	4.79946e-35	2.65153	0.24	0.366	7.61674e-31	Capillary	Stip1
Gimap5	4.99892e-35	0.594865	0.492	0.442	7.93329e-31	Capillary	Gimap5
Stx4a	5.35519e-35	0.40049	0.384	0.34	8.49868e-31	Capillary	Stx4a
Dido1	6.1786e-35	0.598179	0.383	0.342	9.80544e-31	Capillary	Dido1
Dedd	6.36061e-35	0.727283	0.305	0.268	1.00943e-30	Capillary	Dedd
Atpsckmt	6.53581e-35	4.51864	0.277	0.267	1.03723e-30	Capillary	Atpsckmt
Smim26	6.96425e-35	0.269494	0.279	0.27	1.10523e-30	Capillary	Smim26
Gtpbp8	7.04455e-35	0.789853	0.255	0.222	1.11797e-30	Capillary	Gtpbp8
Strip1	7.36513e-35	1.1448	0.285	0.247	1.16885e-30	Capillary	Strip1
Mospd3	7.58909e-35	7.27815	0.305	0.278	1.20439e-30	Capillary	Mospd3
Otub2	7.84732e-35	2.3194	0.282	0.218	1.24537e-30	Capillary	Otub2
Gbp3	9.13226e-35	3.30437	0.25	0.242	1.44929e-30	Capillary	Gbp3
3830408C21Rik	9.50011e-35	1.20158	0.264	0.236	1.50767e-30	Capillary	3830408C21Rik
Gm9776	9.81556e-35	1.61334	0.334	0.291	1.55773e-30	Capillary	Gm9776
Zdhhc17	1.01197e-34	1.76414	0.317	0.262	1.60599e-30	Capillary	Zdhhc17
Rpl6	1.02959e-34	0.261474	0.58	0.499	1.63396e-30	Capillary	Rpl6
Dstyk	1.04764e-34	1.17206	0.365	0.314	1.66261e-30	Capillary	Dstyk
Pik3ip1	1.24084e-34	0.399816	0.347	0.307	1.96921e-30	Capillary	Pik3ip1
Tfap4	1.35008e-34	2.3408	0.268	0.229	2.14258e-30	Capillary	Tfap4
Smg5	1.38668e-34	0.542257	0.298	0.274	2.20066e-30	Capillary	Smg5
Xpa	1.40297e-34	0.358667	0.37	0.329	2.22651e-30	Capillary	Xpa
Ostm1	1.47642e-34	0.733666	0.274	0.244	2.34307e-30	Capillary	Ostm1
Syf2	1.529e-34	0.618372	0.524	0.463	2.42652e-30	Capillary	Syf2
Cecr2	1.60067e-34	3.29104	0.295	0.235	2.54027e-30	Capillary	Cecr2
5033430I15Rik	1.60298e-34	0.871124	0.251	0.233	2.54393e-30	Capillary	5033430I15Rik
Peak1	1.63169e-34	3.82282	0.476	0.425	2.58949e-30	Capillary	Peak1
Inpp5a	1.63655e-34	0.646096	0.366	0.332	2.5972e-30	Capillary	Inpp5a
Gigyf2	1.66935e-34	2.77293	0.367	0.336	2.64925e-30	Capillary	Gigyf2
Med17	1.7605e-34	0.442242	0.299	0.263	2.79392e-30	Capillary	Med17
Stx1a	1.87662e-34	4.41591	0.254	0.224	2.9782e-30	Capillary	Stx1a
Kctd17	1.98119e-34	0.687231	0.507	0.452	3.14416e-30	Capillary	Kctd17
Mipep	2.12692e-34	1.56104	0.253	0.231	3.37543e-30	Capillary	Mipep
Ephb1	2.52271e-34	0.887175	0.317	0.264	4.00353e-30	Capillary	Ephb1
Zswim8	2.79448e-34	4.2991	0.314	0.298	4.43484e-30	Capillary	Zswim8
Agk	2.8014e-34	6.06153	0.29	0.264	4.44582e-30	Capillary	Agk
Nol8	2.99795e-34	1.50877	0.316	0.28	4.75775e-30	Capillary	Nol8
9130017K11Rik	3.00164e-34	4.27201	0.345	0.242	4.7636e-30	Capillary	9130017K11Rik
Maml3	3.041e-34	3.80646	0.335	0.287	4.82607e-30	Capillary	Maml3
Tbce	3.25935e-34	0.366298	0.306	0.277	5.17259e-30	Capillary	Tbce
0610030E20Rik	3.43293e-34	1.30859	0.342	0.307	5.44805e-30	Capillary	0610030E20Rik
Macrod2	3.5574e-34	2.17198	0.252	0.224	5.64559e-30	Capillary	Macrod2
Acaa2	3.66109e-34	0.434511	0.424	0.346	5.81015e-30	Capillary	Acaa2
Ckmt2	3.6728e-34	1.95263	0.355	0.264	5.82873e-30	Capillary	Ckmt2
4833420G17Rik	3.67998e-34	0.870372	0.397	0.361	5.84012e-30	Capillary	4833420G17Rik
Ankrd28	3.70821e-34	2.89353	0.322	0.27	5.88493e-30	Capillary	Ankrd28
Myl6	3.90633e-34	0.351695	0.612	0.537	6.19935e-30	Capillary	Myl6
Tradd	4.43292e-34	6.66678	0.262	0.237	7.03505e-30	Capillary	Tradd
Rgl1	4.92582e-34	0.92182	0.437	0.399	7.81728e-30	Capillary	Rgl1
Trp53bp1	5.03235e-34	2.27594	0.272	0.247	7.98634e-30	Capillary	Trp53bp1
Slc16a4	5.82661e-34	0.779595	0.26	0.186	9.24683e-30	Capillary	Slc16a4
Lnx2	6.3326e-34	1.22392	0.335	0.269	1.00498e-29	Capillary	Lnx2
Rapgef3os2	6.33876e-34	0.745073	0.286	0.246	1.00596e-29	Capillary	Rapgef3os2
Pcdhb20	7.17872e-34	2.70215	0.323	0.257	1.13926e-29	Capillary	Pcdhb20
Mpnd	7.21739e-34	0.458056	0.354	0.334	1.1454e-29	Capillary	Mpnd
Plscr3	7.38709e-34	0.449288	0.541	0.474	1.17233e-29	Capillary	Plscr3
Phldb1	7.44855e-34	1.02874	0.325	0.292	1.18209e-29	Capillary	Phldb1
Arhgap25	1.00534e-33	0.846365	0.307	0.263	1.59547e-29	Capillary	Arhgap25
Yod1	1.02052e-33	1.74726	0.28	0.244	1.61957e-29	Capillary	Yod1
Evl	1.12908e-33	0.419126	0.46	0.401	1.79186e-29	Capillary	Evl
Wiz	1.14925e-33	2.31979	0.323	0.29	1.82385e-29	Capillary	Wiz
Fam171a1	1.38646e-33	0.981139	0.419	0.379	2.20031e-29	Capillary	Fam171a1
Slc25a20	1.52964e-33	0.807916	0.256	0.242	2.42754e-29	Capillary	Slc25a20
Zfp65	1.5626e-33	1.1584	0.263	0.208	2.47985e-29	Capillary	Zfp65
Htt	1.59317e-33	3.61805	0.252	0.263	2.52836e-29	Capillary	Htt
Zfp281	1.70534e-33	0.340592	0.285	0.245	2.70638e-29	Capillary	Zfp281
Asah2	1.71746e-33	0.866341	0.37	0.322	2.72562e-29	Capillary	Asah2
Zbtb6	1.75422e-33	3.5678	0.29	0.241	2.78394e-29	Capillary	Zbtb6
Sacs	1.84419e-33	1.87643	0.381	0.348	2.92674e-29	Capillary	Sacs
AY036118	1.88819e-33	4.94588	0.532	0.463	2.99656e-29	Capillary	AY036118
Elmod3	1.91514e-33	3.63124	0.306	0.267	3.03933e-29	Capillary	Elmod3
P2ry10b	2.06065e-33	1.45909	0.301	0.225	3.27026e-29	Capillary	P2ry10b
Nova2	2.315e-33	0.295599	0.454	0.409	3.67391e-29	Capillary	Nova2
Marf1	2.42299e-33	6.02675	0.331	0.304	3.84528e-29	Capillary	Marf1
Mettl4	2.58224e-33	2.02546	0.279	0.242	4.09802e-29	Capillary	Mettl4
Zbtb24	2.71137e-33	0.430918	0.316	0.253	4.30294e-29	Capillary	Zbtb24
Selenom	2.93283e-33	0.318117	0.537	0.462	4.6544e-29	Capillary	Selenom
Pdpr	3.24495e-33	2.00552	0.261	0.224	5.14973e-29	Capillary	Pdpr
Erich1	3.26586e-33	5.57013	0.341	0.309	5.18293e-29	Capillary	Erich1
4632427E13Rik	3.49995e-33	3.91207	0.4	0.345	5.55442e-29	Capillary	4632427E13Rik
Atp2b4	3.64566e-33	1.70856	0.463	0.409	5.78566e-29	Capillary	Atp2b4
Ncoa3	3.66556e-33	2.80787	0.283	0.24	5.81725e-29	Capillary	Ncoa3
Il17rc	3.81206e-33	1.82901	0.301	0.276	6.04975e-29	Capillary	Il17rc
Dph7	4.46607e-33	1.79199	0.283	0.235	7.08765e-29	Capillary	Dph7
Ppp6r2	4.84094e-33	7.69662	0.28	0.233	7.68257e-29	Capillary	Ppp6r2
Zfp623	5.15804e-33	2.6207	0.283	0.254	8.1858e-29	Capillary	Zfp623
4930581F22Rik	5.27739e-33	5.88505	0.322	0.277	8.37522e-29	Capillary	4930581F22Rik
Klhl6	5.70144e-33	0.508193	0.271	0.259	9.04818e-29	Capillary	Klhl6
Zdhhc7	5.81375e-33	0.774505	0.323	0.278	9.22643e-29	Capillary	Zdhhc7
Armcx1	5.83946e-33	1.66904	0.37	0.345	9.26722e-29	Capillary	Armcx1
Atg16l2	5.93549e-33	3.09849	0.257	0.227	9.41963e-29	Capillary	Atg16l2
Rabgap1	7.40909e-33	0.386429	0.344	0.323	1.17582e-28	Capillary	Rabgap1
Tle3	7.54755e-33	1.38376	0.315	0.283	1.1978e-28	Capillary	Tle3
Esco1	7.65603e-33	2.5589	0.328	0.283	1.21501e-28	Capillary	Esco1
Agbl5	8.25797e-33	0.609933	0.264	0.215	1.31054e-28	Capillary	Agbl5
Cbll1	8.60356e-33	0.272433	0.294	0.275	1.36539e-28	Capillary	Cbll1
Pcdhgb2	9.18142e-33	1.49801	0.293	0.237	1.45709e-28	Capillary	Pcdhgb2
Amer1	9.32492e-33	6.92082	0.299	0.248	1.47987e-28	Capillary	Amer1
Esyt1	1.02376e-32	5.60962	0.269	0.277	1.62471e-28	Capillary	Esyt1
Sox18	1.17839e-32	0.641615	0.443	0.366	1.8701e-28	Capillary	Sox18
Exoc8	1.27264e-32	4.23724	0.316	0.26	2.01968e-28	Capillary	Exoc8
Klhdc8b	1.33949e-32	4.98701	0.294	0.247	2.12576e-28	Capillary	Klhdc8b
Per1	1.406e-32	0.934533	0.297	0.242	2.23132e-28	Capillary	Per1
Zfp760	1.4987e-32	4.60901	0.27	0.238	2.37844e-28	Capillary	Zfp760
Fhod1	1.54239e-32	1.87824	0.332	0.288	2.44777e-28	Capillary	Fhod1
Fgd5	1.56659e-32	0.76393	0.506	0.458	2.48618e-28	Capillary	Fgd5
Ldhb	1.75559e-32	0.680109	0.446	0.377	2.78612e-28	Capillary	Ldhb
Gab2	2.11122e-32	0.882367	0.275	0.246	3.3505e-28	Capillary	Gab2
Hbp1	2.33701e-32	1.65434	0.406	0.382	3.70883e-28	Capillary	Hbp1
Kat14	2.51708e-32	2.47603	0.293	0.262	3.9946e-28	Capillary	Kat14
Cog8	2.76667e-32	0.851726	0.32	0.301	4.39071e-28	Capillary	Cog8
Ankzf1	2.80547e-32	2.59598	0.305	0.259	4.45229e-28	Capillary	Ankzf1
Ankle2	2.8651e-32	1.54859	0.241	0.258	4.54691e-28	Capillary	Ankle2
Tpst2	2.88702e-32	0.7977	0.526	0.46	4.5817e-28	Capillary	Tpst2
Rgs12	3.32479e-32	1.02645	0.377	0.345	5.27644e-28	Capillary	Rgs12
Rnf8	3.36069e-32	1.63795	0.319	0.303	5.33342e-28	Capillary	Rnf8
Zfp180	3.63012e-32	1.47117	0.253	0.236	5.761e-28	Capillary	Zfp180
Supv3l1	4.07725e-32	4.69121	0.265	0.241	6.4706e-28	Capillary	Supv3l1
Lrif1	4.26069e-32	1.2801	0.384	0.327	6.76172e-28	Capillary	Lrif1
Nek1	4.27633e-32	2.40896	0.258	0.217	6.78654e-28	Capillary	Nek1
Rab23	4.67012e-32	6.88816	0.257	0.222	7.41148e-28	Capillary	Rab23
Cbr1	4.86985e-32	0.538111	0.316	0.287	7.72846e-28	Capillary	Cbr1
Nckap5l	5.09421e-32	1.12976	0.27	0.235	8.08451e-28	Capillary	Nckap5l
Igflr1	5.1439e-32	1.51439	0.27	0.209	8.16337e-28	Capillary	Igflr1
Cpped1	5.77724e-32	3.8414	0.315	0.261	9.16849e-28	Capillary	Cpped1
Fbxl12os	5.90808e-32	1.27651	0.278	0.213	9.37613e-28	Capillary	Fbxl12os
Zbtb10	6.41494e-32	2.66528	0.254	0.245	1.01805e-27	Capillary	Zbtb10
Rapgef3	7.00869e-32	1.01605	0.443	0.397	1.11228e-27	Capillary	Rapgef3
Clcc1	7.16546e-32	0.914694	0.3	0.284	1.13716e-27	Capillary	Clcc1
Prpf6	7.18009e-32	0.276783	0.353	0.32	1.13948e-27	Capillary	Prpf6
Ccar2	7.39203e-32	2.16372	0.275	0.23	1.17312e-27	Capillary	Ccar2
Mmp11	7.90043e-32	3.06782	0.253	0.191	1.2538e-27	Capillary	Mmp11
Mbtps2	8.32825e-32	0.895323	0.293	0.261	1.32169e-27	Capillary	Mbtps2
Tmem186	8.40597e-32	1.78427	0.285	0.241	1.33403e-27	Capillary	Tmem186
Ahdc1	9.28895e-32	6.64079	0.275	0.228	1.47416e-27	Capillary	Ahdc1
Pard6a	1.04508e-31	2.93588	0.282	0.24	1.65853e-27	Capillary	Pard6a
Mtmr3	1.04664e-31	1.16119	0.3	0.262	1.66101e-27	Capillary	Mtmr3
Abhd10	1.07216e-31	0.660367	0.288	0.27	1.70152e-27	Capillary	Abhd10
Zfp276	1.11107e-31	8.10799	0.293	0.247	1.76327e-27	Capillary	Zfp276
Gtf3c5	1.15995e-31	3.82079	0.28	0.233	1.84085e-27	Capillary	Gtf3c5
Klhl11	1.24795e-31	7.98721	0.279	0.236	1.98049e-27	Capillary	Klhl11
Trappc3	1.78923e-31	0.277132	0.462	0.422	2.83951e-27	Capillary	Trappc3
Proser1	2.04959e-31	2.87831	0.355	0.314	3.2527e-27	Capillary	Proser1
Tapt1	2.15358e-31	1.07011	0.275	0.246	3.41774e-27	Capillary	Tapt1
1700084E18Rik	2.19511e-31	2.56278	0.336	0.291	3.48365e-27	Capillary	1700084E18Rik
Slc12a6	2.43709e-31	1.20523	0.319	0.274	3.86766e-27	Capillary	Slc12a6
Tnfrsf21	2.44915e-31	6.11678	0.265	0.178	3.88679e-27	Capillary	Tnfrsf21
AC132307.1	2.6154e-31	1.43988	0.278	0.233	4.15064e-27	Capillary	AC132307.1
Ap4m1	2.71062e-31	4.51497	0.342	0.303	4.30175e-27	Capillary	Ap4m1
1300002E11Rik	2.86145e-31	3.11668	0.325	0.299	4.54112e-27	Capillary	1300002E11Rik
Fbxl6	2.9159e-31	2.67532	0.268	0.25	4.62753e-27	Capillary	Fbxl6
Agfg1	2.94166e-31	0.258321	0.398	0.369	4.66841e-27	Capillary	Agfg1
Maml2	3.14813e-31	1.2839	0.3	0.278	4.99608e-27	Capillary	Maml2
Otud7b	3.15877e-31	0.867917	0.286	0.277	5.01296e-27	Capillary	Otud7b
Ro60	3.16997e-31	1.44702	0.349	0.329	5.03075e-27	Capillary	Ro60
Nudcd1	3.6017e-31	1.95041	0.268	0.267	5.7159e-27	Capillary	Nudcd1
Ccdc12	3.82496e-31	0.471315	0.533	0.463	6.07021e-27	Capillary	Ccdc12
Pola2	3.99972e-31	1.99819	0.387	0.348	6.34756e-27	Capillary	Pola2
Zfp691	4.62769e-31	6.09567	0.26	0.207	7.34414e-27	Capillary	Zfp691
Ccs	4.76024e-31	0.346501	0.414	0.387	7.55449e-27	Capillary	Ccs
Ybey	6.0339e-31	0.949633	0.271	0.242	9.57579e-27	Capillary	Ybey
Sash1	6.27173e-31	0.691432	0.496	0.434	9.95323e-27	Capillary	Sash1
Zfp619	6.53673e-31	2.75775	0.268	0.23	1.03738e-26	Capillary	Zfp619
Rgs7bp	7.49964e-31	1.09292	0.329	0.3	1.19019e-26	Capillary	Rgs7bp
Kantr	7.507e-31	5.61846	0.264	0.219	1.19136e-26	Capillary	Kantr
Sart3	8.16193e-31	0.271162	0.268	0.259	1.2953e-26	Capillary	Sart3
Trim5	8.36045e-31	1.10854	0.32	0.282	1.3268e-26	Capillary	Trim5
Arl13b	9.02734e-31	0.448484	0.346	0.32	1.43264e-26	Capillary	Arl13b
Vwa3a	9.66671e-31	4.29605	0.314	0.23	1.53411e-26	Capillary	Vwa3a
4833419F23Rik	1.02245e-30	0.68129	0.268	0.25	1.62263e-26	Capillary	4833419F23Rik
Fbxw8	1.05318e-30	0.683989	0.322	0.29	1.6714e-26	Capillary	Fbxw8
Ireb2	1.13301e-30	2.74333	0.337	0.314	1.79809e-26	Capillary	Ireb2
Eif2d	1.19547e-30	0.809116	0.336	0.294	1.89721e-26	Capillary	Eif2d
Wdr73	1.21696e-30	0.534508	0.279	0.233	1.93131e-26	Capillary	Wdr73
Dclk2	1.21849e-30	3.32627	0.301	0.272	1.93374e-26	Capillary	Dclk2
Cd1d1	1.42903e-30	0.77059	0.304	0.252	2.26787e-26	Capillary	Cd1d1
Otud5	1.42929e-30	1.06348	0.305	0.279	2.26828e-26	Capillary	Otud5
Phlpp1	1.4455e-30	2.41694	0.348	0.291	2.294e-26	Capillary	Phlpp1
Srsf1	1.49389e-30	2.29967	0.317	0.418	2.3708e-26	Capillary	Srsf1
Brat1	1.60454e-30	0.722684	0.277	0.237	2.5464e-26	Capillary	Brat1
Pde10a	1.68425e-30	0.890541	0.311	0.241	2.67291e-26	Capillary	Pde10a
Phka2	1.71579e-30	2.59233	0.254	0.209	2.72296e-26	Capillary	Phka2
Chd2	1.77912e-30	1.51255	0.354	0.33	2.82346e-26	Capillary	Chd2
Halr1	1.87247e-30	0.504751	0.299	0.209	2.97161e-26	Capillary	Halr1
Fez2	1.87913e-30	0.746755	0.477	0.412	2.98218e-26	Capillary	Fez2
Ddx58	1.87984e-30	0.658091	0.3	0.294	2.9833e-26	Capillary	Ddx58
Fitm2	1.98926e-30	5.29245	0.267	0.229	3.15695e-26	Capillary	Fitm2
Adck1	2.22107e-30	4.13763	0.242	0.253	3.52484e-26	Capillary	Adck1
Cbr4	2.24645e-30	1.02858	0.261	0.228	3.56512e-26	Capillary	Cbr4
Lgals8	2.26144e-30	0.666985	0.36	0.342	3.5889e-26	Capillary	Lgals8
Usp42	2.48233e-30	1.64296	0.267	0.244	3.93945e-26	Capillary	Usp42
Tyw1	2.48409e-30	1.21178	0.262	0.227	3.94224e-26	Capillary	Tyw1
Ubl3	2.6546e-30	1.34164	0.419	0.382	4.21286e-26	Capillary	Ubl3
Phykpl	2.85884e-30	1.305	0.261	0.248	4.53697e-26	Capillary	Phykpl
Cdc42bpb	3.05826e-30	0.38596	0.45	0.41	4.85346e-26	Capillary	Cdc42bpb
Vipas39	3.08396e-30	0.796691	0.303	0.268	4.89424e-26	Capillary	Vipas39
Dusp8	3.3705e-30	0.392268	0.394	0.359	5.34898e-26	Capillary	Dusp8
Tmem198b	3.63703e-30	6.95511	0.331	0.264	5.77196e-26	Capillary	Tmem198b
Ncoa2	3.81485e-30	1.37636	0.306	0.288	6.05417e-26	Capillary	Ncoa2
Tcp11l2	3.82343e-30	1.56057	0.327	0.263	6.06778e-26	Capillary	Tcp11l2
Ctsz	3.96451e-30	2.14585	0.403	0.345	6.29168e-26	Capillary	Ctsz
Jak3	3.98212e-30	2.41513	0.331	0.287	6.31963e-26	Capillary	Jak3
Tbp	4.5818e-30	1.64492	0.288	0.259	7.27132e-26	Capillary	Tbp
4931406P16Rik	4.63619e-30	0.541295	0.58	0.514	7.35763e-26	Capillary	4931406P16Rik
Elovl1	4.66514e-30	1.68488	0.488	0.432	7.40357e-26	Capillary	Elovl1
Map2k7	5.03297e-30	1.6955	0.28	0.266	7.98733e-26	Capillary	Map2k7
Smpd2	5.22747e-30	0.8198	0.339	0.293	8.296e-26	Capillary	Smpd2
Mxra7	5.26263e-30	0.322096	0.501	0.448	8.35179e-26	Capillary	Mxra7
Lztfl1	5.73163e-30	3.17216	0.337	0.311	9.0961e-26	Capillary	Lztfl1
Tomm40l	7.03657e-30	0.298875	0.278	0.245	1.1167e-25	Capillary	Tomm40l
Dock1	7.52389e-30	0.325466	0.453	0.409	1.19404e-25	Capillary	Dock1
Ptrh2	7.71117e-30	0.553711	0.256	0.277	1.22376e-25	Capillary	Ptrh2
Dmtf1	8.32687e-30	0.915353	0.334	0.3	1.32147e-25	Capillary	Dmtf1
Reep2	8.67089e-30	0.35837	0.278	0.248	1.37607e-25	Capillary	Reep2
Pde8a	8.75426e-30	0.629437	0.451	0.404	1.3893e-25	Capillary	Pde8a
BC034090	8.91762e-30	4.06892	0.254	0.236	1.41523e-25	Capillary	BC034090
AV099323	8.93875e-30	1.55769	0.252	0.213	1.41858e-25	Capillary	AV099323
Bcl6b	8.94971e-30	0.589453	0.545	0.477	1.42032e-25	Capillary	Bcl6b
Atl1	9.13804e-30	2.29629	0.332	0.282	1.45021e-25	Capillary	Atl1
Trim56	9.33711e-30	0.588124	0.345	0.315	1.4818e-25	Capillary	Trim56
S100a9	1.03451e-29	1.26928	0.28	0.219	1.64177e-25	Capillary	S100a9
Myadm	1.12665e-29	1.4028	0.543	0.478	1.78799e-25	Capillary	Myadm
Eif2ak1	1.29144e-29	0.594981	0.276	0.25	2.04951e-25	Capillary	Eif2ak1
Triqk	1.3577e-29	2.60818	0.254	0.21	2.15467e-25	Capillary	Triqk
Gm20721	1.4253e-29	1.20861	0.282	0.256	2.26196e-25	Capillary	Gm20721
Alkbh4	1.4651e-29	1.30512	0.25	0.232	2.32512e-25	Capillary	Alkbh4
Ccdc88c	1.52067e-29	9.8863	0.366	0.332	2.4133e-25	Capillary	Ccdc88c
Cnppd1	1.6429e-29	0.42182	0.347	0.312	2.60728e-25	Capillary	Cnppd1
Tmem50a	1.7318e-29	0.306304	0.517	0.44	2.74836e-25	Capillary	Tmem50a
Rhbdl3	1.86801e-29	2.41677	0.264	0.218	2.96453e-25	Capillary	Rhbdl3
Fyn	1.9834e-29	0.675155	0.551	0.486	3.14765e-25	Capillary	Fyn
Gdi1	2.06488e-29	0.365693	0.368	0.342	3.27696e-25	Capillary	Gdi1
Prkd1	2.09385e-29	3.1648	0.311	0.254	3.32294e-25	Capillary	Prkd1
Adm	2.1998e-29	0.458126	0.25	0.269	3.49108e-25	Capillary	Adm
Dysf	2.33758e-29	0.551133	0.484	0.44	3.70974e-25	Capillary	Dysf
Gm47469	2.38592e-29	0.541683	0.281	0.241	3.78645e-25	Capillary	Gm47469
Rsbn1l	2.43126e-29	0.536336	0.436	0.394	3.8584e-25	Capillary	Rsbn1l
Gm43331	2.52645e-29	4.46511	0.25	0.201	4.00947e-25	Capillary	Gm43331
Exoc3l	2.62967e-29	0.746361	0.393	0.364	4.17329e-25	Capillary	Exoc3l
Cables1	2.64476e-29	2.77447	0.266	0.261	4.19723e-25	Capillary	Cables1
Mbd6	2.7409e-29	4.34703	0.323	0.28	4.3498e-25	Capillary	Mbd6
Gimap8	2.8445e-29	1.66729	0.366	0.315	4.51422e-25	Capillary	Gimap8
Tecpr1	3.02147e-29	0.568861	0.439	0.389	4.79508e-25	Capillary	Tecpr1
Agtpbp1	3.81755e-29	0.908394	0.275	0.251	6.05845e-25	Capillary	Agtpbp1
N4bp1	4.01285e-29	0.343348	0.453	0.415	6.36839e-25	Capillary	N4bp1
Zfp788	4.02143e-29	2.04551	0.299	0.246	6.38201e-25	Capillary	Zfp788
Asb8	4.1153e-29	1.70563	0.297	0.261	6.53098e-25	Capillary	Asb8
Ddx55	4.39233e-29	1.76361	0.307	0.293	6.97063e-25	Capillary	Ddx55
Oxsr1	5.05349e-29	1.5272	0.289	0.245	8.01989e-25	Capillary	Oxsr1
Tmem154	5.17665e-29	0.79847	0.306	0.27	8.21535e-25	Capillary	Tmem154
Smim14	5.22773e-29	0.264317	0.492	0.441	8.2964e-25	Capillary	Smim14
Nipsnap1	5.42557e-29	1.28028	0.299	0.271	8.61038e-25	Capillary	Nipsnap1
Alkbh6	5.62503e-29	1.69055	0.309	0.291	8.92693e-25	Capillary	Alkbh6
Slc25a17	5.82734e-29	0.993292	0.289	0.276	9.24799e-25	Capillary	Slc25a17
Nek9	5.93972e-29	0.501204	0.255	0.251	9.42634e-25	Capillary	Nek9
Rnpepl1	5.94722e-29	1.15348	0.42	0.393	9.43824e-25	Capillary	Rnpepl1
Gm48682	6.15184e-29	0.973213	0.261	0.226	9.76296e-25	Capillary	Gm48682
Guf1	6.65032e-29	2.80798	0.313	0.267	1.05541e-24	Capillary	Guf1
Zfp182	7.20464e-29	2.2432	0.273	0.231	1.14338e-24	Capillary	Zfp182
Cox15	8.42969e-29	3.92559	0.276	0.25	1.33779e-24	Capillary	Cox15
Srr	8.47967e-29	1.50019	0.261	0.244	1.34572e-24	Capillary	Srr
Mbtps1	9.38197e-29	0.602318	0.369	0.334	1.48892e-24	Capillary	Mbtps1
Arap3	9.88181e-29	1.15251	0.539	0.481	1.56824e-24	Capillary	Arap3
Gm3453	1.00191e-28	1.8983	0.325	0.259	1.59003e-24	Capillary	Gm3453
Camsap2	1.02539e-28	0.554855	0.346	0.315	1.62729e-24	Capillary	Camsap2
Trmt9b	1.03502e-28	1.25969	0.251	0.222	1.64257e-24	Capillary	Trmt9b
Pkp4	1.13264e-28	1.16523	0.445	0.388	1.7975e-24	Capillary	Pkp4
Gtdc1	1.14509e-28	3.57079	0.261	0.237	1.81726e-24	Capillary	Gtdc1
Mrps30	1.376e-28	0.52574	0.253	0.258	2.18372e-24	Capillary	Mrps30
Dip2a	1.50125e-28	0.321652	0.304	0.261	2.38249e-24	Capillary	Dip2a
Clasp2	1.55453e-28	1.89244	0.309	0.293	2.46704e-24	Capillary	Clasp2
Trmt10a	1.5999e-28	0.865015	0.294	0.267	2.53904e-24	Capillary	Trmt10a
1810026B05Rik	1.72152e-28	1.03137	0.406	0.368	2.73205e-24	Capillary	1810026B05Rik
Acads	1.73176e-28	0.554241	0.388	0.363	2.7483e-24	Capillary	Acads
Rbm34	1.73218e-28	0.926777	0.282	0.275	2.74897e-24	Capillary	Rbm34
Scly	1.73255e-28	1.75363	0.282	0.24	2.74956e-24	Capillary	Scly
Mfsd3	1.86131e-28	0.293667	0.296	0.249	2.9539e-24	Capillary	Mfsd3
Lman2l	1.86743e-28	0.601205	0.266	0.25	2.96361e-24	Capillary	Lman2l
Cep164	1.89963e-28	0.549379	0.259	0.27	3.01472e-24	Capillary	Cep164
Trmt13	1.94667e-28	7.8176	0.298	0.269	3.08937e-24	Capillary	Trmt13
Uchl1	2.28699e-28	1.98896	0.317	0.289	3.62946e-24	Capillary	Uchl1
Mcoln1	2.36502e-28	1.77936	0.272	0.243	3.75329e-24	Capillary	Mcoln1
2810013P06Rik	2.37453e-28	7.29099	0.281	0.263	3.76838e-24	Capillary	2810013P06Rik
Ppil2	2.47592e-28	0.473237	0.394	0.366	3.92929e-24	Capillary	Ppil2
Ica1	2.49844e-28	0.922513	0.376	0.333	3.96502e-24	Capillary	Ica1
Prcc	2.68298e-28	1.07979	0.279	0.255	4.25789e-24	Capillary	Prcc
Fcho2	2.82005e-28	0.781048	0.439	0.395	4.47542e-24	Capillary	Fcho2
Gm42717	2.86207e-28	1.73399	0.268	0.219	4.54211e-24	Capillary	Gm42717
Ddx3x	2.9258e-28	1.07054	0.347	0.439	4.64325e-24	Capillary	Ddx3x
Bckdha	2.93782e-28	0.291196	0.335	0.318	4.66232e-24	Capillary	Bckdha
Nr0b2	3.02668e-28	1.28572	0.324	0.234	4.80334e-24	Capillary	Nr0b2
Atg4b	3.58243e-28	0.488888	0.273	0.256	5.68531e-24	Capillary	Atg4b
Magi1	3.58487e-28	0.992988	0.414	0.375	5.68919e-24	Capillary	Magi1
Mtpap	3.61172e-28	0.372477	0.351	0.324	5.7318e-24	Capillary	Mtpap
Cndp1	3.61206e-28	2.96112	0.285	0.241	5.73234e-24	Capillary	Cndp1
Mcc	3.83618e-28	6.10005	0.405	0.355	6.08802e-24	Capillary	Mcc
Plekhg5	3.90748e-28	0.753668	0.39	0.353	6.20118e-24	Capillary	Plekhg5
Gfm1	3.90931e-28	1.17252	0.26	0.241	6.20408e-24	Capillary	Gfm1
Sec22a	4.1015e-28	2.96195	0.341	0.31	6.50909e-24	Capillary	Sec22a
Pwp1	4.15866e-28	0.713321	0.251	0.234	6.59979e-24	Capillary	Pwp1
Lix1l	4.29119e-28	0.801495	0.269	0.259	6.81011e-24	Capillary	Lix1l
Maip1	4.30559e-28	0.729485	0.305	0.296	6.83298e-24	Capillary	Maip1
Mmp15	4.53662e-28	0.541782	0.485	0.435	7.19961e-24	Capillary	Mmp15
Asph	4.59628e-28	7.74939	0.262	0.249	7.2943e-24	Capillary	Asph
Anxa4	4.69817e-28	0.294551	0.318	0.31	7.456e-24	Capillary	Anxa4
Stk32c	4.73884e-28	0.573571	0.331	0.29	7.52055e-24	Capillary	Stk32c
Cdh16	5.00471e-28	1.84859	0.4	0.314	7.94248e-24	Capillary	Cdh16
Nradd	6.28866e-28	4.8939	0.233	0.261	9.9801e-24	Capillary	Nradd
Brwd3	6.55696e-28	2.90808	0.292	0.259	1.04059e-23	Capillary	Brwd3
Ano6	6.87309e-28	3.24771	0.399	0.365	1.09076e-23	Capillary	Ano6
Inpp1	7.53346e-28	0.303903	0.421	0.372	1.19556e-23	Capillary	Inpp1
Syn3	7.62858e-28	0.859978	0.266	0.253	1.21066e-23	Capillary	Syn3
Arhgef1	7.65957e-28	0.485419	0.433	0.399	1.21557e-23	Capillary	Arhgef1
Ints9	7.99389e-28	1.98494	0.264	0.234	1.26863e-23	Capillary	Ints9
Adpgk	8.40575e-28	0.322428	0.251	0.26	1.33399e-23	Capillary	Adpgk
Lrrc8c	8.59287e-28	0.665869	0.521	0.463	1.36369e-23	Capillary	Lrrc8c
Gabre	9.12922e-28	3.73309	0.306	0.269	1.44881e-23	Capillary	Gabre
Lzts1	1.02434e-27	3.99302	0.32	0.261	1.62563e-23	Capillary	Lzts1
Trim24	1.05087e-27	1.20352	0.501	0.44	1.66772e-23	Capillary	Trim24
Dnajc4	1.09154e-27	0.313087	0.311	0.301	1.73227e-23	Capillary	Dnajc4
Msto1	1.23091e-27	0.837009	0.266	0.242	1.95345e-23	Capillary	Msto1
Por	1.40583e-27	7.37694	0.284	0.272	2.23106e-23	Capillary	Por
Wdr48	1.48475e-27	3.41721	0.312	0.289	2.3563e-23	Capillary	Wdr48
Dmxl1	1.51071e-27	0.985128	0.331	0.309	2.39749e-23	Capillary	Dmxl1
Acbd5	1.66632e-27	0.603255	0.377	0.348	2.64446e-23	Capillary	Acbd5
2610008E11Rik	1.76651e-27	3.19231	0.325	0.271	2.80345e-23	Capillary	2610008E11Rik
Dnajc14	1.84349e-27	0.358495	0.317	0.291	2.92561e-23	Capillary	Dnajc14
Rpl10-ps3	2.1814e-27	0.426074	0.374	0.351	3.46188e-23	Capillary	Rpl10-ps3
A930004D18Rik	2.29885e-27	4.6991	0.234	0.265	3.64828e-23	Capillary	A930004D18Rik
Nsun5	2.34321e-27	2.32098	0.256	0.246	3.71867e-23	Capillary	Nsun5
Lzic	2.43133e-27	0.30242	0.271	0.278	3.85853e-23	Capillary	Lzic
Ddx10	2.52325e-27	1.10362	0.276	0.269	4.00439e-23	Capillary	Ddx10
Arhgap17	2.71775e-27	1.21498	0.394	0.362	4.31307e-23	Capillary	Arhgap17
Bcl9	2.77927e-27	0.847765	0.319	0.301	4.4107e-23	Capillary	Bcl9
Trerf1	3.65759e-27	1.48512	0.352	0.314	5.8046e-23	Capillary	Trerf1
Wwox	4.67267e-27	2.50486	0.263	0.237	7.41553e-23	Capillary	Wwox
Gstm1	5.45217e-27	0.63288	0.443	0.386	8.65259e-23	Capillary	Gstm1
Gab1	5.83728e-27	0.624675	0.316	0.258	9.26376e-23	Capillary	Gab1
Skiv2l	6.56616e-27	0.919646	0.25	0.254	1.04205e-22	Capillary	Skiv2l
Mllt6	6.6954e-27	3.35053	0.263	0.25	1.06256e-22	Capillary	Mllt6
Mapre3	7.86722e-27	0.622954	0.286	0.245	1.24853e-22	Capillary	Mapre3
Yipf6	8.2892e-27	0.742798	0.332	0.308	1.3155e-22	Capillary	Yipf6
Rab9	9.40289e-27	0.547711	0.334	0.323	1.49224e-22	Capillary	Rab9
Tm7sf3	9.84286e-27	6.89321	0.304	0.277	1.56206e-22	Capillary	Tm7sf3
Fermt2	1.03636e-26	0.328647	0.584	0.522	1.6447e-22	Capillary	Fermt2
Zfp652	1.05484e-26	0.737566	0.357	0.329	1.67403e-22	Capillary	Zfp652
Prdm1	1.06241e-26	3.50629	0.289	0.259	1.68604e-22	Capillary	Prdm1
Rrnad1	1.0648e-26	3.79516	0.277	0.233	1.68984e-22	Capillary	Rrnad1
Rbbp8	1.12392e-26	2.5475	0.211	0.328	1.78366e-22	Capillary	Rbbp8
Zfp638	1.13777e-26	0.585686	0.398	0.373	1.80563e-22	Capillary	Zfp638
Camk2g	1.14882e-26	1.33471	0.308	0.273	1.82318e-22	Capillary	Camk2g
Etfdh	1.15619e-26	1.06435	0.254	0.23	1.83487e-22	Capillary	Etfdh
Zbtb43	1.23459e-26	2.32154	0.268	0.223	1.95929e-22	Capillary	Zbtb43
Uckl1	1.23545e-26	0.666426	0.286	0.263	1.96067e-22	Capillary	Uckl1
Zdhhc24	1.24129e-26	5.26363	0.294	0.268	1.96993e-22	Capillary	Zdhhc24
E430024I08Rik	1.33181e-26	1.52999	0.264	0.22	2.11358e-22	Capillary	E430024I08Rik
Ehmt1	1.39959e-26	2.04956	0.395	0.369	2.22115e-22	Capillary	Ehmt1
Slain2	1.59829e-26	0.391405	0.384	0.357	2.53649e-22	Capillary	Slain2
Fancc	1.71667e-26	2.63801	0.256	0.225	2.72436e-22	Capillary	Fancc
Srgap2	1.99376e-26	0.781153	0.472	0.427	3.1641e-22	Capillary	Srgap2
2310040G24Rik	2.04592e-26	1.99602	0.285	0.237	3.24687e-22	Capillary	2310040G24Rik
Mdm4	2.13544e-26	1.4037	0.362	0.348	3.38895e-22	Capillary	Mdm4
Ermp1	2.18282e-26	2.55804	0.25	0.24	3.46414e-22	Capillary	Ermp1
Zfp958	2.63427e-26	0.893317	0.264	0.22	4.18058e-22	Capillary	Zfp958
Sqor	2.9816e-26	0.641775	0.275	0.251	4.73179e-22	Capillary	Sqor
Cds2	3.087e-26	1.09783	0.457	0.414	4.89906e-22	Capillary	Cds2
Fam219a	3.22977e-26	2.74357	0.342	0.289	5.12565e-22	Capillary	Fam219a
Npr2	3.29718e-26	1.77008	0.322	0.283	5.23263e-22	Capillary	Npr2
Vps37b	3.88421e-26	3.41638	0.253	0.255	6.16424e-22	Capillary	Vps37b
Dock4	3.93751e-26	1.71866	0.466	0.415	6.24883e-22	Capillary	Dock4
Arhgap12	4.22375e-26	2.29092	0.282	0.249	6.7031e-22	Capillary	Arhgap12
Sptan1	4.37137e-26	0.599538	0.541	0.472	6.93737e-22	Capillary	Sptan1
Gm20707	4.55178e-26	0.784075	0.31	0.26	7.22367e-22	Capillary	Gm20707
Mapk8ip3	4.64112e-26	2.996	0.31	0.282	7.36547e-22	Capillary	Mapk8ip3
Plcg1	4.86492e-26	0.363112	0.43	0.398	7.72063e-22	Capillary	Plcg1
Dlc1	5.10582e-26	0.266648	0.543	0.473	8.10294e-22	Capillary	Dlc1
Gpr108	5.26766e-26	0.503759	0.287	0.284	8.35978e-22	Capillary	Gpr108
2010320M18Rik	5.54784e-26	0.899189	0.302	0.284	8.80443e-22	Capillary	2010320M18Rik
Pyroxd2	5.66584e-26	2.02816	0.257	0.228	8.99168e-22	Capillary	Pyroxd2
Mpi	6.63902e-26	0.309308	0.25	0.244	1.05361e-21	Capillary	Mpi
0610010F05Rik	6.92483e-26	1.32888	0.293	0.267	1.09897e-21	Capillary	0610010F05Rik
Hexim1	7.05917e-26	4.46072	0.223	0.252	1.12029e-21	Capillary	Hexim1
Rpe	7.10373e-26	0.705863	0.291	0.266	1.12736e-21	Capillary	Rpe
Unc119b	7.18671e-26	0.436477	0.309	0.27	1.14053e-21	Capillary	Unc119b
Gpd2	7.3409e-26	0.820081	0.27	0.264	1.165e-21	Capillary	Gpd2
Gnl3	8.58027e-26	1.57051	0.199	0.33	1.36169e-21	Capillary	Gnl3
Nip7	9.44043e-26	0.319817	0.282	0.288	1.4982e-21	Capillary	Nip7
Cstdc5	9.51844e-26	1.62054	0.301	0.232	1.51058e-21	Capillary	Cstdc5
Nr2c2	1.1082e-25	1.7998	0.355	0.335	1.75872e-21	Capillary	Nr2c2
St6galnac6	1.13391e-25	0.496422	0.273	0.248	1.79951e-21	Capillary	St6galnac6
St6galnac4	1.16418e-25	0.959678	0.472	0.437	1.84756e-21	Capillary	St6galnac4
Patl1	1.22844e-25	2.97955	0.263	0.25	1.94954e-21	Capillary	Patl1
Jrk	1.31974e-25	1.24863	0.26	0.231	2.09443e-21	Capillary	Jrk
Ttc9c	1.39552e-25	0.876702	0.266	0.252	2.21468e-21	Capillary	Ttc9c
Atp9b	1.50842e-25	1.02518	0.279	0.269	2.39386e-21	Capillary	Atp9b
Mtfmt	1.61768e-25	1.88175	0.272	0.245	2.56726e-21	Capillary	Mtfmt
Pcdhb7	1.65384e-25	0.585816	0.27	0.254	2.62464e-21	Capillary	Pcdhb7
Pan2	1.8019e-25	8.36598	0.299	0.253	2.85962e-21	Capillary	Pan2
Secisbp2l	2.06133e-25	0.884414	0.351	0.33	3.27133e-21	Capillary	Secisbp2l
Osbpl7	2.11085e-25	2.74204	0.263	0.25	3.34992e-21	Capillary	Osbpl7
Sap130	2.28499e-25	0.85474	0.259	0.251	3.62627e-21	Capillary	Sap130
2510039O18Rik	2.35278e-25	1.37321	0.336	0.325	3.73386e-21	Capillary	2510039O18Rik
Gstt2	2.83559e-25	0.503651	0.35	0.308	4.50008e-21	Capillary	Gstt2
Heatr5b	2.94785e-25	1.9536	0.25	0.228	4.67824e-21	Capillary	Heatr5b
Dubr	3.0213e-25	6.40888	0.261	0.252	4.79481e-21	Capillary	Dubr
Sec14l1	3.14379e-25	0.643116	0.47	0.418	4.98919e-21	Capillary	Sec14l1
Dpy19l1	3.21262e-25	1.98378	0.313	0.282	5.09842e-21	Capillary	Dpy19l1
Rapgef1	3.40393e-25	1.12546	0.46	0.419	5.40203e-21	Capillary	Rapgef1
2022-09-08	3.44539e-25	2.37922	0.373	0.344	5.46784e-21	Capillary	2022-09-08
Fbrs	3.54302e-25	1.01373	0.272	0.248	5.62278e-21	Capillary	Fbrs
1110038F14Rik	3.77122e-25	0.467216	0.457	0.415	5.98492e-21	Capillary	1110038F14Rik
Phtf1	3.88112e-25	5.71836	0.287	0.275	6.15934e-21	Capillary	Phtf1
Pstk	3.94307e-25	0.783659	0.254	0.26	6.25765e-21	Capillary	Pstk
Cep19	4.15665e-25	5.71677	0.256	0.226	6.59661e-21	Capillary	Cep19
Snupn	4.3395e-25	7.16572	0.251	0.242	6.88679e-21	Capillary	Snupn
Ankrd49	5.05942e-25	5.35326	0.265	0.26	8.02929e-21	Capillary	Ankrd49
Rdh14	5.06279e-25	0.506135	0.253	0.243	8.03464e-21	Capillary	Rdh14
Haus2	5.09329e-25	2.21062	0.255	0.243	8.08305e-21	Capillary	Haus2
Nol4l	5.16425e-25	1.83218	0.32	0.275	8.19566e-21	Capillary	Nol4l
Vti1a	5.24836e-25	0.544688	0.295	0.288	8.32915e-21	Capillary	Vti1a
Ipo11	5.7258e-25	2.04058	0.244	0.368	9.08684e-21	Capillary	Ipo11
Zhx3	6.23887e-25	1.15783	0.303	0.26	9.90109e-21	Capillary	Zhx3
Akr7a5	7.21748e-25	4.64051	0.335	0.328	1.14541e-20	Capillary	Akr7a5
Efr3b	7.38103e-25	3.74814	0.316	0.29	1.17137e-20	Capillary	Efr3b
Purg	7.70842e-25	0.994824	0.27	0.231	1.22333e-20	Capillary	Purg
Zfp710	8.71465e-25	0.767879	0.3	0.263	1.38301e-20	Capillary	Zfp710
Dmac1	9.05565e-25	0.338884	0.427	0.391	1.43713e-20	Capillary	Dmac1
Gm49041	9.05678e-25	0.901635	0.267	0.214	1.43731e-20	Capillary	Gm49041
Plekhj1	9.23165e-25	0.422288	0.323	0.32	1.46506e-20	Capillary	Plekhj1
Chst7	9.55966e-25	0.434116	0.373	0.334	1.51712e-20	Capillary	Chst7
Peli2	1.06841e-24	5.18218	0.28	0.278	1.69557e-20	Capillary	Peli2
Npr1	1.14815e-24	0.479366	0.438	0.397	1.82212e-20	Capillary	Npr1
Eml1	1.15284e-24	0.535476	0.282	0.265	1.82956e-20	Capillary	Eml1
Gm35082	1.23289e-24	3.62251	0.273	0.222	1.9566e-20	Capillary	Gm35082
Xrcc4	1.2508e-24	1.00329	0.292	0.283	1.98502e-20	Capillary	Xrcc4
Epb41	1.40396e-24	1.63675	0.278	0.254	2.22808e-20	Capillary	Epb41
Cpne3	1.52251e-24	0.540472	0.324	0.324	2.41623e-20	Capillary	Cpne3
Shkbp1	1.52259e-24	0.6861	0.297	0.289	2.41635e-20	Capillary	Shkbp1
Bahcc1	1.65803e-24	1.46063	0.283	0.248	2.6313e-20	Capillary	Bahcc1
Idh1	1.66195e-24	1.6995	0.329	0.296	2.63752e-20	Capillary	Idh1
Ppp1r35	1.75769e-24	0.333948	0.292	0.274	2.78946e-20	Capillary	Ppp1r35
Tmbim6	1.85468e-24	0.717129	0.529	0.467	2.94337e-20	Capillary	Tmbim6
Hsf1	1.92602e-24	0.371613	0.27	0.269	3.05659e-20	Capillary	Hsf1
Mettl6	1.94775e-24	0.513331	0.304	0.28	3.09108e-20	Capillary	Mettl6
Fsd1l	1.95876e-24	6.92344	0.318	0.272	3.10854e-20	Capillary	Fsd1l
Smarcd2	2.36413e-24	0.483575	0.393	0.353	3.75188e-20	Capillary	Smarcd2
Picalm	2.42987e-24	2.06971	0.475	0.419	3.8562e-20	Capillary	Picalm
Golph3l	2.99183e-24	0.595362	0.252	0.238	4.74803e-20	Capillary	Golph3l
Rif1	3.09439e-24	0.972641	0.247	0.358	4.9108e-20	Capillary	Rif1
Zfp280c	3.16141e-24	2.19374	0.253	0.207	5.01716e-20	Capillary	Zfp280c
2700046G09Rik	3.2969e-24	4.91936	0.251	0.231	5.23218e-20	Capillary	2700046G09Rik
2310015A10Rik	3.41575e-24	2.59602	0.251	0.201	5.4208e-20	Capillary	2310015A10Rik
Zfp772	3.5354e-24	2.73374	0.253	0.224	5.61068e-20	Capillary	Zfp772
Rnf103	3.62098e-24	1.07841	0.292	0.262	5.74649e-20	Capillary	Rnf103
Arid2	3.80875e-24	0.295742	0.36	0.335	6.04449e-20	Capillary	Arid2
Siah1a	3.84652e-24	1.40016	0.422	0.391	6.10442e-20	Capillary	Siah1a
Dnajc11	4.02606e-24	1.15721	0.299	0.28	6.38936e-20	Capillary	Dnajc11
Mtmr11	4.53754e-24	0.301772	0.278	0.268	7.20107e-20	Capillary	Mtmr11
Prrg2	4.60264e-24	0.447524	0.396	0.363	7.30439e-20	Capillary	Prrg2
Zfp580	4.69703e-24	0.90604	0.31	0.289	7.45419e-20	Capillary	Zfp580
Spata2	4.73715e-24	0.871102	0.311	0.271	7.51786e-20	Capillary	Spata2
Lzts2	4.7424e-24	1.11583	0.405	0.363	7.52619e-20	Capillary	Lzts2
Hmg20b	5.15529e-24	0.344298	0.551	0.495	8.18144e-20	Capillary	Hmg20b
Mthfd2l	5.39305e-24	0.730947	0.29	0.267	8.55877e-20	Capillary	Mthfd2l
Cdipt	5.7677e-24	0.340775	0.502	0.46	9.15334e-20	Capillary	Cdipt
Bloc1s3	5.97796e-24	3.41303	0.257	0.216	9.48702e-20	Capillary	Bloc1s3
Zzef1	6.30352e-24	3.33385	0.311	0.296	1.00037e-19	Capillary	Zzef1
Fam171a2	6.37237e-24	0.77113	0.484	0.427	1.01129e-19	Capillary	Fam171a2
Gmfb	6.90349e-24	0.964747	0.344	0.341	1.09558e-19	Capillary	Gmfb
Smo	7.9485e-24	1.48368	0.336	0.324	1.26143e-19	Capillary	Smo
Abhd18	7.96683e-24	0.896026	0.254	0.213	1.26434e-19	Capillary	Abhd18
Il2rg	8.56183e-24	0.581463	0.373	0.356	1.35876e-19	Capillary	Il2rg
Ddrgk1	8.71138e-24	0.305178	0.484	0.44	1.3825e-19	Capillary	Ddrgk1
Sike1	9.02635e-24	0.338907	0.392	0.365	1.43248e-19	Capillary	Sike1
Tstd2	1.03893e-23	2.33403	0.267	0.249	1.64879e-19	Capillary	Tstd2
Eif4e3	1.17302e-23	3.31843	0.262	0.258	1.86158e-19	Capillary	Eif4e3
Nagk	1.32504e-23	0.561525	0.35	0.347	2.10283e-19	Capillary	Nagk
Nudt1	1.36857e-23	0.829157	0.243	0.255	2.17193e-19	Capillary	Nudt1
Gcdh	1.42947e-23	0.563244	0.269	0.24	2.26857e-19	Capillary	Gcdh
Inafm1	1.54209e-23	0.792693	0.277	0.258	2.44729e-19	Capillary	Inafm1
Dctn2	1.54762e-23	0.300821	0.53	0.464	2.45607e-19	Capillary	Dctn2
Rnf219	1.58993e-23	1.38532	0.248	0.261	2.52322e-19	Capillary	Rnf219
Tbc1d9b	1.68615e-23	1.18453	0.373	0.353	2.67592e-19	Capillary	Tbc1d9b
Cuedc1	1.74763e-23	0.536819	0.437	0.392	2.7735e-19	Capillary	Cuedc1
Osbpl8	1.75658e-23	0.572069	0.293	0.282	2.78769e-19	Capillary	Osbpl8
Med13l	1.84501e-23	2.35091	0.318	0.309	2.92803e-19	Capillary	Med13l
Ppp2r5a	1.92284e-23	2.5504	0.449	0.401	3.05155e-19	Capillary	Ppp2r5a
Angel1	2.02621e-23	3.64752	0.274	0.25	3.21559e-19	Capillary	Angel1
Dimt1	2.05678e-23	1.27619	0.303	0.282	3.26411e-19	Capillary	Dimt1
Zfp386	2.09616e-23	0.621949	0.307	0.271	3.32661e-19	Capillary	Zfp386
Pja1	2.17742e-23	2.1975	0.273	0.254	3.45556e-19	Capillary	Pja1
Gabpb2	2.66932e-23	0.559354	0.284	0.277	4.2362e-19	Capillary	Gabpb2
Slc4a1ap	2.96083e-23	0.708476	0.303	0.276	4.69884e-19	Capillary	Slc4a1ap
Armc6	3.0187e-23	0.439255	0.25	0.223	4.79068e-19	Capillary	Armc6
Taf9b	3.32892e-23	0.590947	0.267	0.243	5.283e-19	Capillary	Taf9b
Tti2	3.35216e-23	1.50899	0.261	0.219	5.31988e-19	Capillary	Tti2
Sf1	3.46732e-23	0.250562	0.307	0.391	5.50263e-19	Capillary	Sf1
Smpd1	3.51961e-23	0.448757	0.292	0.287	5.58563e-19	Capillary	Smpd1
Gm43462	3.62035e-23	2.14326	0.257	0.229	5.7455e-19	Capillary	Gm43462
Bcl7a	3.7491e-23	4.60762	0.194	0.261	5.94982e-19	Capillary	Bcl7a
Mios	4.10041e-23	0.360535	0.286	0.246	6.50736e-19	Capillary	Mios
Rab11fip5	4.26322e-23	5.41241	0.293	0.282	6.76574e-19	Capillary	Rab11fip5
Arhgap21	4.71184e-23	0.695496	0.278	0.273	7.47768e-19	Capillary	Arhgap21
Itga6	5.05875e-23	0.474615	0.536	0.472	8.02823e-19	Capillary	Itga6
Trim54	5.31007e-23	0.622643	0.306	0.205	8.42708e-19	Capillary	Trim54
St7	5.36764e-23	1.38123	0.315	0.29	8.51845e-19	Capillary	St7
Usp46	5.7109e-23	0.496704	0.358	0.347	9.06319e-19	Capillary	Usp46
Ndufaf6	5.75726e-23	0.357846	0.29	0.266	9.13676e-19	Capillary	Ndufaf6
Ankrd12	5.79807e-23	1.12781	0.406	0.367	9.20153e-19	Capillary	Ankrd12
Stx2	5.85651e-23	1.00275	0.422	0.38	9.29428e-19	Capillary	Stx2
Rpusd3	6.0133e-23	5.0625	0.275	0.232	9.54311e-19	Capillary	Rpusd3
Ppt2	6.69878e-23	0.267417	0.289	0.294	1.0631e-18	Capillary	Ppt2
Zhx1	6.81442e-23	4.40376	0.319	0.315	1.08145e-18	Capillary	Zhx1
Ccdc163	6.83857e-23	0.29928	0.272	0.231	1.08528e-18	Capillary	Ccdc163
4631405J19Rik	7.05833e-23	1.72908	0.263	0.211	1.12016e-18	Capillary	4631405J19Rik
2810002D19Rik	8.09649e-23	4.55113	0.256	0.23	1.28491e-18	Capillary	2810002D19Rik
Ccdc130	8.11347e-23	2.11699	0.271	0.231	1.28761e-18	Capillary	Ccdc130
Eif4ebp2	8.42391e-23	1.08689	0.431	0.381	1.33687e-18	Capillary	Eif4ebp2
Gimap1	8.68116e-23	0.629552	0.547	0.492	1.3777e-18	Capillary	Gimap1
Atp6v0a2	9.35702e-23	1.09339	0.33	0.295	1.48496e-18	Capillary	Atp6v0a2
Gm29488	9.84482e-23	1.02628	0.295	0.238	1.56237e-18	Capillary	Gm29488
Srrd	1.01452e-22	6.97288	0.291	0.285	1.61005e-18	Capillary	Srrd
Tmem65	1.05946e-22	0.955603	0.35	0.353	1.68136e-18	Capillary	Tmem65
Wdr7	1.14492e-22	1.69377	0.272	0.245	1.81699e-18	Capillary	Wdr7
Trmt1	1.16675e-22	0.39835	0.381	0.356	1.85162e-18	Capillary	Trmt1
Stx16	1.16757e-22	0.629749	0.396	0.378	1.85293e-18	Capillary	Stx16
Stox1	1.23261e-22	2.38197	0.284	0.246	1.95615e-18	Capillary	Stox1
Fbxo25	1.34585e-22	0.5686	0.253	0.239	2.13586e-18	Capillary	Fbxo25
Inip	1.43256e-22	0.447711	0.272	0.268	2.27348e-18	Capillary	Inip
Dusp22	1.43659e-22	1.25048	0.313	0.301	2.27987e-18	Capillary	Dusp22
Jdp2	1.55754e-22	0.414094	0.26	0.253	2.47182e-18	Capillary	Jdp2
R3hdm4	1.57897e-22	2.10698	0.374	0.362	2.50583e-18	Capillary	R3hdm4
Arhgef2	1.65637e-22	1.17712	0.476	0.435	2.62865e-18	Capillary	Arhgef2
Stap2	1.7535e-22	0.370995	0.475	0.44	2.7828e-18	Capillary	Stap2
Gm49066	1.77635e-22	4.84561	0.254	0.233	2.81907e-18	Capillary	Gm49066
Ctns	1.78053e-22	2.79712	0.273	0.261	2.8257e-18	Capillary	Ctns
Trub2	1.8542e-22	2.07213	0.294	0.281	2.94261e-18	Capillary	Trub2
Agap1	1.90177e-22	1.41929	0.345	0.332	3.0181e-18	Capillary	Agap1
Nisch	1.96786e-22	1.31884	0.514	0.457	3.123e-18	Capillary	Nisch
Eif3e	1.97837e-22	0.336017	0.537	0.475	3.13968e-18	Capillary	Eif3e
Tns1	2.04073e-22	0.714715	0.456	0.413	3.23864e-18	Capillary	Tns1
Eps15l1	2.20604e-22	2.13177	0.319	0.299	3.50098e-18	Capillary	Eps15l1
Gm26724	2.2563e-22	1.39178	0.306	0.282	3.58074e-18	Capillary	Gm26724
Zfp821	2.36432e-22	0.745783	0.325	0.299	3.75218e-18	Capillary	Zfp821
Foxj2	2.42049e-22	1.04609	0.255	0.245	3.84132e-18	Capillary	Foxj2
Snrnp200	2.6796e-22	0.942859	0.318	0.306	4.25253e-18	Capillary	Snrnp200
Ints14	2.76294e-22	1.90841	0.271	0.254	4.38479e-18	Capillary	Ints14
Arhgap27	2.81318e-22	2.15498	0.384	0.345	4.46451e-18	Capillary	Arhgap27
E4f1	2.97966e-22	0.594976	0.271	0.252	4.72872e-18	Capillary	E4f1
Ttn	3.08605e-22	2.27767	0.281	0.241	4.89756e-18	Capillary	Ttn
Dolk	3.2729e-22	0.5595	0.257	0.254	5.19409e-18	Capillary	Dolk
Elp4	3.32068e-22	2.00756	0.262	0.24	5.26992e-18	Capillary	Elp4
S1pr1	3.41018e-22	0.591283	0.559	0.494	5.41196e-18	Capillary	S1pr1
Arhgef40	3.48312e-22	6.90754	0.315	0.297	5.52771e-18	Capillary	Arhgef40
Ppip5k2	3.53485e-22	1.1581	0.275	0.259	5.60981e-18	Capillary	Ppip5k2
Dexi	3.73459e-22	0.632354	0.273	0.262	5.9268e-18	Capillary	Dexi
Cramp1l	3.99064e-22	0.285796	0.318	0.302	6.33315e-18	Capillary	Cramp1l
Wscd1	4.04683e-22	0.371389	0.397	0.358	6.42231e-18	Capillary	Wscd1
Amn1	4.13284e-22	6.01494	0.284	0.255	6.55882e-18	Capillary	Amn1
Glis2	4.28e-22	2.67515	0.257	0.245	6.79235e-18	Capillary	Glis2
Utp18	4.31957e-22	0.28564	0.265	0.271	6.85516e-18	Capillary	Utp18
Calu	4.32171e-22	0.533823	0.381	0.459	6.85855e-18	Capillary	Calu
1700105P06Rik	4.32965e-22	2.35923	0.26	0.225	6.87115e-18	Capillary	1700105P06Rik
Spout1	4.34977e-22	2.18217	0.253	0.236	6.90309e-18	Capillary	Spout1
Itgb1bp1	4.44974e-22	0.310322	0.384	0.367	7.06173e-18	Capillary	Itgb1bp1
Usp8	4.47783e-22	0.399169	0.3	0.283	7.10632e-18	Capillary	Usp8
Cnp	4.87703e-22	1.37386	0.263	0.257	7.73985e-18	Capillary	Cnp
Pcdhgc4	4.93922e-22	1.20007	0.253	0.269	7.83854e-18	Capillary	Pcdhgc4
Gm16751	4.95125e-22	3.11328	0.264	0.22	7.85764e-18	Capillary	Gm16751
Cog1	5.43993e-22	0.633202	0.259	0.239	8.63317e-18	Capillary	Cog1
Opa1	5.52677e-22	0.97949	0.288	0.265	8.77099e-18	Capillary	Opa1
Zfp868	5.57008e-22	4.20027	0.287	0.259	8.83972e-18	Capillary	Zfp868
Deup1	5.73096e-22	1.14686	0.279	0.199	9.09503e-18	Capillary	Deup1
Pick1	7.79241e-22	1.24931	0.289	0.251	1.23666e-17	Capillary	Pick1
Rnf130	8.42286e-22	0.927387	0.465	0.413	1.33671e-17	Capillary	Rnf130
Zswim4	9.21302e-22	6.08366	0.266	0.241	1.46211e-17	Capillary	Zswim4
Vps39	9.916e-22	2.67428	0.259	0.232	1.57367e-17	Capillary	Vps39
Fyco1	1.17754e-21	0.706413	0.286	0.253	1.86876e-17	Capillary	Fyco1
Trappc9	1.23163e-21	7.62849	0.286	0.264	1.95459e-17	Capillary	Trappc9
Mad2l2	1.29263e-21	0.885124	0.307	0.308	2.0514e-17	Capillary	Mad2l2
Renbp	1.30232e-21	0.822468	0.251	0.239	2.06678e-17	Capillary	Renbp
Pigo	1.31035e-21	0.832893	0.271	0.263	2.07952e-17	Capillary	Pigo
Usf1	1.42353e-21	1.24182	0.311	0.293	2.25914e-17	Capillary	Usf1
Anks1	1.48058e-21	0.972486	0.315	0.275	2.34969e-17	Capillary	Anks1
Xylt2	1.63023e-21	0.732646	0.314	0.291	2.58718e-17	Capillary	Xylt2
Rfng	1.93017e-21	3.48449	0.306	0.275	3.06318e-17	Capillary	Rfng
Dlg1	1.96348e-21	2.05642	0.269	0.26	3.11604e-17	Capillary	Dlg1
Wdr44	1.9712e-21	0.352553	0.255	0.248	3.12829e-17	Capillary	Wdr44
Ctnna1	2.11308e-21	0.336875	0.568	0.51	3.35345e-17	Capillary	Ctnna1
Grcc10	2.209e-21	0.290063	0.509	0.449	3.50569e-17	Capillary	Grcc10
Lysmd1	2.45879e-21	0.883342	0.306	0.274	3.9021e-17	Capillary	Lysmd1
Ttll12	2.4999e-21	0.621906	0.258	0.246	3.96734e-17	Capillary	Ttll12
Zfp87	2.59663e-21	1.12295	0.278	0.25	4.12085e-17	Capillary	Zfp87
Mtif3	2.64801e-21	1.26081	0.275	0.247	4.2024e-17	Capillary	Mtif3
Camsap1	2.92836e-21	2.81108	0.188	0.262	4.64731e-17	Capillary	Camsap1
AI987944	3.01839e-21	0.284012	0.266	0.242	4.79019e-17	Capillary	AI987944
Chek2	3.12917e-21	0.688264	0.386	0.338	4.966e-17	Capillary	Chek2
Nr3c1	3.20859e-21	0.497242	0.469	0.425	5.09203e-17	Capillary	Nr3c1
Gm49602	3.26238e-21	3.97736	0.252	0.27	5.17739e-17	Capillary	Gm49602
Max	3.31415e-21	0.651177	0.327	0.304	5.25956e-17	Capillary	Max
Dgkz	3.34421e-21	2.72391	0.406	0.382	5.30726e-17	Capillary	Dgkz
4933434E20Rik	3.37023e-21	0.504764	0.358	0.351	5.34856e-17	Capillary	4933434E20Rik
Phldb2	3.42078e-21	0.437661	0.467	0.426	5.42878e-17	Capillary	Phldb2
Galt	3.44089e-21	0.525028	0.278	0.278	5.46069e-17	Capillary	Galt
Raph1	3.53931e-21	2.33067	0.461	0.417	5.61689e-17	Capillary	Raph1
Acbd4	3.64198e-21	2.15803	0.273	0.263	5.77983e-17	Capillary	Acbd4
Rc3h1	3.66169e-21	0.379602	0.37	0.356	5.8111e-17	Capillary	Rc3h1
Oga	3.95489e-21	6.2287	0.405	0.374	6.27641e-17	Capillary	Oga
Sugp1	4.10277e-21	0.682028	0.275	0.268	6.5111e-17	Capillary	Sugp1
Crls1	4.17587e-21	0.723677	0.258	0.255	6.6271e-17	Capillary	Crls1
Dcaf11	4.47114e-21	0.670055	0.273	0.271	7.09569e-17	Capillary	Dcaf11
Slc38a3	4.78819e-21	2.73631	0.237	0.254	7.59886e-17	Capillary	Slc38a3
Chmp1a	4.93976e-21	0.987317	0.369	0.366	7.83939e-17	Capillary	Chmp1a
Arfip2	5.0977e-21	0.386848	0.283	0.281	8.09005e-17	Capillary	Arfip2
Nck2	5.41568e-21	0.718839	0.295	0.254	8.59468e-17	Capillary	Nck2
Chst14	6.03285e-21	0.457533	0.255	0.259	9.57413e-17	Capillary	Chst14
Slc10a7	6.36775e-21	0.26327	0.29	0.262	1.01056e-16	Capillary	Slc10a7
Ist1	6.62341e-21	0.699778	0.355	0.34	1.05114e-16	Capillary	Ist1
Tlnrd1	7.23011e-21	0.396337	0.471	0.44	1.14742e-16	Capillary	Tlnrd1
Zfp84	7.8334e-21	1.74515	0.259	0.248	1.24316e-16	Capillary	Zfp84
Gm4924	8.1027e-21	2.33183	0.196	0.253	1.2859e-16	Capillary	Gm4924
Gm41561	8.70599e-21	0.614183	0.288	0.319	1.38164e-16	Capillary	Gm41561
Plekhf2	9.08945e-21	1.95055	0.365	0.352	1.4425e-16	Capillary	Plekhf2
Akr1e1	9.41458e-21	0.702364	0.273	0.273	1.49409e-16	Capillary	Akr1e1
Rftn2	9.87765e-21	0.65209	0.284	0.283	1.56758e-16	Capillary	Rftn2
Rit1	1.08353e-20	0.380182	0.409	0.388	1.71956e-16	Capillary	Rit1
Dgkh	1.08602e-20	1.14126	0.466	0.421	1.72351e-16	Capillary	Dgkh
Nudt16	1.08742e-20	2.77866	0.253	0.22	1.72573e-16	Capillary	Nudt16
Prmt7	1.09133e-20	0.469856	0.271	0.275	1.73194e-16	Capillary	Prmt7
Hsd17b4	1.15465e-20	0.755641	0.345	0.327	1.83243e-16	Capillary	Hsd17b4
Peg12	1.20259e-20	3.94444	0.257	0.255	1.90852e-16	Capillary	Peg12
Dpp9	1.31715e-20	0.853077	0.268	0.261	2.09032e-16	Capillary	Dpp9
Gid8	1.35976e-20	0.436649	0.284	0.285	2.15794e-16	Capillary	Gid8
Csk	1.3703e-20	0.281588	0.279	0.289	2.17467e-16	Capillary	Csk
Snhg3	1.38793e-20	0.273138	0.339	0.334	2.20264e-16	Capillary	Snhg3
Kin	1.41026e-20	0.72512	0.321	0.314	2.23808e-16	Capillary	Kin
Galnt11	1.50925e-20	1.34002	0.293	0.281	2.39518e-16	Capillary	Galnt11
Klhl9	1.51149e-20	0.995245	0.323	0.311	2.39873e-16	Capillary	Klhl9
Lrrc3b	1.57214e-20	0.412107	0.289	0.254	2.49498e-16	Capillary	Lrrc3b
Xiap	1.58861e-20	1.16788	0.495	0.443	2.52113e-16	Capillary	Xiap
Baz2b	1.63011e-20	0.955511	0.45	0.412	2.58698e-16	Capillary	Baz2b
Dcaf15	1.95664e-20	0.960194	0.265	0.27	3.10518e-16	Capillary	Dcaf15
Invs	2.38229e-20	3.74216	0.256	0.236	3.7807e-16	Capillary	Invs
Ap4s1	2.58325e-20	0.352887	0.326	0.324	4.09962e-16	Capillary	Ap4s1
Prpf39	3.23421e-20	0.265403	0.338	0.32	5.13268e-16	Capillary	Prpf39
C030032O16Rik	3.32885e-20	2.35452	0.282	0.249	5.28289e-16	Capillary	C030032O16Rik
Med27	3.39123e-20	0.512559	0.316	0.309	5.38189e-16	Capillary	Med27
Wdr26	3.43078e-20	0.488527	0.416	0.391	5.44464e-16	Capillary	Wdr26
Wdr60	3.53602e-20	3.45743	0.257	0.235	5.61167e-16	Capillary	Wdr60
Pepd	4.62714e-20	0.584543	0.244	0.257	7.34327e-16	Capillary	Pepd
Gm43259	4.81138e-20	3.99898	0.285	0.26	7.63566e-16	Capillary	Gm43259
Tmem131	5.1421e-20	0.611475	0.344	0.318	8.16051e-16	Capillary	Tmem131
BC003965	5.54332e-20	0.266815	0.361	0.348	8.79724e-16	Capillary	BC003965
Gm26632	6.19925e-20	4.14876	0.289	0.241	9.8382e-16	Capillary	Gm26632
Fbxl17	6.90806e-20	0.626925	0.288	0.274	1.09631e-15	Capillary	Fbxl17
Erp29	7.0503e-20	0.266936	0.472	0.416	1.11888e-15	Capillary	Erp29
Nrde2	7.31391e-20	1.58834	0.271	0.254	1.16072e-15	Capillary	Nrde2
Rps6kl1	8.31723e-20	4.32231	0.296	0.222	1.31994e-15	Capillary	Rps6kl1
Irf2	8.40817e-20	0.767079	0.456	0.424	1.33438e-15	Capillary	Irf2
Higd2a	9.58371e-20	0.27334	0.491	0.448	1.52093e-15	Capillary	Higd2a
Enox2	9.90554e-20	2.24294	0.3	0.279	1.57201e-15	Capillary	Enox2
Gpalpp1	1.00743e-19	0.709418	0.297	0.274	1.59879e-15	Capillary	Gpalpp1
Camta2	1.03742e-19	1.08698	0.279	0.252	1.64638e-15	Capillary	Camta2
Mbnl2	1.04367e-19	0.352036	0.547	0.49	1.6563e-15	Capillary	Mbnl2
Snap29	1.11721e-19	5.58245	0.28	0.287	1.77302e-15	Capillary	Snap29
Arhgef11	1.12691e-19	0.972982	0.273	0.252	1.78841e-15	Capillary	Arhgef11
Nudt16l1	1.2607e-19	0.709163	0.345	0.317	2.00073e-15	Capillary	Nudt16l1
Slc25a36	1.51916e-19	1.41365	0.334	0.313	2.41091e-15	Capillary	Slc25a36
Flii	1.57586e-19	0.59375	0.344	0.34	2.5009e-15	Capillary	Flii
Bend5	1.60112e-19	0.384315	0.281	0.265	2.54097e-15	Capillary	Bend5
Zdhhc18	1.66796e-19	0.478164	0.38	0.346	2.64704e-15	Capillary	Zdhhc18
Slc2a8	1.67848e-19	0.488378	0.263	0.245	2.66375e-15	Capillary	Slc2a8
Zfp595	1.68978e-19	2.04775	0.259	0.256	2.68168e-15	Capillary	Zfp595
Rhobtb1	1.74624e-19	7.03625	0.314	0.299	2.77128e-15	Capillary	Rhobtb1
Sestd1	1.78707e-19	0.963061	0.277	0.283	2.83607e-15	Capillary	Sestd1
Wdr89	1.94704e-19	1.14624	0.296	0.294	3.08996e-15	Capillary	Wdr89
Prmt3	1.95114e-19	6.19089	0.265	0.266	3.09646e-15	Capillary	Prmt3
C2cd3	2.0573e-19	0.327579	0.256	0.229	3.26493e-15	Capillary	C2cd3
Dgat1	2.10989e-19	1.24353	0.253	0.231	3.34839e-15	Capillary	Dgat1
Gdpd5	2.17723e-19	4.86637	0.39	0.381	3.45526e-15	Capillary	Gdpd5
Coq4	2.19673e-19	0.507762	0.261	0.274	3.48621e-15	Capillary	Coq4
Lamtor5	2.25291e-19	0.325909	0.535	0.484	3.57537e-15	Capillary	Lamtor5
Hic1	2.28841e-19	2.12495	0.348	0.307	3.6317e-15	Capillary	Hic1
Atp8b1	2.4603e-19	0.301029	0.313	0.301	3.90449e-15	Capillary	Atp8b1
Med20	2.47024e-19	4.06797	0.33	0.317	3.92028e-15	Capillary	Med20
Trim3	2.47944e-19	0.859036	0.344	0.32	3.93488e-15	Capillary	Trim3
Rmc1	2.50763e-19	1.4662	0.263	0.256	3.97962e-15	Capillary	Rmc1
Pnpt1	2.55128e-19	0.805157	0.253	0.229	4.04889e-15	Capillary	Pnpt1
Zfyve27	2.71305e-19	1.57382	0.251	0.231	4.30561e-15	Capillary	Zfyve27
Elovl5	2.73933e-19	0.996502	0.372	0.356	4.34731e-15	Capillary	Elovl5
Rlim	2.77569e-19	4.20681	0.279	0.375	4.40501e-15	Capillary	Rlim
Hoxa5	2.9016e-19	0.483659	0.294	0.259	4.60483e-15	Capillary	Hoxa5
Mmd	3.03122e-19	0.250138	0.443	0.417	4.81055e-15	Capillary	Mmd
Kifap3	3.20632e-19	0.977894	0.352	0.331	5.08842e-15	Capillary	Kifap3
Shank3	3.21945e-19	2.16152	0.328	0.31	5.10927e-15	Capillary	Shank3
Zfp707	3.51187e-19	3.92047	0.259	0.243	5.57335e-15	Capillary	Zfp707
Ubxn6	3.73603e-19	0.321475	0.417	0.401	5.92908e-15	Capillary	Ubxn6
Mhrt	3.81658e-19	1.94308	0.326	0.221	6.05691e-15	Capillary	Mhrt
3010003L21Rik	3.90433e-19	1.30325	0.294	0.262	6.19617e-15	Capillary	3010003L21Rik
Samd4	4.02713e-19	6.72139	0.256	0.264	6.39106e-15	Capillary	Samd4
Egln2	4.13131e-19	0.323732	0.408	0.389	6.5564e-15	Capillary	Egln2
Taf2	4.16436e-19	5.16576	0.303	0.27	6.60884e-15	Capillary	Taf2
Sfswap	4.27386e-19	0.529474	0.384	0.363	6.78261e-15	Capillary	Sfswap
Tollip	4.52106e-19	0.396082	0.292	0.276	7.17492e-15	Capillary	Tollip
Zfand2b	5.44611e-19	0.512339	0.315	0.296	8.64298e-15	Capillary	Zfand2b
Ranbp10	5.51313e-19	7.61938	0.254	0.25	8.74934e-15	Capillary	Ranbp10
Fam3a	5.98668e-19	2.55349	0.307	0.302	9.50086e-15	Capillary	Fam3a
Zfp869	6.91973e-19	1.09052	0.279	0.275	1.09816e-14	Capillary	Zfp869
Skap2	6.92482e-19	1.67982	0.371	0.339	1.09897e-14	Capillary	Skap2
Ncoa6	7.1627e-19	2.63796	0.276	0.27	1.13672e-14	Capillary	Ncoa6
Lifr	7.19402e-19	1.81434	0.337	0.334	1.14169e-14	Capillary	Lifr
Usp12	7.20875e-19	0.525048	0.308	0.274	1.14403e-14	Capillary	Usp12
Pex16	7.40263e-19	0.878087	0.322	0.299	1.1748e-14	Capillary	Pex16
Adat2	7.49427e-19	7.75132	0.287	0.276	1.18934e-14	Capillary	Adat2
[truncated: 11,967 more rows]

## Sheet: Statistics of Cell Composition
	clusters	P1_4dpmi	P8_4dpmi	obs_log2FD	pval	FDR	boot_mean_log2FD	boot_CI_2.5	boot_CI_97.5
1	Angio-EC	0.14853	0.155604	0.067128	0.0859141	0.0954601	0.0649353	-0.0223983	0.155501
2	AEC	0.105097	0.15917	0.598841	0.000999001	0.00142714	0.600729	0.498433	0.705363
3	CEC	0.259259	0.340464	0.393109	0.000999001	0.00142714	0.395171	0.333842	0.453844
4	IFN-EC	0.0451508	0.0215762	-1.06531	0.000999001	0.00142714	-1.067	-1.28938	-0.852794
5	CVEC	0.125907	0.153593	0.286756	0.000999001	0.00142714	0.285154	0.190355	0.38086
6	EndoC	0.0901107	0.0669227	-0.429204	0.000999001	0.00142714	-0.432227	-0.568248	-0.299808
7	LEC	0.00801833	0.00594259	-0.432211	0.0509491	0.0636863	-0.436025	-0.910258	0.0582858
8	Pro-EC1	0.154735	0.0581459	-1.41205	0.000999001	0.00142714	-1.41202	-1.53778	-1.29234
9	Pro-EC2	0.0439099	0.0176449	-1.31529	0.000999001	0.00142714	-1.31729	-1.56294	-1.09526
10	VEC	0.0192822	0.0209362	0.118731	0.220779	0.220779	0.12428	-0.137164	0.398676

## Sheet: Pro-EC1
	p_val	avg_log2FC	pct.1	pct.2	p_val_adj	cluster	gene
Cdkn2d	0	12.2125	0.825	0.179	0	Pro-EC1	Cdkn2d
Hist1h3c	4.46202e-151	11.5804	0.567	0.058	7.08123e-147	Pro-EC1	Hist1h3c
Hist2h2ac	7.22853e-239	9.58422	0.595	0.092	1.14717e-234	Pro-EC1	Hist2h2ac
Aurkb	0	9.5404	0.78	0.055	0	Pro-EC1	Aurkb
Iqgap3	0	9.44851	0.685	0.048	0	Pro-EC1	Iqgap3
Arhgap19	9.52528e-108	9.41183	0.501	0.051	1.51166e-103	Pro-EC1	Arhgap19
Spdl1	2.69134e-105	9.21475	0.521	0.066	4.27116e-101	Pro-EC1	Spdl1
Kif14	1.46739e-12	9.19364	0.402	0.035	2.32875e-08	Pro-EC1	Kif14
Csta3	5.24981e-20	9.01299	0.205	0.307	8.33145e-16	Pro-EC1	Csta3
Fbxo5	0	8.98123	0.734	0.067	0	Pro-EC1	Fbxo5
Hist1h1b	0	8.81064	0.744	0.036	0	Pro-EC1	Hist1h1b
Tacc3	0	8.77035	0.763	0.075	0	Pro-EC1	Tacc3
H1f0	0	8.53944	0.825	0.352	0	Pro-EC1	H1f0
Fam217b	2.02061e-29	8.29843	0.212	0.26	3.20671e-25	Pro-EC1	Fam217b
G2e3	0	8.26919	0.701	0.175	0	Pro-EC1	G2e3
Stil	1.36778e-126	8.02133	0.556	0.081	2.17066e-122	Pro-EC1	Stil
Rrm2b	1.34055e-84	7.93199	0.181	0.285	2.12745e-80	Pro-EC1	Rrm2b
Hist1h2ae	0	7.72198	0.807	0.059	0	Pro-EC1	Hist1h2ae
Ccnf	8.36476e-167	7.61839	0.583	0.038	1.32749e-162	Pro-EC1	Ccnf
Dennd2c	1.65389e-45	7.5758	0.244	0.31	2.62472e-41	Pro-EC1	Dennd2c
H2afx	0	7.55601	0.943	0.14	0	Pro-EC1	H2afx
Spc24	0	7.51765	0.883	0.097	0	Pro-EC1	Spc24
Hist1h3a	4.85517e-22	7.51486	0.425	0.137	7.70515e-18	Pro-EC1	Hist1h3a
Kifc5b	1.07724e-56	7.51205	0.473	0.039	1.70958e-52	Pro-EC1	Kifc5b
Hist1h2an	2.93141e-18	7.47464	0.431	0.033	4.65215e-14	Pro-EC1	Hist1h2an
Exosc2	5.14771e-07	7.45928	0.272	0.224	0.00816941	Pro-EC1	Exosc2
Hmgb3	9.32988e-305	7.4485	0.714	0.298	1.48065e-300	Pro-EC1	Hmgb3
Ankle1	2.04221e-31	7.34425	0.461	0.045	3.24099e-27	Pro-EC1	Ankle1
Hist1h2ap	0	7.22472	0.842	0.034	0	Pro-EC1	Hist1h2ap
Ube2c	0	7.20616	0.779	0.057	0	Pro-EC1	Ube2c
Gas2l3	2.67538e-174	7.16336	0.556	0.06	4.24583e-170	Pro-EC1	Gas2l3
Ccna2	0	7.14588	0.865	0.061	0	Pro-EC1	Ccna2
Ncapg2	1.08964e-189	7.0713	0.59	0.093	1.72926e-185	Pro-EC1	Ncapg2
Ezh2	0	7.03671	0.715	0.226	0	Pro-EC1	Ezh2
Snhg1	4.4142e-09	6.96531	0.401	0.404	7.00534e-05	Pro-EC1	Snhg1
Smc2	0	6.95685	0.935	0.174	0	Pro-EC1	Smc2
Lmnb1	0	6.95616	0.925	0.157	0	Pro-EC1	Lmnb1
Ccsap	5.8031e-93	6.88914	0.512	0.112	9.20953e-89	Pro-EC1	Ccsap
Ccnb1	0	6.8115	0.793	0.048	0	Pro-EC1	Ccnb1
Rmi2	3.85668e-10	6.81129	0.301	0.141	6.12056e-06	Pro-EC1	Rmi2
Suv39h2	8.33606e-15	6.79864	0.396	0.133	1.32293e-10	Pro-EC1	Suv39h2
E2f8	1.34103e-29	6.75313	0.467	0.059	2.12822e-25	Pro-EC1	E2f8
Kif11	0	6.74683	0.73	0.04	0	Pro-EC1	Kif11
Troap	7.61745e-45	6.73546	0.443	0.048	1.20889e-40	Pro-EC1	Troap
Cdca8	0	6.72789	0.924	0.079	0	Pro-EC1	Cdca8
Spc25	0	6.70592	0.88	0.067	0	Pro-EC1	Spc25
Hist1h2ad	4.11282e-58	6.60648	0.463	0.05	6.52704e-54	Pro-EC1	Hist1h2ad
Hist1h4h	3.87905e-10	6.60042	0.319	0.177	6.15605e-06	Pro-EC1	Hist1h4h
Eri1	3.47029e-200	6.58897	0.632	0.223	5.50734e-196	Pro-EC1	Eri1
Tuba1c	0	6.57157	0.728	0.081	0	Pro-EC1	Tuba1c
Kifc1	3.85486e-199	6.56111	0.596	0.048	6.11767e-195	Pro-EC1	Kifc1
Trip13	2.10168e-229	6.50192	0.622	0.097	3.33536e-225	Pro-EC1	Trip13
Sema3f	9.88765e-10	6.49131	0.327	0.305	1.56917e-05	Pro-EC1	Sema3f
Asf1b	0	6.40951	0.668	0.078	0	Pro-EC1	Asf1b
Bora	1.22339e-114	6.40694	0.512	0.104	1.94151e-110	Pro-EC1	Bora
Cenpn	4.54567e-221	6.36376	0.605	0.076	7.21398e-217	Pro-EC1	Cenpn
Tk1	0	6.35415	0.829	0.099	0	Pro-EC1	Tk1
Tubb6	0	6.27928	0.874	0.155	0	Pro-EC1	Tubb6
Hist1h2bp	2.75893e-08	6.25763	0.352	0.098	0.000437842	Pro-EC1	Hist1h2bp
Cgas	2.23459e-54	6.20775	0.436	0.138	3.54629e-50	Pro-EC1	Cgas
Cdk1	0	6.17945	0.922	0.13	0	Pro-EC1	Cdk1
Mki67	0	6.16392	0.924	0.073	0	Pro-EC1	Mki67
Anln	0	6.15399	0.643	0.048	0	Pro-EC1	Anln
Diaph3	1.05033e-295	6.14869	0.646	0.072	1.66688e-291	Pro-EC1	Diaph3
Sapcd2	1.45384e-169	6.06205	0.545	0.042	2.30725e-165	Pro-EC1	Sapcd2
Mis18bp1	0	6.05819	0.752	0.045	0	Pro-EC1	Mis18bp1
Shcbp1	0	6.01166	0.725	0.059	0	Pro-EC1	Shcbp1
Cenpf	0	5.97011	0.825	0.063	0	Pro-EC1	Cenpf
Arl6ip1	0	5.94092	0.797	0.199	0	Pro-EC1	Arl6ip1
Esco2	0	5.92151	0.687	0.042	0	Pro-EC1	Esco2
Ube2s	0	5.9085	0.934	0.234	0	Pro-EC1	Ube2s
Sclt1	1.59968e-42	5.90333	0.44	0.229	2.53869e-38	Pro-EC1	Sclt1
Aurka	0	5.86739	0.654	0.044	0	Pro-EC1	Aurka
Mxd3	0	5.86034	0.782	0.042	0	Pro-EC1	Mxd3
Birc5	0	5.83518	0.957	0.086	0	Pro-EC1	Birc5
Pif1	7.05669e-19	5.76782	0.376	0.047	1.1199e-14	Pro-EC1	Pif1
Zfp790	2.44806e-91	5.70764	0.124	0.25	3.88507e-87	Pro-EC1	Zfp790
Nrm	9.0044e-100	5.70254	0.549	0.175	1.429e-95	Pro-EC1	Nrm
Abl1	1.54471e-13	5.7017	0.295	0.268	2.45146e-09	Pro-EC1	Abl1
Prc1	0	5.67418	0.931	0.055	0	Pro-EC1	Prc1
Arhgap11a	9.83762e-281	5.67363	0.616	0.075	1.56123e-276	Pro-EC1	Arhgap11a
Neil3	0	5.61364	0.75	0.055	0	Pro-EC1	Neil3
Nek2	1.1197e-79	5.59975	0.467	0.041	1.77696e-75	Pro-EC1	Nek2
Spag5	8.35897e-120	5.58078	0.537	0.044	1.32657e-115	Pro-EC1	Spag5
Tubg1	2.66256e-165	5.52949	0.59	0.214	4.22549e-161	Pro-EC1	Tubg1
Mis12	7.40546e-60	5.52285	0.487	0.227	1.17525e-55	Pro-EC1	Mis12
Tubb4b	0	5.49053	0.931	0.187	0	Pro-EC1	Tubb4b
H1fx	2.14283e-221	5.46078	0.645	0.259	3.40067e-217	Pro-EC1	H1fx
Ncaph	0	5.43577	0.681	0.096	0	Pro-EC1	Ncaph
Kif2c	1.5127e-303	5.42813	0.623	0.041	2.40065e-299	Pro-EC1	Kif2c
Mrnip	5.69731e-14	5.41935	0.314	0.168	9.04162e-10	Pro-EC1	Mrnip
Pclaf	0	5.41886	0.894	0.099	0	Pro-EC1	Pclaf
Kif18a	2.46308e-113	5.41049	0.521	0.07	3.90891e-109	Pro-EC1	Kif18a
Pbk	0	5.37625	0.867	0.058	0	Pro-EC1	Pbk
Kif22	0	5.36902	0.846	0.064	0	Pro-EC1	Kif22
Cep55	2.17807e-243	5.35912	0.612	0.055	3.4566e-239	Pro-EC1	Cep55
9630013D21Rik	2.21191e-07	5.32808	0.394	0.115	0.00351029	Pro-EC1	9630013D21Rik
Dek	0	5.3215	0.877	0.27	0	Pro-EC1	Dek
Bcl2l11	7.85045e-12	5.31902	0.254	0.232	1.24587e-07	Pro-EC1	Bcl2l11
Ska3	1.07902e-42	5.31603	0.48	0.054	1.7124e-38	Pro-EC1	Ska3
Nuf2	0	5.28028	0.749	0.051	0	Pro-EC1	Nuf2
Fam181b	1.15555e-22	5.28014	0.296	0.307	1.83386e-18	Pro-EC1	Fam181b
Hmgb2	0	5.2589	0.985	0.133	0	Pro-EC1	Hmgb2
Top2a	0	5.24616	0.972	0.064	0	Pro-EC1	Top2a
Zfp101	5.3155e-106	5.21768	0.549	0.225	8.43569e-102	Pro-EC1	Zfp101
Ncapd3	0	5.18861	0.676	0.163	0	Pro-EC1	Ncapd3
Myh10	1.19634e-90	5.17174	0.564	0.334	1.89859e-86	Pro-EC1	Myh10
Pimreg	0	5.16639	0.813	0.062	0	Pro-EC1	Pimreg
Clspn	1.15393e-262	5.16372	0.633	0.113	1.83128e-258	Pro-EC1	Clspn
Nusap1	0	5.12925	0.932	0.053	0	Pro-EC1	Nusap1
Cdkn2c	0	5.12659	0.72	0.094	0	Pro-EC1	Cdkn2c
Oip5	7.4911e-33	5.11223	0.467	0.089	1.18884e-28	Pro-EC1	Oip5
Miip	6.74561e-124	5.10325	0.507	0.147	1.07053e-119	Pro-EC1	Miip
Plk1	0	5.09955	0.697	0.041	0	Pro-EC1	Plk1
Cdc25b	9.89432e-137	5.09597	0.498	0.094	1.57023e-132	Pro-EC1	Cdc25b
Cep192	6.15413e-177	5.0735	0.601	0.213	9.76661e-173	Pro-EC1	Cep192
Hist1h3b	1.8494e-14	5.04469	0.405	0.053	2.935e-10	Pro-EC1	Hist1h3b
Sfxn4	1.15209e-47	5.04247	0.193	0.276	1.82837e-43	Pro-EC1	Sfxn4
Vrk1	1.63146e-59	5.00886	0.495	0.211	2.58913e-55	Pro-EC1	Vrk1
Ncapg	2.07536e-237	4.99323	0.63	0.068	3.2936e-233	Pro-EC1	Ncapg
Skp2	6.90798e-90	4.94183	0.489	0.139	1.0963e-85	Pro-EC1	Skp2
Anp32b	0	4.94077	0.854	0.323	0	Pro-EC1	Anp32b
Stfa2l1	4.13217e-20	4.92071	0.213	0.298	6.55776e-16	Pro-EC1	Stfa2l1
Haus3	1.63329e-84	4.91893	0.513	0.195	2.59203e-80	Pro-EC1	Haus3
Zbtb26	8.33846e-49	4.87804	0.187	0.275	1.32331e-44	Pro-EC1	Zbtb26
Trim28	2.793e-124	4.86274	0.607	0.325	4.4325e-120	Pro-EC1	Trim28
Jpt1	0	4.85491	0.838	0.261	0	Pro-EC1	Jpt1
Hirip3	0	4.85163	0.75	0.155	0	Pro-EC1	Hirip3
Cenpp	0	4.84683	0.706	0.09	0	Pro-EC1	Cenpp
Nemp1	1.2094e-20	4.84665	0.409	0.167	1.91932e-16	Pro-EC1	Nemp1
Stfa21	5.02568e-30	4.84256	0.168	0.251	7.97575e-26	Pro-EC1	Stfa2
Cenpq	0	4.84114	0.704	0.099	0	Pro-EC1	Cenpq
Kpna2	2.75547e-91	4.81622	0.472	0.081	4.37293e-87	Pro-EC1	Kpna2
Zwilch	2.09928e-15	4.81583	0.428	0.087	3.33155e-11	Pro-EC1	Zwilch
Ddx6	1.48352e-11	4.80669	0.38	0.43	2.35435e-07	Pro-EC1	Ddx6
Hist1h3i	1.03926e-07	4.79167	0.403	0.071	0.00164931	Pro-EC1	Hist1h3i
Stmn1	0	4.77101	0.961	0.188	0	Pro-EC1	Stmn1
Tyms	0	4.76999	0.781	0.226	0	Pro-EC1	Tyms
Fen1	1.38365e-127	4.73988	0.549	0.154	2.19586e-123	Pro-EC1	Fen1
Apex2	4.38077e-26	4.70832	0.261	0.261	6.95229e-22	Pro-EC1	Apex2
Commd7	2.24189e-10	4.6906	0.409	0.422	3.55788e-06	Pro-EC1	Commd7
Knstrn	4.0609e-292	4.65782	0.64	0.073	6.44465e-288	Pro-EC1	Knstrn
Cdca5	2.97323e-107	4.60791	0.536	0.069	4.71852e-103	Pro-EC1	Cdca5
Samd1	1.28705e-52	4.55263	0.464	0.213	2.04255e-48	Pro-EC1	Samd1
Hist1h1e	2.09484e-267	4.51299	0.651	0.191	3.3245e-263	Pro-EC1	Hist1h1e
Rrm1	0	4.48271	0.705	0.204	0	Pro-EC1	Rrm1
Ptma	0	4.46328	0.977	0.396	0	Pro-EC1	Ptma
Bub1b	1.04571e-142	4.46092	0.552	0.047	1.65955e-138	Pro-EC1	Bub1b
Psmb10	2.17148e-31	4.45361	0.316	0.404	3.44614e-27	Pro-EC1	Psmb10
Rdm1	9.99594e-240	4.40693	0.644	0.187	1.58636e-235	Pro-EC1	Rdm1
Nucks1	0	4.39814	0.89	0.239	0	Pro-EC1	Nucks1
Cks2	0	4.3676	0.864	0.117	0	Pro-EC1	Cks2
Zfp946	1.62179e-11	4.33701	0.289	0.26	2.57378e-07	Pro-EC1	Zfp946
Rpa1	8.92726e-17	4.32086	0.42	0.193	1.41676e-12	Pro-EC1	Rpa1
Cenpa	0	4.31055	0.779	0.113	0	Pro-EC1	Cenpa
Tubb5	0	4.25952	0.988	0.208	0	Pro-EC1	Tubb5
Rrm2	0	4.25716	0.782	0.084	0	Pro-EC1	Rrm2
Tpx2	0	4.23673	0.881	0.073	0	Pro-EC1	Tpx2
Nxt1	6.54834e-274	4.23546	0.667	0.233	1.03922e-269	Pro-EC1	Nxt1
Pttg1	0	4.2252	0.736	0.093	0	Pro-EC1	Pttg1
Ulbp1	4.05177e-35	4.22356	0.475	0.167	6.43016e-31	Pro-EC1	Ulbp1
Cdc20	0	4.22164	0.753	0.085	0	Pro-EC1	Cdc20
Cenpw	0	4.21379	0.752	0.106	0	Pro-EC1	Cenpw
Cdca2	4.42391e-306	4.18105	0.654	0.048	7.02075e-302	Pro-EC1	Cdca2
Cenpj	8.2765e-09	4.16942	0.401	0.214	0.000131348	Pro-EC1	Cenpj
Gmnn1	0	4.16266	0.683	0.166	0	Pro-EC1	Gmnn
Kntc1	6.04348e-15	4.12706	0.408	0.069	9.59101e-11	Pro-EC1	Kntc1
Hist2h2aa1	6.67992e-28	4.06736	0.445	0.156	1.0601e-23	Pro-EC1	Hist2h2aa1
Usp1	0	3.93635	0.721	0.26	0	Pro-EC1	Usp1
Rad511	1.26081e-119	3.89424	0.531	0.1	2.00091e-115	Pro-EC1	Rad51
Hist1h2bn	2.90083e-10	3.89267	0.317	0.058	4.60362e-06	Pro-EC1	Hist1h2bn
2610020C07Rik	4.90441e-26	3.88682	0.307	0.189	7.7833e-22	Pro-EC1	2610020C07Rik
Cip2a	3.47518e-102	3.88635	0.507	0.069	5.51511e-98	Pro-EC1	Cip2a
Ccdc34	0	3.87319	0.851	0.255	0	Pro-EC1	Ccdc34
H2afz	0	3.86875	0.991	0.178	0	Pro-EC1	H2afz
Tap1	2.88182e-09	3.8531	0.301	0.257	4.57345e-05	Pro-EC1	Tap1
Il4ra	9.27171e-24	3.8461	0.307	0.331	1.47142e-19	Pro-EC1	Il4ra
Tcf19	6.49418e-125	3.8353	0.518	0.134	1.03063e-120	Pro-EC1	Tcf19
Pgp	6.7132e-129	3.83467	0.625	0.351	1.06538e-124	Pro-EC1	Pgp
Aspm	0	3.8091	0.614	0.033	0	Pro-EC1	Aspm
Selenoh	0	3.80065	0.841	0.256	0	Pro-EC1	Selenoh
P2ry1	4.19613e-10	3.79407	0.255	0.193	6.65927e-06	Pro-EC1	P2ry1
Fbxo48	2.32649e-15	3.79318	0.291	0.074	3.69213e-11	Pro-EC1	Fbxo48
Hist1h2ak	1.28029e-35	3.78615	0.457	0.073	2.03182e-31	Pro-EC1	Hist1h2ak
Sgo1	0	3.77533	0.785	0.045	0	Pro-EC1	Sgo1
Gm472831	3.29358e-61	3.76302	0.522	0.362	5.22691e-57	Pro-EC1	Gm47283
2010110K18Rik	3.41002e-22	3.75024	0.285	0.064	5.4117e-18	Pro-EC1	2010110K18Rik
Bub3	0	3.74575	0.794	0.335	0	Pro-EC1	Bub3
Racgap1	0	3.7407	0.872	0.086	0	Pro-EC1	Racgap1
Mybl2	1.8467e-20	3.70798	0.431	0.096	2.93071e-16	Pro-EC1	Mybl2
Incenp	0	3.70618	0.865	0.094	0	Pro-EC1	Incenp
Trim59	1.33157e-225	3.67872	0.609	0.087	2.1132e-221	Pro-EC1	Trim59
Slfn91	1.0277e-101	3.67017	0.498	0.127	1.63095e-97	Pro-EC1	Slfn9
Srgn	1.99639e-36	3.65742	0.249	0.378	3.16827e-32	Pro-EC1	Srgn
Rdh11	1.11395e-11	3.65527	0.363	0.217	1.76783e-07	Pro-EC1	Rdh11
Nde1	7.9773e-308	3.6548	0.687	0.251	1.266e-303	Pro-EC1	Nde1
Slc38a9	1.67152e-52	3.65469	0.228	0.283	2.65271e-48	Pro-EC1	Slc38a9
Myoz1	1.7542e-22	3.6505	0.342	0.025	2.78392e-18	Pro-EC1	Myoz1
Crocc	9.17325e-22	3.64114	0.271	0.233	1.4558e-17	Pro-EC1	Crocc
Arhgef39	4.85598e-70	3.63528	0.474	0.047	7.70644e-66	Pro-EC1	Arhgef39
Kif20a	7.65936e-301	3.58868	0.622	0.043	1.21554e-296	Pro-EC1	Kif20a
Prpf8	2.65679e-14	3.58256	0.423	0.294	4.21633e-10	Pro-EC1	Prpf8
Tmem129	2.48999e-08	3.57996	0.268	0.218	0.000395162	Pro-EC1	Tmem129
Ckap2l	0	3.57949	0.771	0.06	0	Pro-EC1	Ckap2l
Hmmr	0	3.5656	0.783	0.042	0	Pro-EC1	Hmmr
Hmgb1	0	3.54318	0.965	0.333	0	Pro-EC1	Hmgb1
Nav2	0	3.52617	0.687	0.077	0	Pro-EC1	Nav2
Cenpe	0	3.51345	0.794	0.069	0	Pro-EC1	Cenpe
Espl1	1.76673e-41	3.49977	0.462	0.051	2.80381e-37	Pro-EC1	Espl1
Ctu2	2.5234e-18	3.45083	0.275	0.273	4.00464e-14	Pro-EC1	Ctu2
Rfwd3	4.11738e-57	3.43498	0.475	0.161	6.53428e-53	Pro-EC1	Rfwd3
Cdca3	0	3.42945	0.838	0.061	0	Pro-EC1	Cdca3
Kif15	0	3.42195	0.773	0.052	0	Pro-EC1	Kif15
Tmem192	4.74768e-08	3.41899	0.272	0.193	0.000753456	Pro-EC1	Tmem192
Slbp1	1.09775e-272	3.41063	0.669	0.298	1.74213e-268	Pro-EC1	Slbp
Eldr	2.84796e-33	3.33356	0.303	0.111	4.51971e-29	Pro-EC1	Eldr
Pold3	2.08342e-96	3.33061	0.537	0.229	3.30638e-92	Pro-EC1	Pold3
Zfp799	4.19773e-34	3.32527	0.205	0.278	6.6618e-30	Pro-EC1	Zfp799
Gen1	9.00126e-25	3.32094	0.447	0.073	1.4285e-20	Pro-EC1	Gen1
Cenpi	6.99384e-92	3.319	0.52	0.075	1.10992e-87	Pro-EC1	Cenpi
Parpbp	9.18821e-14	3.31792	0.309	0.081	1.45817e-09	Pro-EC1	Parpbp
Nup37	8.09046e-32	3.31643	0.415	0.157	1.28396e-27	Pro-EC1	Nup37
Hist1h3e	6.8207e-35	3.29059	0.477	0.111	1.08245e-30	Pro-EC1	Hist1h3e
Fsbp	2.06055e-08	3.26865	0.308	0.078	0.000327009	Pro-EC1	Fsbp
Cxcr2	2.93022e-24	3.24435	0.271	0.097	4.65025e-20	Pro-EC1	Cxcr2
Tmem260	1.10094e-21	3.24384	0.248	0.262	1.74719e-17	Pro-EC1	Tmem260
Ubald2	0	3.24384	0.763	0.368	0	Pro-EC1	Ubald2
9530077C05Rik	2.11837e-07	3.23226	0.268	0.058	0.00336185	Pro-EC1	9530077C05Rik
Tcof1	1.92239e-18	3.23169	0.444	0.279	3.05083e-14	Pro-EC1	Tcof1
Hist2h2bb	2.37406e-19	3.21347	0.431	0.106	3.76763e-15	Pro-EC1	Hist2h2bb
Rassf91	7.56872e-16	3.20796	0.37	0.398	1.20116e-11	Pro-EC1	Rassf9
H2afv	0	3.20462	0.881	0.295	0	Pro-EC1	H2afv
Zbtb41	4.23093e-09	3.20351	0.279	0.241	6.71448e-05	Pro-EC1	Zbtb41
Arl4c	2.97034e-192	3.18479	0.633	0.306	4.71393e-188	Pro-EC1	Arl4c
Ska2	6.72193e-59	3.17255	0.486	0.177	1.06677e-54	Pro-EC1	Ska2
C1qtnf91	8.85336e-43	3.16997	0.318	0.433	1.40503e-38	Pro-EC1	C1qtnf9
Kif23	0	3.16843	0.797	0.073	0	Pro-EC1	Kif23
Lbr	0	3.16537	0.751	0.335	0	Pro-EC1	Lbr
Hist1h4j	2.30335e-08	3.14914	0.291	0.14	0.000365542	Pro-EC1	Hist1h4j
Bok	2.0054e-208	3.13407	0.663	0.302	3.18256e-204	Pro-EC1	Bok
Ppih	1.63478e-129	3.13259	0.585	0.264	2.59439e-125	Pro-EC1	Ppih
9230102K24Rik	1.02758e-07	3.126	0.273	0.198	0.00163077	Pro-EC1	9230102K24Rik
Ncapd2	0	3.11839	0.662	0.076	0	Pro-EC1	Ncapd2
Dut	0	3.10362	0.696	0.232	0	Pro-EC1	Dut
Zfat1	1.07726e-17	3.09703	0.257	0.235	1.70961e-13	Pro-EC1	Zfat
A630072M18Rik	1.16407e-76	3.09064	0.184	0.281	1.84738e-72	Pro-EC1	A630072M18Rik
D430020J02Rik	2.93352e-08	3.07956	0.298	0.166	0.00046555	Pro-EC1	D430020J02Rik
Rev3l	4.92229e-07	3.07717	0.323	0.263	0.00781168	Pro-EC1	Rev3l
Dnmt11	3.05865e-200	3.07038	0.619	0.228	4.85408e-196	Pro-EC1	Dnmt1
5730455P16Rik	5.46057e-49	3.06002	0.247	0.293	8.66593e-45	Pro-EC1	5730455P16Rik
Calm2	0	3.05417	0.909	0.307	0	Pro-EC1	Calm2
Pus1	1.32864e-55	3.05361	0.215	0.262	2.10855e-51	Pro-EC1	Pus1
Crmp11	1.75702e-19	3.03561	0.455	0.202	2.78839e-15	Pro-EC1	Crmp1
Melk	0	3.03194	0.672	0.061	0	Pro-EC1	Melk
Rangap1	0	3.02836	0.777	0.179	0	Pro-EC1	Rangap1
Tipin1	1.56435e-149	2.98736	0.615	0.266	2.48262e-145	Pro-EC1	Tipin
Ccnb2	0	2.98419	0.786	0.078	0	Pro-EC1	Ccnb2
Haus8	4.80693e-124	2.9746	0.518	0.122	7.6286e-120	Pro-EC1	Haus8
Rassf1	6.48086e-49	2.96574	0.593	0.46	1.02851e-44	Pro-EC1	Rassf1
Nsd2	0	2.95189	0.718	0.243	0	Pro-EC1	Nsd2
Coil	5.60003e-33	2.94676	0.232	0.252	8.88725e-29	Pro-EC1	Coil
H3f3b	0	2.94598	0.794	0.381	0	Pro-EC1	H3f3b
Bbs5	4.66277e-58	2.92041	0.179	0.27	7.39981e-54	Pro-EC1	Bbs5
Rad21	0	2.89549	0.776	0.312	0	Pro-EC1	Rad21
Tbc1d251	1.12665e-18	2.89448	0.296	0.296	1.788e-14	Pro-EC1	Tbc1d25
Dbf4	0	2.87599	0.697	0.159	0	Pro-EC1	Dbf4
Ttf2	3.10451e-16	2.86966	0.418	0.165	4.92686e-12	Pro-EC1	Ttf2
Cenpm	0	2.85455	0.853	0.1	0	Pro-EC1	Cenpm
Tsacc1	4.57519e-68	2.84922	0.156	0.253	7.26083e-64	Pro-EC1	Tsacc
4930452B06Rik	6.93525e-23	2.80641	0.398	0.204	1.10062e-18	Pro-EC1	4930452B06Rik
Fanci	1.56415e-16	2.79783	0.316	0.13	2.4823e-12	Pro-EC1	Fanci
Pmf11	0	2.79282	0.728	0.182	0	Pro-EC1	Pmf1
Lsm21	0	2.78701	0.853	0.358	0	Pro-EC1	Lsm2
Ccdc25	1.98892e-85	2.76929	0.59	0.325	3.15641e-81	Pro-EC1	Ccdc25
Traf4	1.50702e-07	2.75648	0.351	0.329	0.00239164	Pro-EC1	Traf4
Cdkn3	0	2.73318	0.672	0.051	0	Pro-EC1	Cdkn3
Cks1b	0	2.72863	0.873	0.171	0	Pro-EC1	Cks1b
Rfc31	3.56702e-69	2.72087	0.516	0.248	5.66087e-65	Pro-EC1	Rfc3
Ilf3	4.57881e-83	2.69683	0.557	0.267	7.26658e-79	Pro-EC1	Ilf3
Zcwpw1	4.35957e-08	2.68182	0.41	0.156	0.000691864	Pro-EC1	Zcwpw1
Pola1	2.51975e-24	2.67943	0.428	0.158	3.99885e-20	Pro-EC1	Pola1
Ckap5	8.19277e-268	2.66649	0.653	0.22	1.30019e-263	Pro-EC1	Ckap5
Taf5	2.5205e-34	2.65069	0.447	0.195	4.00003e-30	Pro-EC1	Taf5
Smc4	0	2.65046	0.86	0.225	0	Pro-EC1	Smc4
Kif20b	0	2.64216	0.73	0.068	0	Pro-EC1	Kif20b
Faf1	7.76018e-54	2.64072	0.5	0.262	1.23154e-49	Pro-EC1	Faf1
Gli3	4.03733e-11	2.64021	0.288	0.165	6.40725e-07	Pro-EC1	Gli3
Ebp	5.6074e-11	2.63826	0.478	0.364	8.89894e-07	Pro-EC1	Ebp
Reep4	2.68484e-197	2.62891	0.556	0.161	4.26084e-193	Pro-EC1	Reep4
Psip1	3.77628e-302	2.61855	0.697	0.297	5.99296e-298	Pro-EC1	Psip1
Nt5dc2	2.78213e-125	2.60885	0.554	0.18	4.41524e-121	Pro-EC1	Nt5dc2
Fignl11	2.43351e-22	2.60477	0.455	0.132	3.86199e-18	Pro-EC1	Fignl1
Uxt	1.69756e-13	2.60417	0.343	0.29	2.69403e-09	Pro-EC1	Uxt
Tmpo	0	2.60114	0.916	0.266	0	Pro-EC1	Tmpo
Dnajb1	3.32627e-14	2.58403	0.451	0.307	5.27878e-10	Pro-EC1	Dnajb1
Nasp1	7.04382e-236	2.58123	0.669	0.309	1.11785e-231	Pro-EC1	Nasp
Arl6ip6	2.5519e-14	2.57726	0.451	0.284	4.04986e-10	Pro-EC1	Arl6ip6
Haus41	8.19498e-199	2.56799	0.619	0.18	1.30054e-194	Pro-EC1	Haus4
E2f7	1.68764e-128	2.56765	0.569	0.186	2.67828e-124	Pro-EC1	E2f7
Jade1	1.3125e-84	2.55608	0.506	0.195	2.08295e-80	Pro-EC1	Jade1
Nptxr	3.74733e-11	2.54414	0.406	0.133	5.94702e-07	Pro-EC1	Nptxr
Tcim	8.20769e-11	2.54295	0.482	0.553	1.30256e-06	Pro-EC1	Tcim
Tedc1	3.82893e-19	2.539	0.423	0.104	6.07651e-15	Pro-EC1	Tedc1
Tuba1b	0	2.52957	0.983	0.158	0	Pro-EC1	Tuba1b
Gm285351	7.13383e-25	2.50532	0.265	0.158	1.13214e-20	Pro-EC1	Gm28535
Frg1	5.00292e-131	2.50228	0.618	0.357	7.93963e-127	Pro-EC1	Frg1
Depdc1a	9.98987e-244	2.49693	0.614	0.034	1.58539e-239	Pro-EC1	Depdc1a
Kif24	1.40874e-08	2.48594	0.416	0.102	0.000223567	Pro-EC1	Kif24
Oxct1	1.88891e-254	2.47967	0.649	0.21	2.9977e-250	Pro-EC1	Oxct1
Cog2	1.38054e-38	2.47525	0.23	0.261	2.19091e-34	Pro-EC1	Cog2
Actb	1.17261e-123	2.45305	0.619	0.389	1.86093e-119	Pro-EC1	Actb
4930453N24Rik	1.10606e-07	2.44743	0.452	0.316	0.00175532	Pro-EC1	4930453N24Rik
BC018473	1.11531e-09	2.4469	0.359	0.17	1.77e-05	Pro-EC1	BC018473
Ddx39	7.13825e-308	2.43402	0.711	0.329	1.13284e-303	Pro-EC1	Ddx39
Cep2501	2.99612e-15	2.43354	0.271	0.277	4.75484e-11	Pro-EC1	Cep250
Cstdc51	2.33363e-62	2.43	0.131	0.267	3.70348e-58	Pro-EC1	Cstdc5
Hist2h3b	5.81424e-09	2.42915	0.378	0.072	9.2272e-05	Pro-EC1	Hist2h3b
Gm500691	4.20074e-60	2.42029	0.166	0.256	6.66658e-56	Pro-EC1	Gm50069
Gas5	1.36441e-112	2.41866	0.29	0.488	2.16532e-108	Pro-EC1	Gas5
Dynll2	2.62348e-24	2.41494	0.49	0.325	4.16347e-20	Pro-EC1	Dynll2
Ezr	9.90864e-11	2.40503	0.259	0.189	1.5725e-06	Pro-EC1	Ezr
Terf11	1.93371e-31	2.39796	0.485	0.289	3.06879e-27	Pro-EC1	Terf1
Ppia1	0	2.3955	0.932	0.401	0	Pro-EC1	Ppia
Pate2	2.81633e-15	2.39146	0.253	0.091	4.46951e-11	Pro-EC1	Pate2
D330023K18Rik1	6.15265e-37	2.39121	0.175	0.264	9.76426e-33	Pro-EC1	D330023K18Rik
Gm4961	2.33335e-08	2.39085	0.264	0.054	0.000370303	Pro-EC1	Gm4961
Cdc451	3.3361e-156	2.38233	0.545	0.086	5.29438e-152	Pro-EC1	Cdc45
Cmc2	0	2.37967	0.712	0.197	0	Pro-EC1	Cmc2
Ran	0	2.36191	0.926	0.283	0	Pro-EC1	Ran
Cdca4	7.14431e-220	2.35764	0.618	0.183	1.1338e-215	Pro-EC1	Cdca4
Raet1d	2.61317e-28	2.35455	0.385	0.091	4.1471e-24	Pro-EC1	Raet1d
Slmap	2.27876e-29	2.35091	0.281	0.292	3.61639e-25	Pro-EC1	Slmap
Meox2	4.58826e-31	2.34706	0.597	0.465	7.28157e-27	Pro-EC1	Meox2
Rcc1	5.3613e-157	2.34562	0.56	0.161	8.50838e-153	Pro-EC1	Rcc1
Stag2	9.93388e-68	2.34544	0.577	0.37	1.57651e-63	Pro-EC1	Stag2
Bbof1	5.46822e-07	2.33284	0.274	0.096	0.00867806	Pro-EC1	Bbof1
Gm17590	1.41236e-16	2.3102	0.255	0.1	2.24142e-12	Pro-EC1	Gm17590
Smc6	2.27413e-230	2.30926	0.673	0.355	3.60905e-226	Pro-EC1	Smc6
Nphp4	6.47378e-31	2.27076	0.261	0.084	1.02739e-26	Pro-EC1	Nphp4
Gm4316	3.46975e-20	2.26304	0.251	0.176	5.50649e-16	Pro-EC1	Gm4316
Mapk7	9.99622e-22	2.2605	0.25	0.272	1.5864e-17	Pro-EC1	Mapk7
Bsdc1	8.70678e-54	2.2338	0.24	0.314	1.38177e-49	Pro-EC1	Bsdc1
Mns1	1.44316e-20	2.2312	0.447	0.1	2.29029e-16	Pro-EC1	Mns1
Gm26917	8.55094e-19	2.22699	0.343	0.393	1.35703e-14	Pro-EC1	Gm26917
Myef2	9.53247e-188	2.22309	0.654	0.31	1.5128e-183	Pro-EC1	Myef2
1110038B12Rik	1.3433e-16	2.21959	0.374	0.392	2.13182e-12	Pro-EC1	1110038B12Rik
Hat11	1.8954e-63	2.21957	0.522	0.25	3.008e-59	Pro-EC1	Hat1
Cit	0	2.20762	0.686	0.156	0	Pro-EC1	Cit
Nap1l11	0	2.20692	0.71	0.345	0	Pro-EC1	Nap1l1
Ndc80	0	2.20675	0.827	0.072	0	Pro-EC1	Ndc80
Hist1h4d	1.50935e-62	2.18599	0.483	0.133	2.39533e-58	Pro-EC1	Hist1h4d
2022-09-10	4.05785e-125	2.17311	0.615	0.298	6.43981e-121	Pro-EC1	2022-09-10
Rfc51	9.16049e-159	2.17141	0.585	0.169	1.45377e-154	Pro-EC1	Rfc5
Hnrnpa3	0	2.17132	0.774	0.404	0	Pro-EC1	Hnrnpa3
Eid2b	6.46223e-40	2.16689	0.207	0.254	1.02556e-35	Pro-EC1	Eid2b
2810403D21Rik	7.77053e-42	2.16477	0.203	0.262	1.23318e-37	Pro-EC1	2810403D21Rik
Sgo2a	0	2.15407	0.804	0.064	0	Pro-EC1	Sgo2a
Rnf26	8.75528e-244	2.11448	0.635	0.187	1.38946e-239	Pro-EC1	Rnf26
Xist1	2.78943e-154	2.10673	0.645	0.33	4.42682e-150	Pro-EC1	Xist
Taf15	1.15624e-47	2.10551	0.538	0.328	1.83495e-43	Pro-EC1	Taf15
Dvl2	6.41853e-09	2.10215	0.25	0.226	0.000101862	Pro-EC1	Dvl2
Brd8	5.77479e-155	2.09352	0.641	0.34	9.1646e-151	Pro-EC1	Brd8
Hist1h2bf	1.22843e-29	2.08742	0.257	0.123	1.94952e-25	Pro-EC1	Hist1h2bf
Bub1	0	2.08709	0.666	0.051	0	Pro-EC1	Bub1
Cdc7	4.4505e-102	2.06799	0.498	0.106	7.06294e-98	Pro-EC1	Cdc7
Hdgf	0	2.06743	0.743	0.312	0	Pro-EC1	Hdgf
Tagap1	3.40942e-07	2.05764	0.292	0.219	0.00541075	Pro-EC1	Tagap1
Dhfr1	1.89711e-20	2.04843	0.445	0.154	3.01071e-16	Pro-EC1	Dhfr
Alyref1	3.75419e-149	2.04361	0.64	0.333	5.9579e-145	Pro-EC1	Alyref
Gm36670	1.4473e-07	2.04069	0.304	0.311	0.00229686	Pro-EC1	Gm36670
Gm28424	1.73994e-36	2.03827	0.368	0.118	2.76129e-32	Pro-EC1	Gm28424
Nicn1	6.39541e-08	2.03735	0.26	0.23	0.00101495	Pro-EC1	Nicn1
Cep70	3.97292e-17	2.03355	0.371	0.173	6.30502e-13	Pro-EC1	Cep70
Copz1	1.41044e-11	2.01035	0.389	0.385	2.23837e-07	Pro-EC1	Copz1
Tapbp	1.16007e-43	2.00712	0.302	0.381	1.84103e-39	Pro-EC1	Tapbp
Rbmx	3.67457e-62	2.00099	0.546	0.316	5.83154e-58	Pro-EC1	Rbmx
Polr3d1	3.38445e-42	1.97854	0.235	0.304	5.37113e-38	Pro-EC1	Polr3d
Efcab11	1.02725e-37	1.97848	0.461	0.059	1.63025e-33	Pro-EC1	Efcab11
Trappc11	8.94485e-41	1.95547	0.241	0.267	1.41955e-36	Pro-EC1	Trappc11
Cmtm7	3.61763e-25	1.9521	0.288	0.269	5.74118e-21	Pro-EC1	Cmtm7
Hmgn5	1.22125e-121	1.9515	0.586	0.248	1.93812e-117	Pro-EC1	Hmgn5
A430005L14Rik1	4.07318e-12	1.93551	0.418	0.244	6.46413e-08	Pro-EC1	A430005L14Rik
Akirin2	5.05749e-51	1.93403	0.537	0.343	8.02624e-47	Pro-EC1	Akirin2
Syce21	4.78669e-12	1.92399	0.38	0.137	7.59647e-08	Pro-EC1	Syce2
Opa3	3.17007e-25	1.91928	0.416	0.204	5.0309e-21	Pro-EC1	Opa3
Mcm61	9.57134e-42	1.91651	0.516	0.272	1.51897e-37	Pro-EC1	Mcm6
Fam83d	1.01322e-45	1.91583	0.443	0.048	1.60798e-41	Pro-EC1	Fam83d
Tmigd11	2.31103e-39	1.91211	0.16	0.272	3.6676e-35	Pro-EC1	Tmigd1
Cdk5rap2	2.99586e-197	1.90408	0.591	0.121	4.75443e-193	Pro-EC1	Cdk5rap2
Cstdc41	9.63997e-19	1.87852	0.181	0.277	1.52986e-14	Pro-EC1	Cstdc4
Dgkq	7.26839e-136	1.86526	0.14	0.29	1.15349e-131	Pro-EC1	Dgkq
Odc11	3.28234e-88	1.86154	0.513	0.31	5.20908e-84	Pro-EC1	Odc1
Hp1bp3	4.89072e-79	1.86025	0.561	0.367	7.76157e-75	Pro-EC1	Hp1bp3
Mtmr14	1.41172e-23	1.8505	0.438	0.242	2.2404e-19	Pro-EC1	Mtmr14
AI506816	3.22697e-100	1.84556	0.562	0.205	5.1212e-96	Pro-EC1	AI506816
Ubb	2.33094e-263	1.84338	0.735	0.454	3.6992e-259	Pro-EC1	Ubb
Dtymk1	4.87114e-151	1.8339	0.634	0.325	7.7305e-147	Pro-EC1	Dtymk
Snrpd11	0	1.82284	0.798	0.368	0	Pro-EC1	Snrpd1
Nfatc2ip	1.66198e-25	1.81858	0.428	0.201	2.63756e-21	Pro-EC1	Nfatc2ip
Nsmce11	6.09994e-266	1.81515	0.726	0.389	9.6806e-262	Pro-EC1	Nsmce1
Med14	4.82417e-13	1.81304	0.366	0.218	7.65596e-09	Pro-EC1	Med14
Med9os1	8.81679e-15	1.80854	0.292	0.146	1.39922e-10	Pro-EC1	Med9os
Srsf31	0	1.80094	0.822	0.389	0	Pro-EC1	Srsf3
Cald1	1.66638e-11	1.7993	0.368	0.417	2.64454e-07	Pro-EC1	Cald1
Sae1	7.19952e-299	1.79465	0.734	0.353	1.14256e-294	Pro-EC1	Sae1
Slc24a1	9.16726e-28	1.77979	0.432	0.219	1.45484e-23	Pro-EC1	Slc24a1
Timm501	1.9908e-175	1.77042	0.648	0.302	3.1594e-171	Pro-EC1	Timm50
Rbbp41	7.55378e-209	1.75865	0.692	0.388	1.19878e-204	Pro-EC1	Rbbp4
B3gnt3	2.70313e-14	1.75133	0.217	0.268	4.28986e-10	Pro-EC1	B3gnt3
Dnajb14	1.6115e-11	1.75132	0.305	0.292	2.55745e-07	Pro-EC1	Dnajb14
Gm482261	2.53303e-48	1.74498	0.179	0.272	4.01991e-44	Pro-EC1	Gm48226
Mlf11	2.84255e-25	1.74271	0.404	0.206	4.51112e-21	Pro-EC1	Mlf1
Lnpk	2.18829e-63	1.73662	0.483	0.215	3.47282e-59	Pro-EC1	Lnpk
Brip1os	7.10135e-124	1.73222	0.567	0.232	1.12698e-119	Pro-EC1	Brip1os
Fkbp2	2.54649e-103	1.7231	0.576	0.293	4.04128e-99	Pro-EC1	Fkbp2
Cenpk1	1.18275e-84	1.71521	0.523	0.102	1.87702e-80	Pro-EC1	Cenpk
Hnrnpf1	2.49374e-167	1.71476	0.698	0.451	3.95757e-163	Pro-EC1	Hnrnpf
Mrpl51	1.17047e-306	1.71457	0.718	0.352	1.85754e-302	Pro-EC1	Mrpl51
Rbm31	0	1.71305	0.861	0.366	0	Pro-EC1	Rbm3
Aipl1	6.43985e-20	1.70579	0.283	0.092	1.022e-15	Pro-EC1	Aipl1
Phf11d	5.6721e-28	1.70084	0.331	0.361	9.00162e-24	Pro-EC1	Phf11d
Odf2l	7.36557e-10	1.69209	0.405	0.237	1.16892e-05	Pro-EC1	Odf2l
Nup62	7.24236e-87	1.68156	0.536	0.22	1.14936e-82	Pro-EC1	Nup62
Dynlt1f	6.49546e-54	1.67161	0.517	0.249	1.03083e-49	Pro-EC1	Dynlt1f
Cort	1.57515e-09	1.66159	0.364	0.134	2.49976e-05	Pro-EC1	Cort
Mlx	9.69342e-17	1.65605	0.256	0.279	1.53835e-12	Pro-EC1	Mlx
Cntrob	6.89344e-08	1.64943	0.397	0.178	0.00109399	Pro-EC1	Cntrob
Mcm51	3.46494e-46	1.64915	0.522	0.214	5.49886e-42	Pro-EC1	Mcm5
Vbp1	1.06226e-105	1.64819	0.612	0.358	1.68581e-101	Pro-EC1	Vbp1
Tmem237	8.65186e-23	1.64751	0.441	0.236	1.37305e-18	Pro-EC1	Tmem237
Ammecr1	1.33346e-28	1.6455	0.3	0.286	2.1162e-24	Pro-EC1	Ammecr1
C87436	5.67217e-12	1.64122	0.323	0.272	9.00173e-08	Pro-EC1	C87436
Cenph1	4.73471e-95	1.63654	0.525	0.1	7.51399e-91	Pro-EC1	Cenph
Btbd61	1.75391e-37	1.63601	0.235	0.284	2.78345e-33	Pro-EC1	Btbd6
Mest	9.05483e-63	1.63578	0.643	0.501	1.437e-58	Pro-EC1	Mest
Gm2788	3.23103e-20	1.63234	0.439	0.074	5.12765e-16	Pro-EC1	Gm2788
Kif4	0	1.61738	0.693	0.08	0	Pro-EC1	Kif4
Srsf21	3.041e-296	1.61728	0.74	0.396	4.82607e-292	Pro-EC1	Srsf2
Nsmce4a1	5.3011e-218	1.6141	0.691	0.376	8.41284e-214	Pro-EC1	Nsmce4a
Rbm331	5.51454e-16	1.61181	0.327	0.302	8.75158e-12	Pro-EC1	Rbm33
Cntrl	2.86131e-49	1.60663	0.466	0.231	4.5409e-45	Pro-EC1	Cntrl
Scoc	2.71794e-85	1.60115	0.586	0.343	4.31336e-81	Pro-EC1	Scoc
Knl1	0	1.60073	0.802	0.057	0	Pro-EC1	Knl1
Cbx3	0	1.59689	0.78	0.384	0	Pro-EC1	Cbx3
Dgkk	2.29547e-07	1.59614	0.353	0.21	0.00364291	Pro-EC1	Dgkk
D17H6S53E1	7.6496e-18	1.59516	0.256	0.297	1.21399e-13	Pro-EC1	D17H6S53E
Lsm3	8.20199e-220	1.59367	0.68	0.302	1.30166e-215	Pro-EC1	Lsm3
Fzr1	5.14423e-176	1.59285	0.597	0.199	8.1639e-172	Pro-EC1	Fzr1
Isoc1	1.37475e-09	1.59276	0.381	0.227	2.18173e-05	Pro-EC1	Isoc1
Cbx51	1.45501e-250	1.5907	0.692	0.295	2.3091e-246	Pro-EC1	Cbx5
Ehmt2	3.35548e-20	1.57706	0.466	0.288	5.32515e-16	Pro-EC1	Ehmt2
Rbbp7	1.37779e-203	1.5662	0.67	0.341	2.18655e-199	Pro-EC1	Rbbp7
Grk6	1.88112e-40	1.56321	0.486	0.267	2.98533e-36	Pro-EC1	Grk6
Ssna1	1.6922e-235	1.56145	0.717	0.399	2.68552e-231	Pro-EC1	Ssna1
Blm	5.94758e-10	1.55452	0.377	0.132	9.43882e-06	Pro-EC1	Blm
Rfc41	1.87553e-141	1.55254	0.584	0.18	2.97647e-137	Pro-EC1	Rfc4
Hnrnpab1	0	1.55103	0.771	0.388	0	Pro-EC1	Hnrnpab
Ruvbl21	6.46992e-14	1.54274	0.471	0.279	1.02678e-09	Pro-EC1	Ruvbl2
Tfdp11	3.83397e-119	1.54149	0.546	0.219	6.08452e-115	Pro-EC1	Tfdp1
Abcf3	5.07131e-35	1.5386	0.274	0.305	8.04817e-31	Pro-EC1	Abcf3
Tpm41	2.53746e-176	1.53059	0.704	0.446	4.02694e-172	Pro-EC1	Tpm4
Psmb8	1.24163e-12	1.52822	0.301	0.356	1.97046e-08	Pro-EC1	Psmb8
Supt16	4.51362e-115	1.52757	0.608	0.36	7.16311e-111	Pro-EC1	Supt16
Calm3	2.15894e-270	1.51184	0.712	0.375	3.42624e-266	Pro-EC1	Calm3
0610010K14Rik	2.35801e-186	1.51172	0.68	0.394	3.74215e-182	Pro-EC1	0610010K14Rik
Ppil11	6.70881e-48	1.51141	0.504	0.239	1.06469e-43	Pro-EC1	Ppil1
Ing1	1.1289e-119	1.50132	0.6	0.316	1.79156e-115	Pro-EC1	Ing1
Hnrnpd1	8.26939e-227	1.49986	0.711	0.401	1.31235e-222	Pro-EC1	Hnrnpd
Ribc1	1.18763e-17	1.49768	0.27	0.209	1.88478e-13	Pro-EC1	Ribc1
Banf1	3.54353e-289	1.49587	0.709	0.359	5.62359e-285	Pro-EC1	Banf1
Smc1a1	8.72981e-209	1.49082	0.708	0.419	1.38542e-204	Pro-EC1	Smc1a
Sap30	8.32204e-76	1.49006	0.496	0.236	1.32071e-71	Pro-EC1	Sap30
Ift1221	3.51047e-30	1.4607	0.519	0.348	5.57111e-26	Pro-EC1	Ift122
Zdhhc2	7.48617e-67	1.45968	0.506	0.197	1.18805e-62	Pro-EC1	Zdhhc2
Rtp4	2.31082e-20	1.44839	0.271	0.275	3.66727e-16	Pro-EC1	Rtp4
Exosc81	2.22852e-188	1.44634	0.652	0.284	3.53667e-184	Pro-EC1	Exosc8
Ctcf	3.37223e-273	1.44433	0.732	0.384	5.35172e-269	Pro-EC1	Ctcf
Hint11	0	1.43845	0.841	0.398	0	Pro-EC1	Hint1
Actr1a	8.72961e-21	1.4334	0.49	0.351	1.38539e-16	Pro-EC1	Actr1a
Kmt5a	8.66772e-58	1.43325	0.537	0.295	1.37557e-53	Pro-EC1	Kmt5a
4921524J17Rik	3.73244e-09	1.43095	0.374	0.36	5.92338e-05	Pro-EC1	4921524J17Rik
Actc1	1.72676e-17	1.42413	0.262	0.337	2.74037e-13	Pro-EC1	Actc1
Cmss1	1.43212e-52	1.41875	0.467	0.211	2.27277e-48	Pro-EC1	Cmss1
Mad1l1	7.15778e-35	1.41826	0.465	0.218	1.13594e-30	Pro-EC1	Mad1l1
Hspa14	3.40121e-71	1.40419	0.549	0.298	5.39772e-67	Pro-EC1	Hspa14
Acot13	6.85846e-26	1.40031	0.196	0.263	1.08844e-21	Pro-EC1	Acot13
Anapc5	9.15675e-270	1.39866	0.738	0.409	1.45318e-265	Pro-EC1	Anapc5
Cln6	5.02306e-11	1.39818	0.271	0.198	7.9716e-07	Pro-EC1	Cln6
Actl6a	5.11605e-187	1.39474	0.681	0.38	8.11916e-183	Pro-EC1	Actl6a
Fam111a1	9.53064e-278	1.38868	0.689	0.283	1.51251e-273	Pro-EC1	Fam111a
Asprv11	1.88861e-40	1.38683	0.191	0.318	2.99723e-36	Pro-EC1	Asprv1
Btf3l4	1.86803e-50	1.38353	0.214	0.261	2.96457e-46	Pro-EC1	Btf3l4
Slc24a5	1.30234e-126	1.37703	0.597	0.248	2.06681e-122	Pro-EC1	Slc24a5
Lsm5	4.88264e-196	1.37661	0.656	0.328	7.74876e-192	Pro-EC1	Lsm5
Tagln2	0	1.37606	0.843	0.436	0	Pro-EC1	Tagln2
Gm50322	1.41451e-08	1.37229	0.325	0.082	0.000224482	Pro-EC1	Gm50322
4930503L19Rik1	3.01347e-20	1.37132	0.471	0.292	4.78237e-16	Pro-EC1	4930503L19Rik
Cnep1r1	2.75816e-08	1.37025	0.434	0.295	0.00043772	Pro-EC1	Cnep1r1
Rnf168	1.03033e-10	1.36702	0.416	0.244	1.63513e-06	Pro-EC1	Rnf168
Brca1	3.19782e-21	1.36682	0.426	0.082	5.07495e-17	Pro-EC1	Brca1
Fance1	5.96869e-11	1.36681	0.281	0.264	9.47231e-07	Pro-EC1	Fance
Tjap1	6.39734e-20	1.36512	0.273	0.286	1.01526e-15	Pro-EC1	Tjap1
Gm502401	1.71166e-41	1.36003	0.241	0.278	2.7164e-37	Pro-EC1	Gm50240
Slc43a1	1.07791e-14	1.35902	0.292	0.189	1.71065e-10	Pro-EC1	Slc43a1
Snai2	7.32414e-22	1.35872	0.424	0.25	1.16234e-17	Pro-EC1	Snai2
Gm13375	1.10755e-13	1.35468	0.369	0.132	1.75769e-09	Pro-EC1	Gm13375
Lmf2	4.31884e-37	1.35445	0.519	0.309	6.85399e-33	Pro-EC1	Lmf2
Pih1d1	7.96651e-38	1.354	0.497	0.25	1.26428e-33	Pro-EC1	Pih1d1
Ccdc6	5.13067e-28	1.34504	0.227	0.255	8.14237e-24	Pro-EC1	Ccdc6
Gm20075	1.94394e-94	1.34306	0.152	0.25	3.08504e-90	Pro-EC1	Gm20075
Hist1h1d	2.75118e-57	1.34175	0.478	0.113	4.36612e-53	Pro-EC1	Hist1h1d
Kpnb1	6.75919e-101	1.33632	0.599	0.329	1.07268e-96	Pro-EC1	Kpnb1
Ska1	1.48936e-279	1.33535	0.634	0.054	2.36361e-275	Pro-EC1	Ska1
Uhrf2	3.70796e-66	1.33391	0.562	0.364	5.88453e-62	Pro-EC1	Uhrf2
Larp1b	1.19647e-45	1.33154	0.508	0.291	1.8988e-41	Pro-EC1	Larp1b
Raly	9.1722e-210	1.32003	0.727	0.44	1.45563e-205	Pro-EC1	Raly
Gm384141	8.32902e-25	1.31585	0.279	0.193	1.32182e-20	Pro-EC1	Gm38414
Stag1	5.05528e-125	1.31472	0.634	0.385	8.02273e-121	Pro-EC1	Stag1
Med30	5.66258e-35	1.31119	0.448	0.238	8.98652e-31	Pro-EC1	Med30
Ly6h1	2.91862e-238	1.30773	0.097	0.282	4.63186e-234	Pro-EC1	Ly6h
Gm290071	3.73979e-16	1.30109	0.222	0.253	5.93505e-12	Pro-EC1	Gm29007
Ranbp31	2.73521e-07	1.30039	0.431	0.287	0.00434078	Pro-EC1	Ranbp3
Set1	2.22607e-306	1.28475	0.759	0.397	3.53277e-302	Pro-EC1	Set
U2af11	3.21211e-205	1.28465	0.697	0.402	5.09763e-201	Pro-EC1	U2af1
Maz	1.2734e-158	1.28457	0.623	0.316	2.02088e-154	Pro-EC1	Maz
Hpf11	5.15883e-82	1.27869	0.564	0.321	8.18706e-78	Pro-EC1	Hpf1
Nelfe	1.12945e-72	1.27835	0.524	0.277	1.79244e-68	Pro-EC1	Nelfe
Gm11613	3.3942e-19	1.27774	0.251	0.175	5.3866e-15	Pro-EC1	Gm11613
Nup35	3.68905e-52	1.27664	0.48	0.192	5.85453e-48	Pro-EC1	Nup35
Snrpb1	8.05761e-294	1.27079	0.766	0.424	1.27874e-289	Pro-EC1	Snrpb
Mcm10	1.14691e-09	1.26109	0.313	0.085	1.82015e-05	Pro-EC1	Mcm10
Inip1	3.20792e-09	1.26003	0.397	0.254	5.09097e-05	Pro-EC1	Inip
Gm31410	2.0294e-152	1.25651	0.149	0.277	3.22066e-148	Pro-EC1	Gm31410
Prdx4	0	1.25223	0.77	0.356	0	Pro-EC1	Prdx4
Ddx39b1	1.24195e-181	1.2475	0.684	0.408	1.97097e-177	Pro-EC1	Ddx39b
Spice1	5.85625e-07	1.24718	0.337	0.224	0.00929386	Pro-EC1	Spice1
Tnni3	4.3818e-13	1.24392	0.261	0.337	6.95392e-09	Pro-EC1	Tnni3
Rnaseh2c	1.08523e-150	1.24037	0.639	0.383	1.72226e-146	Pro-EC1	Rnaseh2c
Baz1b	7.6002e-57	1.22932	0.547	0.356	1.20615e-52	Pro-EC1	Baz1b
Slc29a1	5.5961e-142	1.22822	0.673	0.425	8.88102e-138	Pro-EC1	Slc29a1
Fopnl	5.1663e-15	1.22699	0.479	0.323	8.19891e-11	Pro-EC1	Fopnl
Cntf	5.81167e-13	1.22658	0.293	0.21	9.22311e-09	Pro-EC1	Cntf
Fxn1	1.12812e-23	1.22246	0.427	0.211	1.79033e-19	Pro-EC1	Fxn
Lsm61	4.78015e-191	1.21845	0.678	0.392	7.58609e-187	Pro-EC1	Lsm6
Lsm41	2.03326e-190	1.21697	0.67	0.36	3.22679e-186	Pro-EC1	Lsm4
Clk2	9.67346e-25	1.21038	0.231	0.276	1.53518e-20	Pro-EC1	Clk2
Fmr1	2.47883e-44	1.20248	0.505	0.297	3.9339e-40	Pro-EC1	Fmr1
Xrcc1	2.22889e-14	1.19687	0.466	0.265	3.53726e-10	Pro-EC1	Xrcc1
Smchd1	4.42209e-160	1.19674	0.649	0.369	7.01786e-156	Pro-EC1	Smchd1
Ranbp11	1.7997e-274	1.19155	0.697	0.351	2.85612e-270	Pro-EC1	Ranbp1
Cep2951	1.15393e-98	1.1915	0.533	0.196	1.83128e-94	Pro-EC1	Cep295
Uchl11	9.59965e-37	1.18832	0.266	0.301	1.52347e-32	Pro-EC1	Uchl1
D830026I12Rik1	1.67697e-59	1.18609	0.173	0.268	2.66135e-55	Pro-EC1	D830026I12Rik
Dlgap5	8.3637e-270	1.18325	0.617	0.063	1.32732e-265	Pro-EC1	Dlgap5
0610025J13Rik	2.82113e-10	1.1762	0.264	0.15	4.47713e-06	Pro-EC1	0610025J13Rik
Snrpg1	2.88614e-299	1.16988	0.764	0.413	4.5803e-295	Pro-EC1	Snrpg
Apln1	7.75761e-43	1.1669	0.491	0.33	1.23113e-38	Pro-EC1	Apln
Taf121	1.31705e-12	1.16656	0.468	0.323	2.09016e-08	Pro-EC1	Taf12
Larp7	4.976e-95	1.15793	0.584	0.322	7.89692e-91	Pro-EC1	Larp7
Ncaph21	4.02745e-127	1.1548	0.603	0.273	6.39157e-123	Pro-EC1	Ncaph2
Ppp1cc	2.36718e-195	1.15453	0.7	0.418	3.75671e-191	Pro-EC1	Ppp1cc
Gm493361	5.57162e-16	1.15411	0.299	0.257	8.84215e-12	Pro-EC1	Gm49336
Dynll1	3.28108e-24	1.15185	0.54	0.463	5.20707e-20	Pro-EC1	Dynll1
Gm13075	1.01047e-31	1.14923	0.271	0.17	1.60361e-27	Pro-EC1	Gm13075
Srsf71	4.17622e-220	1.14908	0.692	0.387	6.62766e-216	Pro-EC1	Srsf7
Arpp191	1.99522e-107	1.14723	0.646	0.437	3.16641e-103	Pro-EC1	Arpp19
Ptcd3	8.45428e-11	1.1456	0.326	0.214	1.34169e-06	Pro-EC1	Ptcd3
Ccdc166	6.62552e-34	1.13144	0.21	0.261	1.05147e-29	Pro-EC1	Ccdc166
Smc31	1.0219e-208	1.12995	0.661	0.357	1.62176e-204	Pro-EC1	Smc3
Hnrnpa0	5.60751e-219	1.12467	0.728	0.441	8.89912e-215	Pro-EC1	Hnrnpa0
Myo5a	2.10017e-10	1.11841	0.293	0.141	3.33297e-06	Pro-EC1	Myo5a
Cinp1	3.64064e-32	1.11613	0.464	0.256	5.7777e-28	Pro-EC1	Cinp
Snu131	4.39639e-177	1.11603	0.674	0.407	6.97707e-173	Pro-EC1	Snu13
Plin2	4.4216e-08	1.11555	0.274	0.306	0.000701707	Pro-EC1	Plin2
Pgam11	2.51276e-11	1.11492	0.463	0.384	3.98775e-07	Pro-EC1	Pgam1
Sumo21	5.58089e-293	1.11342	0.774	0.453	8.85687e-289	Pro-EC1	Sumo2
Rad50	4.01784e-70	1.10943	0.534	0.259	6.37631e-66	Pro-EC1	Rad50
Siva11	2.25628e-146	1.10859	0.581	0.307	3.58072e-142	Pro-EC1	Siva1
Hjurp	0	1.10702	0.786	0.156	0	Pro-EC1	Hjurp
Nfyb	9.46238e-103	1.10634	0.591	0.308	1.50168e-98	Pro-EC1	Nfyb
Cox7a2	6.51919e-284	1.10449	0.728	0.384	1.0346e-279	Pro-EC1	Cox7a2
Mapre1	2.93715e-177	1.10381	0.696	0.432	4.66126e-173	Pro-EC1	Mapre1
Txn11	5.04312e-260	1.10061	0.696	0.362	8.00343e-256	Pro-EC1	Txn1
Elof11	4.73371e-184	1.09867	0.671	0.373	7.5124e-180	Pro-EC1	Elof1
Cep83	8.07085e-38	1.09857	0.447	0.249	1.28084e-33	Pro-EC1	Cep83
Hmgxb4	3.43712e-07	1.08919	0.452	0.278	0.00545471	Pro-EC1	Hmgxb4
Zfp91	2.31588e-130	1.08822	0.654	0.421	3.6753e-126	Pro-EC1	Zfp91
Hmgn1	6.98342e-286	1.0868	0.739	0.39	1.10827e-281	Pro-EC1	Hmgn1
B4galt4	6.11452e-26	1.08379	0.187	0.286	9.70375e-22	Pro-EC1	B4galt4
Hnrnpu	9.32689e-159	1.08051	0.661	0.413	1.48018e-154	Pro-EC1	Hnrnpu
Cavin41	5.19715e-26	1.07612	0.246	0.325	8.24787e-22	Pro-EC1	Cavin4
Ldoc1	8.3198e-10	1.07306	0.303	0.266	1.32035e-05	Pro-EC1	Ldoc1
2022-09-07	1.12875e-215	1.07126	0.67	0.366	1.79132e-211	Pro-EC1	2022-09-07
Cse1l1	1.17445e-58	1.06767	0.487	0.232	1.86386e-54	Pro-EC1	Cse1l
Oat	2.15358e-42	1.0663	0.534	0.351	3.41772e-38	Pro-EC1	Oat
Crem1	2.65449e-07	1.05503	0.41	0.425	0.00421268	Pro-EC1	Crem
Phf6	5.29609e-18	1.05217	0.41	0.233	8.4049e-14	Pro-EC1	Phf6
Smarcc1	4.60036e-35	1.05188	0.496	0.289	7.30077e-31	Pro-EC1	Smarcc1
Snrpa11	2.07756e-84	1.04911	0.598	0.38	3.29708e-80	Pro-EC1	Snrpa1
Uba2	3.64687e-85	1.0477	0.576	0.353	5.78758e-81	Pro-EC1	Uba2
Mrpl181	2.99486e-100	1.0476	0.574	0.34	4.75284e-96	Pro-EC1	Mrpl18
Itgb3bp	5.64372e-07	1.04695	0.42	0.225	0.00895658	Pro-EC1	Itgb3bp
Golt1b1	1.83684e-41	1.04468	0.51	0.309	2.91507e-37	Pro-EC1	Golt1b
Gm42418	1.40848e-45	1.0436	0.348	0.486	2.23525e-41	Pro-EC1	Gm42418
Haspin	3.53602e-66	1.04359	0.506	0.119	5.61167e-62	Pro-EC1	Haspin
Nudt21	1.32233e-134	1.04127	0.618	0.337	2.09854e-130	Pro-EC1	Nudt21
Tpm3-rs7	4.99379e-70	1.04087	0.241	0.32	7.92514e-66	Pro-EC1	Tpm3-rs7
Cbx1	5.12119e-153	1.03754	0.696	0.451	8.12732e-149	Pro-EC1	Cbx1
Lockd	0	1.03103	0.73	0.065	0	Pro-EC1	Lockd
Gm43305	1.13997e-07	1.02948	0.264	0.128	0.00180913	Pro-EC1	Gm43305
Manbal	1.56546e-21	1.02647	0.352	0.367	2.48438e-17	Pro-EC1	Manbal
Rad51ap11	5.57317e-111	1.02445	0.651	0.391	8.84462e-107	Pro-EC1	Rad51ap1
Acat2	1.02201e-07	1.01907	0.401	0.222	0.00162194	Pro-EC1	Acat2
Meaf61	1.6381e-74	1.015	0.521	0.265	2.59966e-70	Pro-EC1	Meaf6
Gm19667	9.88429e-09	1.01283	0.265	0.156	0.000156864	Pro-EC1	Gm19667
Npm31	3.52233e-21	1.00801	0.439	0.218	5.58995e-17	Pro-EC1	Npm3
Snrpf1	3.20929e-148	1.00467	0.644	0.394	5.09315e-144	Pro-EC1	Snrpf
Rnps11	1.36671e-130	1.00436	0.643	0.41	2.16897e-126	Pro-EC1	Rnps1
Dazap1	4.34031e-127	1.00194	0.646	0.404	6.88808e-123	Pro-EC1	Dazap1
Eif4e	4.15183e-109	0.996911	0.599	0.336	6.58896e-105	Pro-EC1	Eif4e
Hnrnpul1	2.34118e-97	0.996405	0.6	0.335	3.71545e-93	Pro-EC1	Hnrnpul1
Nudc	2.91794e-146	0.99517	0.679	0.428	4.63078e-142	Pro-EC1	Nudc
Plscr2	9.29792e-51	0.991851	0.172	0.267	1.47558e-46	Pro-EC1	Plscr2
Hnrnpr	2.6641e-83	0.985996	0.595	0.408	4.22793e-79	Pro-EC1	Hnrnpr
Rfc11	9.2107e-21	0.972351	0.493	0.32	1.46174e-16	Pro-EC1	Rfc1
Taf1d	2.47175e-71	0.970799	0.585	0.403	3.92267e-67	Pro-EC1	Taf1d
Pbdc1	1.5263e-95	0.964475	0.587	0.319	2.42223e-91	Pro-EC1	Pbdc1
Trp531	2.92319e-25	0.963264	0.536	0.413	4.63911e-21	Pro-EC1	Trp53
Eif4a31	3.01162e-111	0.960562	0.64	0.41	4.77945e-107	Pro-EC1	Eif4a3
Zfp599	3.44928e-17	0.958982	0.265	0.157	5.474e-13	Pro-EC1	Zfp599
Gm16059	1.55775e-09	0.957163	0.291	0.174	2.47215e-05	Pro-EC1	Gm16059
Tshz3	7.51509e-29	0.950504	0.273	0.302	1.19264e-24	Pro-EC1	Tshz3
Magt1	1.70927e-125	0.944136	0.626	0.367	2.71261e-121	Pro-EC1	Magt1
Mrpl57	3.82386e-81	0.944007	0.594	0.401	6.06847e-77	Pro-EC1	Mrpl57
Nudcd2	7.23419e-51	0.942756	0.533	0.335	1.14807e-46	Pro-EC1	Nudcd2
Hist1h2bh	4.54949e-73	0.935134	0.266	0.136	7.22004e-69	Pro-EC1	Hist1h2bh
Cbfb1	2.20757e-68	0.930524	0.545	0.294	3.50341e-64	Pro-EC1	Cbfb
Trappc1	3.41569e-74	0.930166	0.565	0.36	5.4207e-70	Pro-EC1	Trappc1
Tkfc	2.56806e-51	0.929699	0.203	0.264	4.07552e-47	Pro-EC1	Tkfc
Mapk1ip1l	9.72358e-10	0.925539	0.373	0.334	1.54313e-05	Pro-EC1	Mapk1ip1l
Fads21	7.06018e-18	0.924777	0.287	0.226	1.12045e-13	Pro-EC1	Fads2
Aarsd11	1.83913e-159	0.924149	0.631	0.318	2.91869e-155	Pro-EC1	Aarsd1
Ptges31	1.67956e-124	0.922212	0.619	0.378	2.66546e-120	Pro-EC1	Ptges3
Bcam	7.14221e-69	0.918986	0.311	0.456	1.13347e-64	Pro-EC1	Bcam
Alg14	6.00412e-13	0.911998	0.456	0.307	9.52854e-09	Pro-EC1	Alg14
Srrt	1.58593e-98	0.908809	0.603	0.364	2.51686e-94	Pro-EC1	Srrt
Pbx3	6.30683e-93	0.908183	0.56	0.267	1.00089e-88	Pro-EC1	Pbx3
Ilf2	5.96174e-135	0.906027	0.644	0.38	9.46128e-131	Pro-EC1	Ilf2
Ccng2	3.64676e-21	0.904436	0.428	0.283	5.78741e-17	Pro-EC1	Ccng2
Ckap2	0	0.903429	0.742	0.053	0	Pro-EC1	Ckap2
Hnrnpa2b1	7.31446e-98	0.900976	0.629	0.434	1.16081e-93	Pro-EC1	Hnrnpa2b1
Eef2kmt1	5.03387e-08	0.900506	0.265	0.263	0.000798875	Pro-EC1	Eef2kmt
Gm10734	1.189e-07	0.89993	0.267	0.181	0.00188694	Pro-EC1	Gm10734
Dpy301	1.39936e-48	0.898751	0.559	0.357	2.22079e-44	Pro-EC1	Dpy30
Hdgfl2	1.10875e-35	0.898658	0.497	0.282	1.75959e-31	Pro-EC1	Hdgfl2
Uhrf11	2.68741e-108	0.898423	0.555	0.132	4.26492e-104	Pro-EC1	Uhrf1
Impdh21	1.10595e-92	0.897976	0.62	0.39	1.75514e-88	Pro-EC1	Impdh2
1810037I17Rik	3.18217e-17	0.897282	0.522	0.43	5.0501e-13	Pro-EC1	1810037I17Rik
Lhfpl41	5.98228e-14	0.89543	0.255	0.196	9.49388e-10	Pro-EC1	Lhfpl4
Nsmce2	1.43916e-46	0.892845	0.498	0.263	2.28394e-42	Pro-EC1	Nsmce2
Mzt1	1.47423e-24	0.884887	0.459	0.252	2.3396e-20	Pro-EC1	Mzt1
Cdk41	1.23054e-114	0.882805	0.623	0.397	1.95286e-110	Pro-EC1	Cdk4
Chn2	4.48395e-17	0.882787	0.255	0.238	7.11603e-13	Pro-EC1	Chn2
Gar11	2.221e-23	0.88193	0.481	0.322	3.52473e-19	Pro-EC1	Gar1
Polr2a	8.69312e-96	0.880762	0.586	0.354	1.3796e-91	Pro-EC1	Polr2a
Hdac4	9.21203e-08	0.879916	0.293	0.256	0.00146195	Pro-EC1	Hdac4
Nup851	4.36335e-30	0.879801	0.449	0.211	6.92463e-26	Pro-EC1	Nup85
Eny2	9.8623e-144	0.879737	0.658	0.414	1.56515e-139	Pro-EC1	Eny2
Tpr	9.02606e-97	0.878789	0.597	0.4	1.43244e-92	Pro-EC1	Tpr
Smarca5	3.75519e-100	0.878731	0.606	0.381	5.95948e-96	Pro-EC1	Smarca5
Sfpq	8.22892e-58	0.870014	0.584	0.434	1.30593e-53	Pro-EC1	Sfpq
Htra2	1.17196e-12	0.867784	0.38	0.225	1.8599e-08	Pro-EC1	Htra2
Rnf14	2.81443e-08	0.866213	0.396	0.376	0.00044665	Pro-EC1	Rnf14
Slc30a5	2.75223e-12	0.865601	0.282	0.269	4.36778e-08	Pro-EC1	Slc30a5
Thrap3	2.09397e-51	0.86503	0.549	0.397	3.32313e-47	Pro-EC1	Thrap3
Tsen34	8.85059e-22	0.857434	0.539	0.415	1.40459e-17	Pro-EC1	Tsen34
Stub1	3.51733e-122	0.854009	0.633	0.407	5.58201e-118	Pro-EC1	Stub1
Ccdc82	3.86427e-45	0.853188	0.47	0.259	6.1326e-41	Pro-EC1	Ccdc82
Ccne1	3.59525e-34	0.845774	0.407	0.069	5.70566e-30	Pro-EC1	Ccne1
Idh21	1.79823e-111	0.842966	0.611	0.396	2.85379e-107	Pro-EC1	Idh2
Suz12	8.76431e-74	0.837494	0.556	0.311	1.3909e-69	Pro-EC1	Suz12
Wee1	6.46482e-138	0.836985	0.583	0.204	1.02597e-133	Pro-EC1	Wee1
Eif2s21	7.16163e-37	0.835452	0.568	0.44	1.13655e-32	Pro-EC1	Eif2s2
Hnrnpdl	1.49045e-85	0.834391	0.598	0.412	2.36534e-81	Pro-EC1	Hnrnpdl
Wdhd11	6.17432e-20	0.832714	0.257	0.167	9.79865e-16	Pro-EC1	Wdhd1
Piga	7.63888e-17	0.832042	0.385	0.184	1.21229e-12	Pro-EC1	Piga
Psat1	4.84443e-210	0.831643	0.625	0.165	7.68811e-206	Pro-EC1	Psat1
Tubgcp3	1.34418e-25	0.829889	0.43	0.235	2.13321e-21	Pro-EC1	Tubgcp3
Gm415612	2.77527e-124	0.825964	0.22	0.32	4.40435e-120	Pro-EC1	Gm41561
Gins4	5.32894e-17	0.819265	0.436	0.27	8.45703e-13	Pro-EC1	Gins4
Gm46378	2.64536e-37	0.81848	0.251	0.216	4.19818e-33	Pro-EC1	Gm46378
Nme11	1.31312e-109	0.818161	0.593	0.363	2.08392e-105	Pro-EC1	Nme1
Tpm31	4.4105e-187	0.81473	0.716	0.443	6.99946e-183	Pro-EC1	Tpm3
Ssb	7.67047e-120	0.814396	0.647	0.427	1.2173e-115	Pro-EC1	Ssb
Rfc21	1.28491e-46	0.813276	0.535	0.306	2.03916e-42	Pro-EC1	Rfc2
Adpgk1	3.04478e-22	0.812371	0.255	0.258	4.83207e-18	Pro-EC1	Adpgk
Csrp11	8.07016e-50	0.812341	0.56	0.421	1.28073e-45	Pro-EC1	Csrp1
Cisd11	1.96018e-09	0.81053	0.468	0.333	3.1108e-05	Pro-EC1	Cisd1
Cd1091	1.04104e-101	0.809773	0.603	0.33	1.65213e-97	Pro-EC1	Cd109
Emc8	6.29173e-108	0.804225	0.601	0.343	9.98497e-104	Pro-EC1	Emc8
Pcbd2	8.57276e-81	0.797498	0.537	0.275	1.3605e-76	Pro-EC1	Pcbd2
Zik1	1.08865e-29	0.79518	0.25	0.206	1.72769e-25	Pro-EC1	Zik1
Anp32e	0	0.794361	0.853	0.231	0	Pro-EC1	Anp32e
Pkmyt1	1.3103e-27	0.792331	0.452	0.144	2.07944e-23	Pro-EC1	Pkmyt1
Pcm1	3.34716e-39	0.784175	0.548	0.383	5.31194e-35	Pro-EC1	Pcm1
Dnah8	5.98966e-22	0.782184	0.295	0.289	9.50559e-18	Pro-EC1	Dnah8
Ipo9	1.96808e-11	0.780413	0.432	0.268	3.12334e-07	Pro-EC1	Ipo9
Topbp11	2.13628e-72	0.774627	0.544	0.257	3.39027e-68	Pro-EC1	Topbp1
Bola11	3.21901e-15	0.774617	0.426	0.28	5.10857e-11	Pro-EC1	Bola1
Them4	4.85003e-49	0.772997	0.221	0.297	7.697e-45	Pro-EC1	Them4
4930579G24Rik	1.42631e-14	0.771046	0.307	0.121	2.26355e-10	Pro-EC1	4930579G24Rik
Nudt51	6.54995e-54	0.768855	0.546	0.311	1.03948e-49	Pro-EC1	Nudt5
Zfp719	5.24389e-98	0.768363	0.155	0.26	8.32206e-94	Pro-EC1	Zfp719
mt-Nd11	1.31487e-122	0.768313	0.737	0.528	2.0867e-118	Pro-EC1	mt-Nd1
Coq61	1.83409e-14	0.767996	0.282	0.243	2.9107e-10	Pro-EC1	Coq6
Ncl1	2.12303e-89	0.764759	0.596	0.406	3.36925e-85	Pro-EC1	Ncl
Eed1	6.30771e-15	0.762909	0.401	0.235	1.00103e-10	Pro-EC1	Eed
Rundc3b1	8.41479e-35	0.761561	0.176	0.252	1.33543e-30	Pro-EC1	Rundc3b
Nmral11	1.32058e-15	0.761341	0.411	0.213	2.09577e-11	Pro-EC1	Nmral1
Acat11	7.09592e-87	0.759333	0.566	0.342	1.12612e-82	Pro-EC1	Acat1
Snrpe1	3.68675e-134	0.758386	0.684	0.448	5.85088e-130	Pro-EC1	Snrpe
Reep5	6.50165e-95	0.757699	0.593	0.4	1.03181e-90	Pro-EC1	Reep5
Psmc41	2.76152e-50	0.752436	0.588	0.444	4.38253e-46	Pro-EC1	Psmc4
Dtnbp11	7.69303e-25	0.749336	0.49	0.322	1.22088e-20	Pro-EC1	Dtnbp1
Syncrip1	1.17025e-99	0.748695	0.611	0.376	1.85718e-95	Pro-EC1	Syncrip
Uchl51	9.89154e-66	0.746982	0.514	0.237	1.56979e-61	Pro-EC1	Uchl5
Cenpc1	2.85573e-225	0.746937	0.585	0.137	4.53204e-221	Pro-EC1	Cenpc1
Taf1	1.73492e-10	0.744175	0.449	0.302	2.75332e-06	Pro-EC1	Taf1
Ptbp1	2.17529e-57	0.741694	0.569	0.386	3.45219e-53	Pro-EC1	Ptbp1
Cep571	1.20228e-123	0.738465	0.584	0.251	1.90802e-119	Pro-EC1	Cep57
Psmd141	3.61718e-54	0.736315	0.558	0.346	5.74046e-50	Pro-EC1	Psmd14
Pom121	3.81223e-24	0.734865	0.491	0.304	6.05001e-20	Pro-EC1	Pom121
Tax1bp1	8.69447e-21	0.732504	0.489	0.406	1.37981e-16	Pro-EC1	Tax1bp1
Kptn1	4.84992e-50	0.731773	0.227	0.304	7.69682e-46	Pro-EC1	Kptn
Cdkn1b	8.36825e-29	0.730705	0.486	0.322	1.32804e-24	Pro-EC1	Cdkn1b
Tex30	3.52706e-17	0.728302	0.413	0.195	5.59745e-13	Pro-EC1	Tex30
Dnajc91	0	0.724657	0.701	0.195	0	Pro-EC1	Dnajc9
Rbm28	2.8007e-25	0.723619	0.505	0.341	4.44472e-21	Pro-EC1	Rbm28
Cnot6	3.61065e-66	0.723182	0.584	0.392	5.7301e-62	Pro-EC1	Cnot6
Ccdc88a	4.00136e-100	0.720939	0.591	0.355	6.35016e-96	Pro-EC1	Ccdc88a
Cdk5rap3	8.72778e-90	0.720502	0.261	0.328	1.3851e-85	Pro-EC1	Cdk5rap3
Ywhaq	1.56006e-100	0.718454	0.671	0.488	2.47582e-96	Pro-EC1	Ywhaq
Lsm8	1.58802e-47	0.718053	0.558	0.361	2.52018e-43	Pro-EC1	Lsm8
Gclm1	1.32448e-07	0.713108	0.482	0.41	0.00210196	Pro-EC1	Gclm
Cdc5l	4.11121e-42	0.71269	0.542	0.37	6.52449e-38	Pro-EC1	Cdc5l
Rgs161	3.61975e-63	0.711693	0.247	0.276	5.74455e-59	Pro-EC1	Rgs16
Actr6	1.87185e-09	0.711418	0.279	0.241	2.97063e-05	Pro-EC1	Actr6
Cdc1231	1.30402e-15	0.711362	0.445	0.286	2.06948e-11	Pro-EC1	Cdc123
Slc25a52	8.89932e-74	0.710373	0.58	0.407	1.41232e-69	Pro-EC1	Slc25a5
Asf1a1	8.43861e-17	0.706347	0.448	0.275	1.33921e-12	Pro-EC1	Asf1a
Psmg2	8.16461e-24	0.704246	0.532	0.351	1.29572e-19	Pro-EC1	Psmg2
Emd	5.87665e-29	0.702829	0.504	0.32	9.32625e-25	Pro-EC1	Emd
Qser11	3.39805e-58	0.701794	0.518	0.279	5.3927e-54	Pro-EC1	Qser1
Ppm1b	3.77081e-22	0.700233	0.321	0.303	5.98427e-18	Pro-EC1	Ppm1b
Hnrnpa11	1.48093e-137	0.700225	0.691	0.451	2.35023e-133	Pro-EC1	Hnrnpa1
Syne2	2.81774e-34	0.700204	0.535	0.383	4.47176e-30	Pro-EC1	Syne2
Sema6b1	1.82581e-10	0.699145	0.3	0.267	2.89757e-06	Pro-EC1	Sema6b
Ifrd11	1.60885e-08	0.697243	0.418	0.265	0.000255325	Pro-EC1	Ifrd1
Nop561	5.6535e-94	0.695157	0.577	0.291	8.9721e-90	Pro-EC1	Nop56
Gkap1	2.27039e-19	0.692914	0.536	0.411	3.60312e-15	Pro-EC1	Gkap1
Pin11	5.11189e-81	0.692824	0.609	0.406	8.11257e-77	Pro-EC1	Pin1
Gimap9	2.48592e-09	0.690642	0.476	0.344	3.94516e-05	Pro-EC1	Gimap9
Ap1m1	4.01809e-24	0.689278	0.478	0.285	6.37671e-20	Pro-EC1	Ap1m1
Commd1	1.34868e-85	0.688968	0.62	0.42	2.14036e-81	Pro-EC1	Commd1
Magoh	3.22488e-69	0.68775	0.589	0.391	5.11789e-65	Pro-EC1	Magoh
Gtf2h1	1.3456e-29	0.685564	0.298	0.289	2.13547e-25	Pro-EC1	Gtf2h1
Prdx11	4.29853e-196	0.681572	0.688	0.395	6.82177e-192	Pro-EC1	Prdx1
Pknox11	4.02801e-44	0.679768	0.46	0.225	6.39245e-40	Pro-EC1	Pknox1
Gtpbp1	7.53799e-10	0.678485	0.25	0.231	1.19628e-05	Pro-EC1	Gtpbp1
Gna11	3.42428e-36	0.676325	0.589	0.47	5.43434e-32	Pro-EC1	Gna11
Snrnp401	3.25148e-53	0.674749	0.533	0.317	5.1601e-49	Pro-EC1	Snrnp40
Gbp2	1.2407e-53	0.673344	0.198	0.255	1.96898e-49	Pro-EC1	Gbp2
Tnnc1	1.66079e-12	0.670532	0.269	0.321	2.63567e-08	Pro-EC1	Tnnc1
Wdsub1	2.50936e-30	0.666063	0.21	0.279	3.98235e-26	Pro-EC1	Wdsub1
Pcmt1	2.73538e-67	0.665195	0.586	0.394	4.34104e-63	Pro-EC1	Pcmt1
Plp2	6.58461e-98	0.664548	0.629	0.398	1.04498e-93	Pro-EC1	Plp2
Cdr2	6.8861e-28	0.662984	0.494	0.311	1.09282e-23	Pro-EC1	Cdr2
Tcp1	4.5637e-101	0.662929	0.608	0.397	7.24259e-97	Pro-EC1	Tcp1
Srsf10	1.3101e-61	0.661329	0.567	0.378	2.07913e-57	Pro-EC1	Srsf10
Dda1	6.85591e-32	0.660442	0.527	0.348	1.08803e-27	Pro-EC1	Dda1
Txnl1	4.56538e-98	0.659781	0.627	0.423	7.24526e-94	Pro-EC1	Txnl1
Marcks	7.97278e-55	0.659009	0.599	0.45	1.26528e-50	Pro-EC1	Marcks
H2afy	8.25667e-89	0.650572	0.594	0.394	1.31033e-84	Pro-EC1	H2afy
Cntln1	3.61917e-85	0.649317	0.583	0.321	5.74362e-81	Pro-EC1	Cntln
Cox8a1	2.08729e-175	0.646335	0.636	0.372	3.31253e-171	Pro-EC1	Cox8a
Gpd21	3.02371e-10	0.646174	0.293	0.263	4.79863e-06	Pro-EC1	Gpd2
Lyar1	5.86201e-32	0.643033	0.521	0.338	9.30301e-28	Pro-EC1	Lyar
Ptpa	3.32327e-83	0.642605	0.572	0.343	5.27403e-79	Pro-EC1	Ptpa
Mtpn	4.23821e-64	0.642017	0.588	0.424	6.72604e-60	Pro-EC1	Mtpn
Hist1h2bj	1.07358e-08	0.63996	0.426	0.064	0.000170377	Pro-EC1	Hist1h2bj
Cox20	1.628e-26	0.638029	0.494	0.342	2.58363e-22	Pro-EC1	Cox20
Med19	1.4596e-67	0.636184	0.583	0.348	2.31639e-63	Pro-EC1	Med19
Cep131	3.08131e-36	0.635664	0.209	0.252	4.89003e-32	Pro-EC1	Cep131
Pfdn6	7.1376e-81	0.63556	0.581	0.355	1.13274e-76	Pro-EC1	Pfdn6
Pbrm1	2.90965e-82	0.63097	0.602	0.417	4.61761e-78	Pro-EC1	Pbrm1
Cycs1	2.35215e-75	0.630047	0.533	0.355	3.73286e-71	Pro-EC1	Cycs
Anapc7	1.37974e-21	0.629283	0.458	0.267	2.18964e-17	Pro-EC1	Anapc7
Utp3	5.42339e-73	0.628522	0.599	0.387	8.60692e-69	Pro-EC1	Utp3
Zfp1462	6.37295e-52	0.62493	0.187	0.27	1.01139e-47	Pro-EC1	Zfp146
Thoc31	4.07776e-22	0.621666	0.461	0.288	6.4714e-18	Pro-EC1	Thoc3
Cd2bp21	1.97135e-14	0.618761	0.469	0.319	3.12853e-10	Pro-EC1	Cd2bp2
Nono1	4.41668e-80	0.616243	0.621	0.431	7.00927e-76	Pro-EC1	Nono
BC049715	1.09775e-09	0.614751	0.276	0.141	1.74213e-05	Pro-EC1	BC049715
Sf3b2	3.66458e-73	0.613184	0.595	0.432	5.81568e-69	Pro-EC1	Sf3b2
Ube2e3	7.7559e-81	0.612979	0.605	0.415	1.23086e-76	Pro-EC1	Ube2e3
Ak6	9.54504e-120	0.612469	0.578	0.27	1.5148e-115	Pro-EC1	Ak6
Nhp21	1.28113e-59	0.612223	0.541	0.359	2.03316e-55	Pro-EC1	Nhp2
Vdac3	2.2867e-75	0.60727	0.591	0.416	3.62899e-71	Pro-EC1	Vdac3
Ak21	3.87984e-15	0.606751	0.507	0.361	6.15731e-11	Pro-EC1	Ak2
Gtf2e21	2.77167e-36	0.60662	0.53	0.352	4.39864e-32	Pro-EC1	Gtf2e2
Trir	2.18245e-90	0.603386	0.646	0.448	3.46354e-86	Pro-EC1	Trir
Apip	2.06419e-64	0.600693	0.53	0.276	3.27586e-60	Pro-EC1	Apip
Ccnd11	1.10768e-11	0.600519	0.543	0.486	1.75789e-07	Pro-EC1	Ccnd1
Eif1ad	1.98178e-56	0.599731	0.548	0.307	3.14508e-52	Pro-EC1	Eif1ad
Cox5a1	1.25688e-116	0.598864	0.607	0.38	1.99466e-112	Pro-EC1	Cox5a
Prelid1	3.51734e-123	0.594106	0.659	0.436	5.58202e-119	Pro-EC1	Prelid1
Kras	1.56466e-54	0.592383	0.587	0.437	2.48312e-50	Pro-EC1	Kras
Zwint	2.97197e-13	0.592196	0.463	0.292	4.71652e-09	Pro-EC1	Zwint
Matr3	8.1706e-50	0.589975	0.564	0.393	1.29667e-45	Pro-EC1	Matr3
Serbp11	7.34409e-117	0.589675	0.681	0.451	1.16551e-112	Pro-EC1	Serbp1
Ssr1	1.53663e-43	0.586628	0.541	0.364	2.43864e-39	Pro-EC1	Ssr1
Polr2c	4.13406e-77	0.586235	0.615	0.418	6.56075e-73	Pro-EC1	Polr2c
Slco3a1	1.07593e-30	0.583755	0.292	0.333	1.7075e-26	Pro-EC1	Slco3a1
Rheb	1.48934e-74	0.581941	0.607	0.431	2.36359e-70	Pro-EC1	Rheb
Acadl1	6.6075e-83	0.581866	0.568	0.389	1.04861e-78	Pro-EC1	Acadl
Vangl11	4.82817e-19	0.58177	0.459	0.301	7.6623e-15	Pro-EC1	Vangl1
Hprt1	3.82287e-36	0.580245	0.545	0.398	6.06689e-32	Pro-EC1	Hprt
Gm50241	5.96286e-20	0.578804	0.253	0.124	9.46307e-16	Pro-EC1	Gm50241
Fam216a	1.09203e-08	0.578272	0.397	0.232	0.000173305	Pro-EC1	Fam216a
Elavl1	4.85275e-28	0.577028	0.524	0.392	7.70131e-24	Pro-EC1	Elavl1
Emc1	3.24373e-15	0.575186	0.254	0.231	5.1478e-11	Pro-EC1	Emc1
Anapc111	7.09382e-73	0.575182	0.605	0.429	1.12579e-68	Pro-EC1	Anapc11
Shroom3	2.43792e-07	0.57406	0.277	0.222	0.00386898	Pro-EC1	Shroom3
G3bp11	1.24381e-76	0.572999	0.586	0.384	1.97393e-72	Pro-EC1	G3bp1
Col15a11	5.09729e-18	0.570634	0.466	0.366	8.0894e-14	Pro-EC1	Col15a1
Ewsr1	4.0326e-46	0.569975	0.541	0.386	6.39974e-42	Pro-EC1	Ewsr1
Fam92a	2.75655e-29	0.569545	0.536	0.364	4.37464e-25	Pro-EC1	Fam92a
Nans1	2.5224e-26	0.569261	0.517	0.347	4.00305e-22	Pro-EC1	Nans
Ubap2	5.78693e-59	0.568931	0.572	0.352	9.18386e-55	Pro-EC1	Ubap2
Snrpd21	4.21974e-96	0.568669	0.636	0.433	6.69673e-92	Pro-EC1	Snrpd2
Map2k3	1.25743e-30	0.568197	0.506	0.328	1.99554e-26	Pro-EC1	Map2k3
Hnrnpl	1.00649e-21	0.563375	0.536	0.43	1.5973e-17	Pro-EC1	Hnrnpl
Ergic2	2.17214e-13	0.562168	0.51	0.406	3.44719e-09	Pro-EC1	Ergic2
Thoc7	1.25277e-54	0.561951	0.586	0.428	1.98815e-50	Pro-EC1	Thoc7
Dnttip2	8.69408e-11	0.56032	0.482	0.385	1.37975e-06	Pro-EC1	Dnttip2
Cdc25a	6.52438e-08	0.559791	0.404	0.226	0.00103542	Pro-EC1	Cdc25a
Gm8797	7.24991e-51	0.559629	0.587	0.436	1.15056e-46	Pro-EC1	Gm8797
Cwc15	2.14656e-24	0.555574	0.523	0.412	3.40659e-20	Pro-EC1	Cwc15
Eif4a11	1.3173e-79	0.555527	0.625	0.445	2.09056e-75	Pro-EC1	Eif4a1
Rnf187	1.19412e-40	0.55511	0.543	0.397	1.89508e-36	Pro-EC1	Rnf187
Mrpl42	3.88696e-42	0.554933	0.53	0.385	6.16861e-38	Pro-EC1	Mrpl42
Emc3	1.63683e-13	0.554896	0.5	0.408	2.59766e-09	Pro-EC1	Emc3
Ctdspl21	4.85218e-11	0.554213	0.451	0.302	7.70041e-07	Pro-EC1	Ctdspl2
Atpif11	6.39498e-90	0.551476	0.603	0.407	1.01488e-85	Pro-EC1	Atpif1
Ttk	4.87427e-187	0.551115	0.582	0.069	7.73547e-183	Pro-EC1	Ttk
Mis18a2	8.89607e-57	0.549633	0.503	0.258	1.41181e-52	Pro-EC1	Mis18a
Slirp	2.03987e-39	0.549342	0.545	0.386	3.23728e-35	Pro-EC1	Slirp
Mrpl491	3.81747e-12	0.548201	0.46	0.286	6.05833e-08	Pro-EC1	Mrpl49
Hikeshi	3.59841e-12	0.547982	0.457	0.329	5.71068e-08	Pro-EC1	Hikeshi
Rbm8a	2.5371e-72	0.544819	0.625	0.455	4.02638e-68	Pro-EC1	Rbm8a
Atp5g21	3.55182e-108	0.543754	0.649	0.44	5.63673e-104	Pro-EC1	Atp5g2
Actr31	8.37202e-21	0.543083	0.485	0.386	1.32864e-16	Pro-EC1	Actr3
Pdap11	1.157e-83	0.54	0.63	0.448	1.83617e-79	Pro-EC1	Pdap1
Cep44	2.84451e-10	0.539291	0.294	0.254	4.51424e-06	Pro-EC1	Cep44
Dnaja1	3.32708e-54	0.538336	0.646	0.501	5.28008e-50	Pro-EC1	Dnaja1
2810006K23Rik1	3.32556e-44	0.535913	0.482	0.244	5.27766e-40	Pro-EC1	2810006K23Rik
Cnih4	1.72099e-69	0.534563	0.577	0.404	2.73121e-65	Pro-EC1	Cnih4
Carnmt1	2.81711e-54	0.530796	0.517	0.295	4.47076e-50	Pro-EC1	Carnmt1
Snrpc	9.749e-58	0.530221	0.588	0.432	1.54717e-53	Pro-EC1	Snrpc
Pfn11	2.60256e-144	0.529836	0.603	0.355	4.13027e-140	Pro-EC1	Pfn1
Cstf3	2.67455e-14	0.529269	0.327	0.295	4.2445e-10	Pro-EC1	Cstf3
Ndufa5	6.40181e-95	0.528991	0.603	0.398	1.01597e-90	Pro-EC1	Ndufa5
Dnajc21	4.86862e-21	0.528191	0.49	0.327	7.7265e-17	Pro-EC1	Dnajc2
Cggbp1	5.9605e-17	0.527388	0.519	0.426	9.45931e-13	Pro-EC1	Cggbp1
Nap1l41	1.43202e-74	0.526313	0.622	0.429	2.27262e-70	Pro-EC1	Nap1l4
Ppm1g	1.075e-37	0.522213	0.531	0.344	1.70602e-33	Pro-EC1	Ppm1g
Tmx1	7.27498e-36	0.52183	0.524	0.342	1.15454e-31	Pro-EC1	Tmx1
Arpc5l1	2.34583e-39	0.51927	0.549	0.406	3.72283e-35	Pro-EC1	Arpc5l
Zw10	9.3972e-62	0.517752	0.479	0.201	1.49134e-57	Pro-EC1	Zw10
Cdv3	1.20571e-69	0.515603	0.603	0.414	1.91346e-65	Pro-EC1	Cdv3
Pkn2	9.81112e-30	0.514009	0.556	0.424	1.55702e-25	Pro-EC1	Pkn2
N4bp31	2.33983e-67	0.512939	0.633	0.452	3.71331e-63	Pro-EC1	N4bp3
Sms	1.30851e-21	0.511751	0.462	0.286	2.0766e-17	Pro-EC1	Sms
Gnb2	7.15204e-83	0.507222	0.672	0.494	1.13503e-78	Pro-EC1	Gnb2
Prrc2a	1.38108e-10	0.506268	0.482	0.35	2.19177e-06	Pro-EC1	Prrc2a
Etfa	1.50642e-07	0.503808	0.411	0.309	0.00239068	Pro-EC1	Etfa
Rpn2	1.27123e-66	0.503298	0.568	0.403	2.01744e-62	Pro-EC1	Rpn2
Tmem179b	9.15833e-13	0.502348	0.346	0.35	1.45343e-08	Pro-EC1	Tmem179b
Ccdc124	2.11265e-58	0.501396	0.563	0.389	3.35278e-54	Pro-EC1	Ccdc124
Polq	3.8833e-18	0.500386	0.322	0.105	6.16279e-14	Pro-EC1	Polq
Prmt11	1.02701e-53	0.499756	0.568	0.409	1.62987e-49	Pro-EC1	Prmt1
Tusc3	3.79706e-17	0.497718	0.493	0.363	6.02593e-13	Pro-EC1	Tusc3
Dhrs1	2.13666e-18	0.497521	0.286	0.272	3.39089e-14	Pro-EC1	Dhrs1
Nectin3	1.68728e-28	0.497059	0.536	0.372	2.67771e-24	Pro-EC1	Nectin3
Ap1s2	1.93974e-72	0.496929	0.549	0.342	3.07837e-68	Pro-EC1	Ap1s2
Aaas	4.34796e-10	0.495537	0.41	0.208	6.90022e-06	Pro-EC1	Aaas
Acp1	2.5629e-07	0.49426	0.467	0.33	0.00406732	Pro-EC1	Acp1
Bag1	3.24732e-42	0.493973	0.559	0.417	5.15349e-38	Pro-EC1	Bag1
Tpsb2	5.33593e-102	0.493277	0.07	0.251	8.46812e-98	Pro-EC1	Tpsb2
Ybx1	7.15174e-100	0.493005	0.694	0.488	1.13498e-95	Pro-EC1	Ybx1
Naa501	1.43747e-56	0.4913	0.537	0.316	2.28126e-52	Pro-EC1	Naa50
Arf6	8.33555e-45	0.490522	0.551	0.383	1.32285e-40	Pro-EC1	Arf6
Pcbp2	4.13615e-52	0.490495	0.584	0.435	6.56407e-48	Pro-EC1	Pcbp2
Mrpl28	1.90247e-38	0.489801	0.528	0.373	3.01922e-34	Pro-EC1	Mrpl28
Tcerg1	7.58559e-57	0.488849	0.545	0.32	1.20383e-52	Pro-EC1	Tcerg1
Polr2m	1.24776e-38	0.48623	0.556	0.429	1.9802e-34	Pro-EC1	Polr2m
Mapk1ip11	7.44825e-30	0.486146	0.173	0.26	1.18204e-25	Pro-EC1	Mapk1ip1
Uck21	3.8362e-08	0.485677	0.316	0.254	0.000608805	Pro-EC1	Uck2
Ggps1	3.01199e-08	0.485602	0.315	0.303	0.000478003	Pro-EC1	Ggps1
Tsen15	3.62956e-10	0.482919	0.429	0.28	5.76011e-06	Pro-EC1	Tsen15
Zfp5951	7.79558e-82	0.482834	0.165	0.268	1.23716e-77	Pro-EC1	Zfp595
Ddost	6.40252e-80	0.481763	0.605	0.411	1.01608e-75	Pro-EC1	Ddost
Dhx151	2.23912e-40	0.478342	0.556	0.391	3.55349e-36	Pro-EC1	Dhx15
Ppp1r71	3.85944e-47	0.47821	0.532	0.317	6.12494e-43	Pro-EC1	Ppp1r7
Ankrd14	2.56675e-09	0.475364	0.237	0.293	4.07343e-05	Pro-EC1	Ankrd1
U2af2	1.95047e-33	0.472939	0.532	0.365	3.0954e-29	Pro-EC1	U2af2
Uxs11	1.68109e-09	0.472281	0.369	0.246	2.66789e-05	Pro-EC1	Uxs1
Ndufa4	1.03079e-75	0.471711	0.632	0.459	1.63587e-71	Pro-EC1	Ndufa4
Mrpl171	3.78399e-68	0.471702	0.632	0.466	6.00519e-64	Pro-EC1	Mrpl17
Srrm1	8.98397e-30	0.471417	0.556	0.441	1.42576e-25	Pro-EC1	Srrm1
Orc61	6.57202e-57	0.471306	0.512	0.244	1.04298e-52	Pro-EC1	Orc6
Zfp985	7.56111e-58	0.470725	0.119	0.254	1.19995e-53	Pro-EC1	Zfp985
Ap2m1	1.06641e-59	0.469572	0.591	0.431	1.6924e-55	Pro-EC1	Ap2m1
Znrd1	2.95414e-19	0.469096	0.524	0.404	4.68822e-15	Pro-EC1	Znrd1
Msantd32	1.56788e-22	0.468199	0.251	0.259	2.48823e-18	Pro-EC1	Msantd3
Rhoa	5.92734e-65	0.466516	0.646	0.496	9.40669e-61	Pro-EC1	Rhoa
Rab10os	5.26477e-32	0.463487	0.255	0.318	8.3552e-28	Pro-EC1	Rab10os
Psmc1	5.71363e-36	0.463136	0.557	0.403	9.06752e-32	Pro-EC1	Psmc1
Stx7	9.87416e-10	0.460292	0.377	0.369	1.56703e-05	Pro-EC1	Stx7
Lig11	2.31657e-139	0.460259	0.582	0.215	3.6764e-135	Pro-EC1	Lig1
Pcnt1	5.75254e-79	0.459664	0.531	0.235	9.12929e-75	Pro-EC1	Pcnt
Pole1	9.2906e-38	0.458929	0.459	0.12	1.47442e-33	Pro-EC1	Pole
Kif5b	1.51564e-41	0.454388	0.576	0.447	2.40532e-37	Pro-EC1	Kif5b
Parp12	1.93689e-14	0.451593	0.424	0.238	3.07385e-10	Pro-EC1	Parp1
Ube2n1	6.18997e-20	0.451204	0.535	0.426	9.82348e-16	Pro-EC1	Ube2n
Psmc3	1.65881e-67	0.450794	0.616	0.444	2.63253e-63	Pro-EC1	Psmc3
Ccar1	2.16542e-35	0.448773	0.551	0.408	3.43652e-31	Pro-EC1	Ccar1
Hnrnpk1	4.96932e-66	0.448336	0.64	0.477	7.88631e-62	Pro-EC1	Hnrnpk
Cavin21	1.93219e-07	0.447287	0.615	0.557	0.00306638	Pro-EC1	Cavin2
Mphosph9	4.28598e-79	0.446662	0.502	0.175	6.80186e-75	Pro-EC1	Mphosph9
Immt	1.39941e-32	0.445725	0.521	0.372	2.22087e-28	Pro-EC1	Immt
Gtf2b	4.28947e-09	0.4456	0.427	0.291	6.80739e-05	Pro-EC1	Gtf2b
Ywhae1	1.77917e-102	0.445071	0.686	0.485	2.82354e-98	Pro-EC1	Ywhae
Dcps	5.3767e-12	0.443393	0.47	0.318	8.53282e-08	Pro-EC1	Dcps
Srsf41	2.78694e-34	0.442937	0.49	0.304	4.42287e-30	Pro-EC1	Srsf4
Wbp11	3.40387e-46	0.442889	0.551	0.369	5.40194e-42	Pro-EC1	Wbp11
Mbd2	7.81482e-23	0.440722	0.568	0.474	1.24021e-18	Pro-EC1	Mbd2
Nop101	3.97419e-35	0.439238	0.516	0.386	6.30704e-31	Pro-EC1	Nop10
Rpsa1	9.89249e-103	0.438218	0.563	0.349	1.56994e-98	Pro-EC1	Rpsa
Eea1	8.72137e-36	0.436492	0.525	0.347	1.38408e-31	Pro-EC1	Eea1
Psmd131	1.36447e-40	0.436422	0.576	0.434	2.16541e-36	Pro-EC1	Psmd13
Gm265881	1.3283e-09	0.433911	0.269	0.253	2.10801e-05	Pro-EC1	Gm26588
Cdk2ap11	3.49126e-30	0.433284	0.541	0.41	5.54063e-26	Pro-EC1	Cdk2ap1
Cenpb	4.54864e-44	0.433085	0.582	0.453	7.2187e-40	Pro-EC1	Cenpb
Wdfy1	4.12023e-07	0.43201	0.382	0.368	0.00653881	Pro-EC1	Wdfy1
Fam76b	1.63352e-33	0.43153	0.522	0.337	2.5924e-29	Pro-EC1	Fam76b
Lratd21	1.65951e-59	0.428622	0.131	0.302	2.63365e-55	Pro-EC1	Lratd2
Lin54	1.52058e-24	0.428437	0.425	0.2	2.41316e-20	Pro-EC1	Lin54
Ints7	1.34735e-14	0.428163	0.265	0.243	2.13825e-10	Pro-EC1	Ints7
Katnbl11	1.5557e-36	0.428087	0.469	0.287	2.4689e-32	Pro-EC1	Katnbl1
Smarca4	2.4722e-72	0.427825	0.565	0.352	3.92338e-68	Pro-EC1	Smarca4
Ubqln21	1.59012e-31	0.425209	0.502	0.309	2.52351e-27	Pro-EC1	Ubqln2
Rbl1	5.26925e-11	0.424765	0.414	0.178	8.36229e-07	Pro-EC1	Rbl1
Txnrd1	6.04324e-17	0.424656	0.414	0.268	9.59062e-13	Pro-EC1	Txnrd1
Mtch2	4.52587e-16	0.423727	0.509	0.402	7.18256e-12	Pro-EC1	Mtch2
Psmb2	5.78941e-35	0.423034	0.554	0.435	9.18779e-31	Pro-EC1	Psmb2
Sf3b3	2.04285e-16	0.421844	0.512	0.393	3.242e-12	Pro-EC1	Sf3b3
Kazn1	3.28927e-17	0.421661	0.224	0.264	5.22006e-13	Pro-EC1	Kazn
Drg1	2.86134e-35	0.420912	0.529	0.363	4.54095e-31	Pro-EC1	Drg1
Prps1	2.71034e-36	0.419786	0.472	0.257	4.30131e-32	Pro-EC1	Prps1
Kpna4	1.11972e-34	0.419683	0.519	0.34	1.77699e-30	Pro-EC1	Kpna4
Gemin7	1.12295e-22	0.418382	0.526	0.405	1.78212e-18	Pro-EC1	Gemin7
Gng51	1.28592e-75	0.418006	0.655	0.481	2.04075e-71	Pro-EC1	Gng5
Ybx31	2.73824e-44	0.417835	0.552	0.417	4.34559e-40	Pro-EC1	Ybx3
Scaf11	4.02101e-28	0.416859	0.517	0.405	6.38135e-24	Pro-EC1	Scaf11
Cmpk1	3.01919e-20	0.413281	0.506	0.368	4.79145e-16	Pro-EC1	Cmpk1
Rer1	6.54159e-28	0.413263	0.556	0.436	1.03815e-23	Pro-EC1	Rer1
Sf3a3	3.25497e-30	0.412889	0.515	0.333	5.16564e-26	Pro-EC1	Sf3a3
Bet1	5.01456e-07	0.41227	0.474	0.376	0.0079581	Pro-EC1	Bet1
Babam1	1.14334e-42	0.412251	0.559	0.398	1.81449e-38	Pro-EC1	Babam1
Rbmxl11	3.30565e-07	0.411592	0.459	0.319	0.00524606	Pro-EC1	Rbmxl1
Ss18	4.78576e-08	0.410794	0.455	0.348	0.0007595	Pro-EC1	Ss18
Babam2	6.51152e-16	0.408355	0.377	0.355	1.03338e-11	Pro-EC1	Babam2
H3f3a	1.80468e-52	0.407659	0.554	0.411	2.86403e-48	Pro-EC1	H3f3a
Brcc3	1.05576e-31	0.407257	0.451	0.257	1.67549e-27	Pro-EC1	Brcc3
Paics1	2.11223e-13	0.406501	0.491	0.385	3.3521e-09	Pro-EC1	Paics
Ciao2a1	3.62767e-15	0.401933	0.472	0.344	5.75711e-11	Pro-EC1	Ciao2a
Atp5o1	5.55889e-62	0.399451	0.566	0.407	8.82195e-58	Pro-EC1	Atp5o
Mphosph6	4.9808e-38	0.39829	0.479	0.286	7.90453e-34	Pro-EC1	Mphosph6
Epn1	6.14774e-13	0.397989	0.369	0.409	9.75647e-09	Pro-EC1	Epn1
Pnrc21	1.189e-12	0.397871	0.499	0.372	1.88694e-08	Pro-EC1	Pnrc2
Rex1bd	1.00724e-35	0.397846	0.543	0.416	1.59849e-31	Pro-EC1	Rex1bd
Snrpd31	3.79552e-32	0.39639	0.553	0.428	6.02349e-28	Pro-EC1	Snrpd3
Zfp367	5.18803e-11	0.395538	0.371	0.143	8.23341e-07	Pro-EC1	Zfp367
Usp39	6.92172e-12	0.395451	0.405	0.241	1.09848e-07	Pro-EC1	Usp39
Galt1	1.10111e-73	0.394639	0.218	0.285	1.74747e-69	Pro-EC1	Galt
Rnf4	1.17443e-22	0.394263	0.496	0.335	1.86383e-18	Pro-EC1	Rnf4
Med21	2.11222e-25	0.390879	0.538	0.406	3.35209e-21	Pro-EC1	Med21
Dynlt1a	6.89368e-19	0.390801	0.285	0.237	1.09403e-14	Pro-EC1	Dynlt1a
Ttn1	1.20584e-17	0.389162	0.216	0.257	1.91366e-13	Pro-EC1	Ttn
Foxe1	9.57909e-99	0.389114	0.201	0.267	1.5202e-94	Pro-EC1	Foxe1
Mrpl131	9.60375e-61	0.387331	0.572	0.368	1.52411e-56	Pro-EC1	Mrpl13
Egr1	4.27097e-10	0.387124	0.304	0.314	6.77803e-06	Pro-EC1	Egr1
Dcaf7	9.37219e-21	0.381906	0.446	0.269	1.48737e-16	Pro-EC1	Dcaf7
Nup93	1.43457e-27	0.380602	0.423	0.211	2.27666e-23	Pro-EC1	Nup93
Alad	7.06371e-28	0.379023	0.519	0.387	1.12101e-23	Pro-EC1	Alad
Got1	3.93945e-58	0.378798	0.402	0.205	6.25191e-54	Pro-EC1	Got1
Mettl251	2.68734e-40	0.378622	0.195	0.256	4.26481e-36	Pro-EC1	Mettl25
Pank2	1.18279e-20	0.378129	0.456	0.302	1.87708e-16	Pro-EC1	Pank2
Pole41	7.47505e-09	0.377967	0.463	0.317	0.000118629	Pro-EC1	Pole4
Ccdc107	3.30161e-12	0.377851	0.443	0.289	5.23966e-08	Pro-EC1	Ccdc107
Metap21	3.51996e-44	0.377097	0.58	0.459	5.58617e-40	Pro-EC1	Metap2
Glrx5	8.53029e-23	0.376755	0.506	0.393	1.35376e-18	Pro-EC1	Glrx5
Fam219b1	1.19366e-25	0.373752	0.225	0.267	1.89434e-21	Pro-EC1	Fam219b
Gspt11	1.18124e-36	0.37322	0.53	0.399	1.87463e-32	Pro-EC1	Gspt1
Eif3b1	8.19413e-18	0.372105	0.52	0.393	1.30041e-13	Pro-EC1	Eif3b
Ppm1d	9.91921e-49	0.37015	0.484	0.257	1.57418e-44	Pro-EC1	Ppm1d
Hnrnpm	3.44989e-38	0.369811	0.562	0.44	5.47498e-34	Pro-EC1	Hnrnpm
Nup431	5.82894e-12	0.369407	0.39	0.148	9.25053e-08	Pro-EC1	Nup43
Galnt2	5.22797e-18	0.368338	0.317	0.286	8.29679e-14	Pro-EC1	Galnt2
Ripk31	8.16098e-34	0.367025	0.486	0.257	1.29515e-29	Pro-EC1	Ripk3
Cyth2	2.91739e-08	0.366631	0.478	0.38	0.00046299	Pro-EC1	Cyth2
Rtn3	3.58295e-14	0.363347	0.53	0.445	5.68615e-10	Pro-EC1	Rtn3
Prim1	6.40774e-116	0.362351	0.549	0.15	1.01691e-111	Pro-EC1	Prim1
Tor1a1	4.13313e-13	0.361183	0.46	0.316	6.55927e-09	Pro-EC1	Tor1a
Dcakd1	2.39272e-33	0.360249	0.47	0.26	3.79724e-29	Pro-EC1	Dcakd
Elf41	3.2493e-14	0.359559	0.291	0.247	5.15664e-10	Pro-EC1	Elf4
Haus1	2.59169e-25	0.358237	0.425	0.214	4.11301e-21	Pro-EC1	Haus1
Kif2a1	2.68262e-24	0.357976	0.521	0.347	4.25731e-20	Pro-EC1	Kif2a
Tssc41	3.82776e-23	0.355478	0.49	0.303	6.07466e-19	Pro-EC1	Tssc4
Sarnp	5.44124e-40	0.351076	0.547	0.425	8.63525e-36	Pro-EC1	Sarnp
Vkorc1l11	1.2809e-08	0.351068	0.417	0.262	0.000203279	Pro-EC1	Vkorc1l1
Ngdn	1.61813e-19	0.350335	0.493	0.334	2.56798e-15	Pro-EC1	Ngdn
Zfp5921	2.52688e-12	0.350248	0.236	0.254	4.01015e-08	Pro-EC1	Zfp592
Clic1	6.81173e-67	0.349806	0.679	0.528	1.08102e-62	Pro-EC1	Clic1
Sf3a11	2.23773e-17	0.345895	0.443	0.262	3.55128e-13	Pro-EC1	Sf3a1
Morf4l2	3.86055e-42	0.345714	0.548	0.414	6.12669e-38	Pro-EC1	Morf4l2
Sgf291	2.63826e-46	0.345674	0.532	0.317	4.18692e-42	Pro-EC1	Sgf29
Sf3b4	1.20403e-15	0.345628	0.487	0.332	1.9108e-11	Pro-EC1	Sf3b4
Zswim6	3.12676e-87	0.345289	0.193	0.266	4.96216e-83	Pro-EC1	Zswim6
Ckap41	1.22711e-70	0.345101	0.567	0.375	1.94742e-66	Pro-EC1	Ckap4
Ap2s11	1.87384e-41	0.344575	0.56	0.431	2.97378e-37	Pro-EC1	Ap2s1
Pds5a	1.5919e-27	0.341202	0.504	0.341	2.52634e-23	Pro-EC1	Pds5a
Bcas2	1.26333e-14	0.340778	0.51	0.397	2.0049e-10	Pro-EC1	Bcas2
Ndufaf3	1.46153e-12	0.340772	0.484	0.35	2.31945e-08	Pro-EC1	Ndufaf3
Gtf2a2	7.1057e-46	0.340296	0.561	0.407	1.12767e-41	Pro-EC1	Gtf2a2
Atp5b1	7.34231e-51	0.339396	0.566	0.419	1.16522e-46	Pro-EC1	Atp5b
Elob	6.07395e-62	0.339153	0.625	0.464	9.63936e-58	Pro-EC1	Elob
Mrfap11	1.08239e-42	0.338925	0.601	0.475	1.71776e-38	Pro-EC1	Mrfap1
2022-09-09	1.73225e-16	0.336159	0.327	0.291	2.74908e-12	Pro-EC1	2022-09-09
Sumo3	2.04399e-22	0.33509	0.529	0.422	3.24381e-18	Pro-EC1	Sumo3
Mlf2	1.93758e-39	0.334929	0.586	0.454	3.07495e-35	Pro-EC1	Mlf2
Psmc2	6.4607e-10	0.334589	0.486	0.397	1.02531e-05	Pro-EC1	Psmc2
Naa40	1.65506e-25	0.334555	0.4	0.199	2.62658e-21	Pro-EC1	Naa40
Eloc1	1.0906e-47	0.334437	0.551	0.399	1.73078e-43	Pro-EC1	Eloc
Rabggtb	1.17359e-11	0.331786	0.34	0.317	1.86248e-07	Pro-EC1	Rabggtb
Gps2	6.53327e-43	0.329619	0.524	0.362	1.03683e-38	Pro-EC1	Gps2
Cct6a1	1.48405e-18	0.32809	0.51	0.422	2.35519e-14	Pro-EC1	Cct6a
Mrps261	5.89828e-13	0.327796	0.475	0.349	9.36056e-09	Pro-EC1	Mrps26
Mad2l1	5.18016e-292	0.327494	0.654	0.1	8.22092e-288	Pro-EC1	Mad2l1
Mrps14	6.10088e-09	0.326925	0.494	0.436	9.68209e-05	Pro-EC1	Mrps14
Papola	3.56491e-21	0.326171	0.514	0.424	5.65751e-17	Pro-EC1	Papola
Sap18	1.4085e-36	0.326072	0.548	0.41	2.23529e-32	Pro-EC1	Sap18
Ddx551	1.31033e-12	0.324659	0.298	0.297	2.0795e-08	Pro-EC1	Ddx55
Cdkn2aipnl1	1.73605e-46	0.322589	0.503	0.284	2.75511e-42	Pro-EC1	Cdkn2aipnl
Mettl9	1.50172e-15	0.321963	0.535	0.435	2.38323e-11	Pro-EC1	Mettl9
Zcchc17	3.5013e-13	0.321766	0.516	0.418	5.55656e-09	Pro-EC1	Zcchc17
Arid1a	9.17718e-23	0.320038	0.49	0.359	1.45642e-18	Pro-EC1	Arid1a
Uqcr101	1.33659e-33	0.320037	0.54	0.427	2.12117e-29	Pro-EC1	Uqcr10
Terf2ip1	1.56411e-45	0.318895	0.279	0.321	2.48224e-41	Pro-EC1	Terf2ip
Pcif1	3.3776e-09	0.318298	0.468	0.358	5.36025e-05	Pro-EC1	Pcif1
U2surp	3.56003e-22	0.316957	0.548	0.441	5.64977e-18	Pro-EC1	U2surp
Med28	7.24582e-15	0.316248	0.508	0.418	1.14991e-10	Pro-EC1	Med28
Emsy	8.40334e-10	0.313844	0.445	0.292	1.33361e-05	Pro-EC1	Emsy
Cnga2	1.73786e-257	0.311636	0.137	0.269	2.75798e-253	Pro-EC1	Cnga2
Naa201	4.57306e-17	0.311121	0.466	0.351	7.25745e-13	Pro-EC1	Naa20
Dkc11	4.67537e-29	0.310036	0.487	0.294	7.41981e-25	Pro-EC1	Dkc1
Cct81	2.25464e-23	0.309109	0.527	0.425	3.57811e-19	Pro-EC1	Cct8
Coq71	1.87626e-37	0.308201	0.507	0.31	2.97762e-33	Pro-EC1	Coq7
Ciapin1	1.48909e-25	0.3073	0.533	0.427	2.36319e-21	Pro-EC1	Ciapin1
Slk	1.33202e-23	0.30712	0.534	0.43	2.11391e-19	Pro-EC1	Slk
Cox7c1	1.94578e-29	0.30709	0.53	0.424	3.08795e-25	Pro-EC1	Cox7c
Ywhab	1.1343e-44	0.306157	0.613	0.479	1.80014e-40	Pro-EC1	Ywhab
Seh1l	2.04856e-16	0.305743	0.401	0.27	3.25106e-12	Pro-EC1	Seh1l
Lin9	2.53509e-75	0.305577	0.494	0.183	4.0232e-71	Pro-EC1	Lin9
Arf1	4.49242e-43	0.304172	0.592	0.465	7.12948e-39	Pro-EC1	Arf1
Tbc1d23	5.36028e-13	0.303251	0.301	0.291	8.50677e-09	Pro-EC1	Tbc1d23
Hist1h4n	7.22513e-27	0.301236	0.407	0.108	1.14663e-22	Pro-EC1	Hist1h4n
Edem1	1.14235e-27	0.299735	0.414	0.245	1.81291e-23	Pro-EC1	Edem1
Arl14ep	2.50114e-24	0.299483	0.193	0.261	3.96931e-20	Pro-EC1	Arl14ep
Pak4	4.83988e-17	0.298805	0.432	0.219	7.68088e-13	Pro-EC1	Pak4
Senp7	3.38547e-43	0.297493	0.22	0.281	5.37274e-39	Pro-EC1	Senp7
Tcea1	1.37224e-16	0.297153	0.507	0.407	2.17774e-12	Pro-EC1	Tcea1
Bcor	1.51734e-07	0.296388	0.273	0.226	0.00240801	Pro-EC1	Bcor
Arhgdia1	3.61118e-47	0.295468	0.617	0.471	5.73094e-43	Pro-EC1	Arhgdia
Lxn1	1.14612e-33	0.295292	0.584	0.463	1.81889e-29	Pro-EC1	Lxn
Ube2m	1.47898e-21	0.295032	0.518	0.413	2.34715e-17	Pro-EC1	Ube2m
Tmem109	8.65848e-60	0.294243	0.573	0.392	1.3741e-55	Pro-EC1	Tmem109
Nr5a21	1.36151e-14	0.293891	0.261	0.258	2.16072e-10	Pro-EC1	Nr5a2
Tubgcp21	5.37858e-10	0.293159	0.407	0.26	8.53581e-06	Pro-EC1	Tubgcp2
Ndufa121	6.95917e-51	0.290766	0.535	0.393	1.10442e-46	Pro-EC1	Ndufa12
Bzw11	7.82758e-17	0.289145	0.539	0.459	1.24224e-12	Pro-EC1	Bzw1
Usp141	5.3755e-52	0.289029	0.553	0.34	8.53091e-48	Pro-EC1	Usp14
Hspa1a	9.00078e-08	0.287998	0.284	0.198	0.00142842	Pro-EC1	Hspa1a
Cox5b	1.92158e-28	0.286707	0.52	0.421	3.04954e-24	Pro-EC1	Cox5b
Gnai3	1.23772e-11	0.284883	0.483	0.361	1.96427e-07	Pro-EC1	Gnai3
Mcm71	6.25553e-161	0.284714	0.599	0.227	9.92753e-157	Pro-EC1	Mcm7
Mrpl121	1.00457e-22	0.28449	0.473	0.367	1.59425e-18	Pro-EC1	Mrpl12
Mdh11	3.4111e-16	0.284096	0.43	0.352	5.41341e-12	Pro-EC1	Mdh1
Psmb6	2.09189e-36	0.284059	0.565	0.442	3.31982e-32	Pro-EC1	Psmb6
Mak161	4.83221e-08	0.284008	0.359	0.314	0.000766871	Pro-EC1	Mak16
Tsn	4.16411e-35	0.282923	0.533	0.409	6.60844e-31	Pro-EC1	Tsn
Eif2s11	4.18055e-11	0.282404	0.486	0.373	6.63453e-07	Pro-EC1	Eif2s1
Vdac2	1.08822e-12	0.278968	0.484	0.407	1.72701e-08	Pro-EC1	Vdac2
Ndufa2	1.01704e-31	0.278721	0.521	0.413	1.61403e-27	Pro-EC1	Ndufa2
Suv39h1	6.81459e-50	0.276472	0.46	0.153	1.08148e-45	Pro-EC1	Suv39h1
Tia1	2.24095e-09	0.275899	0.479	0.385	3.55639e-05	Pro-EC1	Tia1
Prpf40a	4.45122e-14	0.275379	0.488	0.4	7.06409e-10	Pro-EC1	Prpf40a
Atp5j	1.01921e-52	0.273502	0.592	0.455	1.61749e-48	Pro-EC1	Atp5j
4931406C07Rik	1.00239e-42	0.273379	0.21	0.289	1.59079e-38	Pro-EC1	4931406C07Rik
Naxe	1.42892e-08	0.268421	0.483	0.376	0.00022677	Pro-EC1	Naxe
Vdac11	2.67844e-33	0.268019	0.494	0.371	4.25068e-29	Pro-EC1	Vdac1
Pak1ip1	1.24344e-11	0.267292	0.521	0.42	1.97334e-07	Pro-EC1	Pak1ip1
Rassf3	1.72081e-07	0.267158	0.492	0.407	0.00273093	Pro-EC1	Rassf3
Mrpl141	1.55717e-16	0.266745	0.489	0.389	2.47122e-12	Pro-EC1	Mrpl14
Gprin31	4.04032e-26	0.26652	0.257	0.247	6.41199e-22	Pro-EC1	Gprin3
Tra2b	2.22185e-61	0.266143	0.575	0.41	3.52607e-57	Pro-EC1	Tra2b
Sh3bgrl31	5.77012e-56	0.265249	0.622	0.468	9.15718e-52	Pro-EC1	Sh3bgrl3
Ppig	8.49014e-23	0.264333	0.527	0.429	1.34738e-18	Pro-EC1	Ppig
Uqcrb1	1.18782e-26	0.26429	0.547	0.447	1.88507e-22	Pro-EC1	Uqcrb
Ints111	1.5678e-20	0.264175	0.514	0.364	2.4881e-16	Pro-EC1	Ints11
Pole3	1.61819e-23	0.264057	0.5	0.326	2.56806e-19	Pro-EC1	Pole3
R3hdm2	6.77667e-08	0.263794	0.392	0.39	0.00107546	Pro-EC1	R3hdm2
Cnbp1	1.84333e-19	0.263751	0.523	0.439	2.92536e-15	Pro-EC1	Cnbp
Zbed3	8.79617e-10	0.262453	0.435	0.285	1.39595e-05	Pro-EC1	Zbed3
Cct71	8.92722e-26	0.26226	0.55	0.451	1.41675e-21	Pro-EC1	Cct7
Ndufv1	1.05809e-10	0.261715	0.464	0.385	1.67919e-06	Pro-EC1	Ndufv1
Hras1	1.42909e-24	0.261553	0.586	0.482	2.26796e-20	Pro-EC1	Hras
Wasf21	1.55658e-27	0.261063	0.622	0.522	2.47029e-23	Pro-EC1	Wasf2
Mrps18c	9.69486e-24	0.26099	0.526	0.383	1.53857e-19	Pro-EC1	Mrps18c
Mrpl241	9.84317e-19	0.260854	0.5	0.377	1.56211e-14	Pro-EC1	Mrpl24
Dhx291	1.373e-11	0.260262	0.251	0.239	2.17895e-07	Pro-EC1	Dhx29
Zfp4491	1.34218e-132	0.25885	0.178	0.286	2.13004e-128	Pro-EC1	Zfp449
Gm16740	3.86044e-18	0.25731	0.225	0.269	6.12651e-14	Pro-EC1	Gm16740
Prpf31	6.05142e-30	0.256566	0.468	0.285	9.60361e-26	Pro-EC1	Prpf31
Snx3	5.50945e-42	0.256415	0.63	0.497	8.7435e-38	Pro-EC1	Snx3
Strap	3.82979e-31	0.256312	0.526	0.384	6.07787e-27	Pro-EC1	Strap
Rpa21	5.95167e-101	0.255237	0.545	0.207	9.44531e-97	Pro-EC1	Rpa2
1700025G04Rik	5.72641e-31	0.25494	0.556	0.401	9.08781e-27	Pro-EC1	1700025G04Rik
Eif1ax	1.93871e-15	0.2547	0.483	0.37	3.07673e-11	Pro-EC1	Eif1ax
Aimp21	4.64699e-32	0.25313	0.464	0.243	7.37477e-28	Pro-EC1	Aimp2
Cyc11	1.67149e-21	0.252952	0.49	0.401	2.65266e-17	Pro-EC1	Cyc1
Hspb11	5.70197e-79	0.252478	0.235	0.399	9.04903e-75	Pro-EC1	Hspb1
Pabpn1	1.03542e-24	0.252343	0.549	0.444	1.64321e-20	Pro-EC1	Pabpn1
Abcf1	9.83962e-27	0.250515	0.538	0.433	1.56155e-22	Pro-EC1	Abcf1

## Sheet: GO of Pro-EC1
Enrichment FDR	nGenes	Pathway Genes	Fold Enrichment	Pathway	URL	Genes
1.48552e-86	178	1648	5.69589	Cell cycle	http://amigo.geneontology.org/amigo/term/GO:0007049	Cdc45 Rpa1 Mapk7 Uxt Ube2c Tubb6 Tubb5 Spag5 Dbf4 Kif20a Syce2 Spc25 Mcm5 Cdc20 Pola1 Gmnn Rassf1 Kif11 Ehmt2 Ncapg Birc5 Mybl2 Calm3 Ubb Fbxo5 Cdk1 E2f7 Fzr1 Mrnip Pttg1 Ska2 Pimreg Aurkb Myh10 Top2a Vrk1 Trip13 Cenpk Ska3 Esco2 Bora Haus4 Rad21 Nde1 Tuba1b Racgap1 Cdca3 Cenpq Sgo1 Ndc80 Kifc5b Cep192 Lmnb1 Incenp Fen1 Cdca5 Kif20b Cep55 Apex2 Jade1 Stag2 Terf1 Sgo2a Mcm6 Cenpf Nek2 Nuf2 Abl1 Sa…
4.73329e-81	145	1079	7.08672	Cell cycle process	http://amigo.geneontology.org/amigo/term/GO:0022402	Cdc45 Uxt Ube2c Tubb5 Spag5 Dbf4 Kif20a Syce2 Spc25 Mcm5 Cdc20 Pola1 Gmnn Kif11 Ehmt2 Ncapg Birc5 Mybl2 Calm3 Ubb Fbxo5 Cdk1 E2f7 Fzr1 Mrnip Pttg1 Aurkb Myh10 Top2a Trip13 Cenpk Esco2 Bora Haus4 Rad21 Nde1 Racgap1 Cenpq Sgo1 Ndc80 Kifc5b Cep192 Lmnb1 Incenp Fen1 Cdca5 Kif20b Cep55 Jade1 Stag2 Terf1 Sgo2a Mcm6 Cenpf Nek2 Nuf2 Sapcd2 Kif18a Nusap1 Rad51 Knl1 Cdc25b Knstrn Bub1 Bcl2l11 Tpx2 Aurka Fa…
2.85832e-79	128	810	8.33342	Mitotic cell cycle	http://amigo.geneontology.org/amigo/term/GO:0000278	Cdc45 Ube2c Tubb6 Tubb5 Spag5 Dbf4 Kif20a Spc25 Cdc20 Pola1 Kif11 Ncapg Birc5 Mybl2 Calm3 Fbxo5 Cdk1 E2f7 Mrnip Pttg1 Ska2 Aurkb Myh10 Trip13 Cenpk Ska3 Bora Rad21 Nde1 Tuba1b Racgap1 Sgo1 Ndc80 Kifc5b Cep192 Lmnb1 Incenp Cdca5 Kif20b Cep55 Jade1 Stag2 Sgo2a Mcm6 Cenpf Nek2 Nuf2 Abl1 Sapcd2 Kif18a Nusap1 Rad51 Cdc25b Knstrn Bub1 Tpx2 Aurka Ccna2 Cks1b Iqgap3 Smc2 Anp32b Cdkn2c Kif2c Nasp Stil Stm…
6.25093e-74	114	663	9.06755	Mitotic cell cycle process	http://amigo.geneontology.org/amigo/term/GO:1903047	Cdc45 Ube2c Spag5 Dbf4 Kif20a Spc25 Cdc20 Pola1 Kif11 Ncapg Birc5 Mybl2 Calm3 Fbxo5 Cdk1 E2f7 Mrnip Pttg1 Aurkb Myh10 Trip13 Cenpk Bora Rad21 Nde1 Racgap1 Sgo1 Ndc80 Kifc5b Cep192 Lmnb1 Incenp Cdca5 Kif20b Cep55 Jade1 Stag2 Sgo2a Mcm6 Cenpf Nek2 Nuf2 Sapcd2 Kif18a Nusap1 Rad51 Cdc25b Knstrn Bub1 Tpx2 Aurka Ccna2 Cks1b Iqgap3 Smc2 Anp32b Cdkn2c Kif2c Nasp Stil Stmn1 Cdca8 Rcc1 Miip Cenpa Cdc7 Kntc…
1.22658e-66	102	578	9.30617	Cell division	http://amigo.geneontology.org/amigo/term/GO:0051301	Ube2c Spag5 Kif20a Syce2 Hdgf Spc25 Cdc20 Kif11 Ncapg Birc5 Calm3 Fbxo5 Cdk1 E2f7 Fzr1 Pttg1 Ska2 Pimreg Aurkb Myh10 Top2a Vrk1 Ska3 Bora Haus4 Rad21 Nde1 Racgap1 Cdca3 Sgo1 Ndc80 Incenp Cdca5 Kif20b Cep55 Stag2 Terf1 Sgo2a Nek2 Nuf2 Sapcd2 Nusap1 Knl1 Cdc25b Knstrn Tpx2 Aurka Fam83d Ccna2 Cks1b Pmf1 Smc2 Kif2c Stmn1 Cdca8 Rcc1 Cenpa Cdc7 Kntc1 Ran Cit Blm Plk1 Ccsap Ccnb2 Kif23 Tipin Cntrob Reep…
1.57638e-61	79	329	12.6628	Chromosome segregation	http://amigo.geneontology.org/amigo/term/GO:0007059	Ube2c Spag5 Syce2 Spc25 Cdc20 Ehmt2 Ncapg Birc5 Fbxo5 Pttg1 Ska2 Smc6 Aurkb Top2a Trip13 Cenpk Ska3 Esco2 Rad21 Nde1 Racgap1 Cenpq Sgo1 Ndc80 Cep192 Incenp Fen1 Cdca5 Stag2 Terf1 Sgo2a Cenpf Nek2 Nuf2 Kif18a Nusap1 Knl1 Knstrn Bub1 Fam83d Pmf1 Smc2 Kif2c Cdca8 Rcc1 Kntc1 Ran Kif22 Plk1 Mki67 Cenpn Kif23 Kif4 Smc4 Ncaph Ncapd3 Tubg1 Nup37 Zcwpw1 Rmi2 Ncapd2 Prc1 Cdk5rap2 Bub1b Mis12 Ccnb1 Kif14 Nc…
1.94607e-57	112	897	6.58452	Chromosome organization	http://amigo.geneontology.org/amigo/term/GO:0051276	Rpa1 Ube2c Spag5 Brd8 Syce2 Ruvbl2 Dnmt1 Mcm5 Asf1b Trim28 Cdc20 Ehmt2 Hmgb3 Ncapg H3f3b Birc5 Fbxo5 Cdk1 Pttg1 Smc6 0610010K14Rik Aurkb Top2a Dek Cenpp Trip13 Cenpk Esco2 Rad21 Rfc4 Racgap1 Sgo1 Ndc80 Cep192 Incenp Fen1 Cdca5 Stag2 Terf1 Sgo2a Ptma Mcm6 Nucks1 Nek2 Suv39h2 Nuf2 Abl1 Hat1 Kif18a Nusap1 Rad51 Knstrn Bub1 Smc2 Anp32b Kif2c Nasp Hp1bp3 Cdca8 Cenpa Rfc5 Kntc1 Ran Ezh2 Blm Kif22 Plk1 …
1.59687e-53	80	426	9.90328	Nuclear division	http://amigo.geneontology.org/amigo/term/GO:0000280	Ube2c Spag5 Syce2 Cdc20 Kif11 Ehmt2 Ncapg Birc5 Mybl2 Ubb Fbxo5 Fzr1 Pttg1 Aurkb Top2a Trip13 Cenpk Bora Rad21 Nde1 Racgap1 Sgo1 Ndc80 Kifc5b Cep192 Incenp Cdca5 Kif20b Stag2 Terf1 Sgo2a Nek2 Nuf2 Kif18a Nusap1 Rad51 Cdc25b Knstrn Bub1 Bcl2l11 Tpx2 Aurka Smc2 Kif2c Cdca8 Rcc1 Kntc1 Ran Kif22 Plk1 Mki67 Ccsap Ccnb2 Kif23 Reep4 Aspm Kif4 Smc4 Ncaph Ncapd3 Tubg1 Fignl1 Zcwpw1 Ncapd2 Prc1 Cdk5rap2 Bu…
1.66376e-51	66	270	12.8908	Mitotic nuclear division	http://amigo.geneontology.org/amigo/term/GO:0140014	Ube2c Spag5 Cdc20 Kif11 Ncapg Birc5 Mybl2 Fbxo5 Pttg1 Aurkb Trip13 Cenpk Bora Rad21 Nde1 Racgap1 Sgo1 Ndc80 Kifc5b Cep192 Incenp Cdca5 Kif20b Stag2 Sgo2a Nek2 Nuf2 Kif18a Nusap1 Knstrn Bub1 Tpx2 Aurka Smc2 Kif2c Cdca8 Rcc1 Kntc1 Ran Kif22 Plk1 Mki67 Ccsap Kif23 Reep4 Kif4 Smc4 Ncaph Ncapd3 Tubg1 Ncapd2 Prc1 Cdk5rap2 Bub1b Mis12 Ccnb1 Kif14 Ncapg2 Cenpe Gen1 Espl1 Ube2s Bub3 Spdl1 Kifc1 Nup62
1.77154e-50	57	185	16.2481	Sister chromatid segregation	http://amigo.geneontology.org/amigo/term/GO:0000819	Ube2c Spag5 Cdc20 Ncapg Birc5 Fbxo5 Pttg1 Aurkb Top2a Trip13 Cenpk Esco2 Rad21 Racgap1 Sgo1 Ndc80 Cep192 Incenp Fen1 Cdca5 Stag2 Sgo2a Nek2 Nuf2 Kif18a Nusap1 Knstrn Bub1 Smc2 Kif2c Cdca8 Kntc1 Ran Kif22 Plk1 Kif23 Kif4 Smc4 Ncaph Ncapd3 Tubg1 Rmi2 Ncapd2 Prc1 Cdk5rap2 Bub1b Mis12 Ccnb1 Kif14 Ncapg2 Cenpe Gen1 Espl1 Bub3 Spdl1 Kifc1 Nup62
2.66609e-50	65	270	12.6954	Nuclear chromosome segregation	http://amigo.geneontology.org/amigo/term/GO:0098813	Ube2c Spag5 Syce2 Cdc20 Ehmt2 Ncapg Birc5 Fbxo5 Pttg1 Aurkb Top2a Trip13 Cenpk Esco2 Rad21 Racgap1 Cenpq Sgo1 Ndc80 Cep192 Incenp Fen1 Cdca5 Stag2 Terf1 Sgo2a Cenpf Nek2 Nuf2 Kif18a Nusap1 Knl1 Knstrn Bub1 Fam83d Smc2 Kif2c Cdca8 Kntc1 Ran Kif22 Plk1 Kif23 Kif4 Smc4 Ncaph Ncapd3 Tubg1 Zcwpw1 Rmi2 Ncapd2 Prc1 Cdk5rap2 Bub1b Mis12 Ccnb1 Kif14 Ncapg2 Cenpe Gen1 Espl1 Bub3 Spdl1 Kifc1 Nup62
7.19233e-50	80	475	8.88167	Organelle fission	http://amigo.geneontology.org/amigo/term/GO:0048285	Ube2c Spag5 Syce2 Cdc20 Kif11 Ehmt2 Ncapg Birc5 Mybl2 Ubb Fbxo5 Fzr1 Pttg1 Aurkb Top2a Trip13 Cenpk Bora Rad21 Nde1 Racgap1 Sgo1 Ndc80 Kifc5b Cep192 Incenp Cdca5 Kif20b Stag2 Terf1 Sgo2a Nek2 Nuf2 Kif18a Nusap1 Rad51 Cdc25b Knstrn Bub1 Bcl2l11 Tpx2 Aurka Smc2 Kif2c Cdca8 Rcc1 Kntc1 Ran Kif22 Plk1 Mki67 Ccsap Ccnb2 Kif23 Reep4 Aspm Kif4 Smc4 Ncaph Ncapd3 Tubg1 Fignl1 Zcwpw1 Ncapd2 Prc1 Cdk5rap2 Bu…
8.01199e-48	52	157	17.4663	Mitotic sister chromatid segregation	http://amigo.geneontology.org/amigo/term/GO:0000070	Ube2c Spag5 Cdc20 Ncapg Birc5 Fbxo5 Pttg1 Aurkb Trip13 Cenpk Rad21 Racgap1 Sgo1 Ndc80 Cep192 Incenp Cdca5 Sgo2a Nek2 Nuf2 Kif18a Nusap1 Knstrn Bub1 Smc2 Kif2c Cdca8 Kntc1 Ran Kif22 Plk1 Kif23 Kif4 Smc4 Ncaph Ncapd3 Tubg1 Ncapd2 Prc1 Cdk5rap2 Bub1b Mis12 Ccnb1 Kif14 Ncapg2 Cenpe Gen1 Espl1 Bub3 Spdl1 Kifc1 Nup62
9.47419e-48	196	3553	2.9091	Organelle organization	http://amigo.geneontology.org/amigo/term/GO:0006996	Rpa1 Uxt Ube2c Tubb6 Tubb5 Spag5 Timm50 Brd8 Kif20a Syce2 Ruvbl2 Dnmt1 Spc25 Mcm5 Asf1b Trim28 Cdc20 Lnpk Rassf1 Kif11 Ehmt2 Hmgb3 Ncapg H3f3b Birc5 Mybl2 Calm3 Ubb Fbxo5 Cdk1 Srgn Fzr1 Pttg1 Dynll2 Ska2 Smc6 0610010K14Rik Aurkb Myh10 Top2a Vrk1 Dek Cenpp Trip13 Cenpk Ska3 Diaph3 Esco2 Bora Haus4 Rad21 Nde1 Rfc4 Tuba1b Racgap1 Sgo1 Ndc80 Kifc5b Cep192 Incenp Fen1 Cdca5 Kif20b Stag2 Terf1 Sgo2a Pt…
3.59184e-38	77	618	6.57053	Microtubule cytoskeleton organization	http://amigo.geneontology.org/amigo/term/GO:0000226	Uxt Tubb6 Tubb5 Spag5 Kif20a Spc25 Cdc20 Rassf1 Kif11 Birc5 Mybl2 Fbxo5 Ska2 Aurkb Ska3 Bora Haus4 Nde1 Tuba1b Racgap1 Sgo1 Ndc80 Kifc5b Cep192 Incenp Stag2 Nek2 Nuf2 Abl1 Sapcd2 Kif18a Nusap1 Knstrn Tpx2 Aurka Kif24 Kif2c Stil Stmn1 Rcc1 Crmp1 Cenpa Plk1 Ccsap Ccnb2 Mns1 Kif23 Cntrob Aspm Kif4 Tubg1 Haus8 Fignl1 Tubb4b Tacc3 Cep250 Prc1 Cdk5rap2 Pclaf Ckap5 Crocc Ccnb1 Tuba1c Cenph Cenpe Gen1 Ez…
1.99516e-37	75	596	6.63611	Regulation of cell cycle process	http://amigo.geneontology.org/amigo/term/GO:0010564	Ube2c Spag5 Dbf4 Kif20a Cdc20 Kif11 Birc5 Calm3 Fbxo5 Cdk1 E2f7 Fzr1 Mrnip Pttg1 Aurkb Trip13 Bora Rad21 Racgap1 Ndc80 Cep192 Lmnb1 Incenp Fen1 Cdca5 Kif20b Jade1 Sgo2a Cenpf Nek2 Nusap1 Cdc25b Knstrn Bub1 Tpx2 Aurka Fam83d Anp32b Stil Rcc1 Miip Cdc7 Kntc1 Cit Ezh2 Blm Plk1 Mki67 Ccsap Kif23 Tipin Zwilch Rfwd3 Tubg1 Calm2 Rmi2 Cep250 Tfdp1 Prc1 Cdk5rap2 Bub1b Ccnb1 Kif14 Clspn Cenpe E2f8 Gen1 Tci…
5.66147e-37	89	889	5.27943	Regulation of cell cycle	http://amigo.geneontology.org/amigo/term/GO:0051726	Ube2c Spag5 Dbf4 Kif20a Cdc20 Gmnn Kif11 Birc5 Calm3 Fbxo5 Cdk1 E2f7 Fzr1 Mrnip Pttg1 Aurkb Trip13 Bora Rad21 Racgap1 Ndc80 Cep192 Lmnb1 Incenp Fen1 Cdca5 Kif20b Jade1 Sgo2a Cenpf Nek2 Abl1 Nusap1 Cdc25b Knstrn Bub1 Bcl2l11 Tpx2 Aurka Fam83d Ccna2 Cks1b Anp32b Cdkn2c Stil Rcc1 Miip Cdc7 Kntc1 Cit Actb Ezh2 Blm Plk1 Mki67 Ccsap Ccnb2 Kif23 Tipin Zwilch Rfwd3 Aspm Tubg1 Fignl1 Calm2 Rmi2 Cep250 Tfd…
2.11543e-34	86	891	5.09002	Microtubule-based process	http://amigo.geneontology.org/amigo/term/GO:0007017	Uxt Tubb6 Tubb5 Spag5 Kif20a Spc25 Cdc20 Rassf1 Kif11 Birc5 Mybl2 Ubb Fbxo5 Dynll2 Ska2 Aurkb Ska3 Bora Haus4 Nde1 Tuba1b Racgap1 Sgo1 Ndc80 Kifc5b Cep192 Incenp Kif20b Stag2 Nek2 Nuf2 Abl1 Sapcd2 Ssna1 Kif18a Nusap1 Knstrn Tpx2 Aurka Kif24 Kif2c Stil Stmn1 Rcc1 Crmp1 Cenpa Kif22 Plk1 Vbp1 Ccsap Ccnb2 Mns1 Kif23 Cntrob Aspm Kif4 Tubg1 Haus8 Fignl1 Tubb4b Kif15 Tacc3 Cep250 Prc1 Cdk5rap2 Nphp4 Pcl…
5.78574e-34	44	179	12.9628	Spindle organization	http://amigo.geneontology.org/amigo/term/GO:0007051	Tubb5 Spag5 Spc25 Cdc20 Kif11 Mybl2 Fbxo5 Aurkb Bora Haus4 Racgap1 Ndc80 Kifc5b Cep192 Incenp Stag2 Nek2 Nuf2 Knstrn Tpx2 Aurka Stil Stmn1 Rcc1 Plk1 Ccsap Ccnb2 Kif23 Aspm Kif4 Tubg1 Haus8 Tacc3 Prc1 Ckap5 Ccnb1 Cenph Cenpe Ezr Espl1 Cenpj Kifc1 Haus3 Nup62
2.34584e-29	37	142	13.7408	Microtubule cytoskeleton organization involved in mitosis	http://amigo.geneontology.org/amigo/term/GO:1902850	Spc25 Cdc20 Kif11 Mybl2 Aurkb Bora Nde1 Racgap1 Ndc80 Kifc5b Cep192 Stag2 Nek2 Nuf2 Sapcd2 Nusap1 Tpx2 Aurka Stil Stmn1 Rcc1 Cenpa Plk1 Ccsap Kif23 Kif4 Tubg1 Tacc3 Prc1 Cdk5rap2 Ccnb1 Cenph Cenpe Spdl1 Kifc1 Dynlt1f Nup62
1.72109e-26	44	262	8.85625	DNA conformation change	http://amigo.geneontology.org/amigo/term/GO:0071103	Rpa1 Ruvbl2 Mcm5 Asf1b Hmgb3 Ncapg H3f3b Cdk1 Smc6 Top2a Cenpp Rfc4 Incenp Cdca5 Mcm6 Abl1 Hat1 Nusap1 Rad51 Smc2 Anp32b Nasp Hp1bp3 Rfc5 Blm Rfc3 Smc4 Ncaph Ncapd3 Ncapd2 Pif1 Ccnb1 Ncapg2 Nav2 Hmgb2 Rbbp4 Nap1l1 H2ac19 Hmgb1 H2bc22 Oip5 H1f0 H3c7 H2bc18
9.17926e-26	50	370	7.12634	Mitotic cell cycle phase transition	http://amigo.geneontology.org/amigo/term/GO:0044772	Ube2c Dbf4 Birc5 Calm3 Fbxo5 Cdk1 E2f7 Mrnip Aurkb Trip13 Rad21 Ndc80 Cep192 Lmnb1 Cdca5 Jade1 Cenpf Cdc25b Bub1 Ccna2 Cks1b Iqgap3 Anp32b Cdkn2c Nasp Rcc1 Miip Cdc7 Kntc1 Ezh2 Blm Plk1 Ccnb2 Rfwd3 Calm2 Tfdp1 Cdk5rap2 Bub1b Ccnb1 Kif14 Clspn Cenpe Gen1 Skp2 Ube2s Cks2 Bub3 Spdl1 Ccnf Cdkn2d
2.81275e-25	54	452	6.30019	Cell cycle phase transition	http://amigo.geneontology.org/amigo/term/GO:0044770	Ube2c Dbf4 Birc5 Calm3 Fbxo5 Cdk1 E2f7 Mrnip Aurkb Trip13 Rad21 Ndc80 Cep192 Lmnb1 Cdca5 Jade1 Cenpf Cdc25b Bub1 Fam83d Ccna2 Cks1b Iqgap3 Anp32b Cdkn2c Nasp Rcc1 Miip Cdc7 Kntc1 Ezh2 Blm Plk1 Ccnb2 Tipin Zwilch Rfwd3 Calm2 Tfdp1 Cdk5rap2 Bub1b Ccnb1 Kif14 Clspn Cenpe Gen1 Skp2 Tcim Ube2s Cks2 Bub3 Spdl1 Ccnf Cdkn2d
8.80556e-24	30	114	13.8776	Mitotic spindle organization	http://amigo.geneontology.org/amigo/term/GO:0007052	Spc25 Cdc20 Kif11 Mybl2 Aurkb Bora Racgap1 Ndc80 Kifc5b Cep192 Stag2 Nek2 Nuf2 Tpx2 Aurka Stil Stmn1 Rcc1 Plk1 Ccsap Kif23 Kif4 Tubg1 Tacc3 Prc1 Ccnb1 Cenph Cenpe Kifc1 Nup62
1.5416e-22	49	416	6.21157	Regulation of mitotic cell cycle	http://amigo.geneontology.org/amigo/term/GO:0007346	Ube2c Dbf4 Birc5 Fbxo5 Cdk1 E2f7 Mrnip Aurkb Trip13 Bora Rad21 Ndc80 Cep192 Lmnb1 Cdca5 Kif20b Jade1 Cenpf Abl1 Nusap1 Cdc25b Bub1 Cks1b Anp32b Rcc1 Miip Cdc7 Kntc1 Ezh2 Blm Plk1 Mki67 Tipin Zwilch Rfwd3 Tubg1 Tfdp1 Cdk5rap2 Bub1b Ccnb1 Kif14 Clspn Cenpe Gen1 Cks2 Hmgb1 Bub3 Spdl1 Nup62
1.89417e-22	39	246	8.36042	DNA replication	http://amigo.geneontology.org/amigo/term/GO:0006260	Cdc45 Rpa1 Dbf4 Mcm5 Pola1 Gmnn Faf1 Ehmt2 Fbxo5 Rev3l Cdk1 E2f7 Rrm2 Esco2 Rrm2b Rfc4 Fen1 Terf1 Mcm6 Nucks1 Rad51 Ccna2 Nasp Cdc7 Rfc5 Blm Pold3 Rrm1 Rbbp7 Tipin Rfwd3 Rfc3 Supt16 Rmi2 Pclaf Pif1 E2f8 Gen1 Rbbp4
1.2331e-21	45	361	6.57361	Non-membrane-bounded organelle assembly	http://amigo.geneontology.org/amigo/term/GO:0140694	Tubb5 Spag5 Cdc20 Kif11 Mybl2 Fbxo5 Aurkb Myh10 Cenpk Haus4 Racgap1 Ndc80 Kifc5b Cep192 Incenp Stag2 Nek2 Tpx2 Aurka Stil Rcc1 Cenpa Plk1 Cenpn Ccsap Ddx6 Ccnb2 Kif23 Cntrob Aspm Lsm3 Kif4 Haus8 Prc1 Cdk5rap2 Mis12 Cenph Cenpe Ezr Cenpj Myoz1 Cenpw Kifc1 Haus3 Nup62
1.23903e-21	28	111	13.3025	Spindle assembly	http://amigo.geneontology.org/amigo/term/GO:0051225	Tubb5 Spag5 Cdc20 Kif11 Mybl2 Fbxo5 Aurkb Haus4 Racgap1 Ndc80 Kifc5b Cep192 Incenp Stag2 Nek2 Tpx2 Aurka Rcc1 Plk1 Ccsap Ccnb2 Kif23 Aspm Kif4 Haus8 Prc1 Kifc1 Haus3
1.86617e-21	87	1385	3.31259	Cytoskeleton organization	http://amigo.geneontology.org/amigo/term/GO:0007010	Uxt Tubb6 Tubb5 Spag5 Kif20a Spc25 Cdc20 Rassf1 Kif11 Birc5 Mybl2 Fbxo5 Ska2 Aurkb Myh10 Ska3 Diaph3 Bora Haus4 Nde1 Tuba1b Racgap1 Sgo1 Ndc80 Kifc5b Cep192 Incenp Stag2 Nek2 Nuf2 Abl1 Sapcd2 Kif18a Nusap1 Knstrn Tpx2 Aurka Iqgap3 Kif24 Kif2c Stil Stmn1 Rcc1 Crmp1 Cenpa Ran Actb Cald1 Plk1 Tpm4 Ccsap Ccnb2 Mns1 Kif23 Cntrob Aspm Kif4 Tubg1 Haus8 Fignl1 Tubb4b Anln Tacc3 Cep250 Prc1 Cdk5rap2 Pclaf…
2.73222e-20	50	490	5.38112	DNA repair	http://amigo.geneontology.org/amigo/term/GO:0006281	Cdc45 Rpa1 Ruvbl2 Mcm5 Trim28 Pola1 Rev3l Fzr1 Mrnip Pttg1 Smc6 Dek Trip13 Esco2 Rrm2b Rad21 Rfc4 Fen1 Cdca5 Apex2 Mcm6 Nucks1 Abl1 Rad51 Smc2 Usp1 Cdc7 Rfc5 Blm Kif22 Nsmce1 Cgas Rfwd3 Rfc3 Smc4 Parpbp Fignl1 Supt16 Zcwpw1 Rmi2 Fanci Neil3 Pclaf Nsmce4a Pif1 Clspn Gen1 Nsd2 Hmgb1 Cdkn2d

## Sheet: Pro-EC2
	p_val	avg_log2FC	pct.1	pct.2	p_val_adj	cluster	gene
Rnf20	1.91649e-11	10.484	0.485	0.359	3.04146e-07	Pro-EC2	Rnf20
Inppl1	4.40908e-11	8.56276	0.243	0.27	6.99722e-07	Pro-EC2	Inppl1
Plgrkt	8.52139e-10	8.52819	0.332	0.433	1.35234e-05	Pro-EC2	Plgrkt
Cdc25c	7.82173e-79	6.58445	0.511	0.08	1.24131e-74	Pro-EC2	Cdc25c
Unc45a	1.07607e-07	6.49066	0.36	0.27	0.00170772	Pro-EC2	Unc45a
Hist1h2br	6.42792e-57	6.45068	0.518	0.148	1.02011e-52	Pro-EC2	Hist1h2br
Ecsit	1.62026e-10	6.23585	0.38	0.259	2.57136e-06	Pro-EC2	Ecsit
Hist1h2bc	7.80501e-144	6.2204	0.738	0.206	1.23865e-139	Pro-EC2	Hist1h2bc
Dlgap51	2.03522e-50	6.21289	0.446	0.111	3.22989e-46	Pro-EC2	Dlgap5
Rnf125	7.49261e-10	6.12519	0.348	0.396	1.18908e-05	Pro-EC2	Rnf125
Ppp2r5d	2.44403e-37	6.02244	0.522	0.264	3.87868e-33	Pro-EC2	Ppp2r5d
Hist1h4i	3.77992e-44	5.99921	0.556	0.163	5.99873e-40	Pro-EC2	Hist1h4i
Cep891	1.89862e-33	5.65614	0.458	0.152	3.01311e-29	Pro-EC2	Cep89
Uros	8.05546e-12	5.34307	0.273	0.181	1.2784e-07	Pro-EC2	Uros
Npl	1.75513e-12	5.30705	0.342	0.158	2.7854e-08	Pro-EC2	Npl
Mettl15	1.93201e-09	5.08228	0.32	0.25	3.0661e-05	Pro-EC2	Mettl15
Gm221461	2.40533e-22	5.03701	0.391	0.227	3.81726e-18	Pro-EC2	Gm22146
Ccnb21	2.16775e-273	4.91213	0.877	0.13	3.44021e-269	Pro-EC2	Ccnb2
Gpsm21	7.11301e-17	4.86039	0.348	0.088	1.12883e-12	Pro-EC2	Gpsm2
Tmem163	1.83421e-105	4.82388	0.424	0.024	2.91089e-101	Pro-EC2	Tmem163
Cdkn31	2.08931e-158	4.75129	0.677	0.099	3.31574e-154	Pro-EC2	Cdkn3
Gm16638	2.92121e-10	4.57638	0.158	0.311	4.63596e-06	Pro-EC2	Gm16638
Gm13610	8.6268e-72	4.55912	0.435	0.038	1.36907e-67	Pro-EC2	Gm13610
Fanci1	2.03557e-20	4.52458	0.391	0.142	3.23045e-16	Pro-EC2	Fanci
Hmgn51	2.09846e-34	4.43618	0.571	0.275	3.33026e-30	Pro-EC2	Hmgn5
Gm45885	1.60569e-26	4.39674	0.383	0.152	2.54822e-22	Pro-EC2	Gm45885
Pdp1	2.6757e-16	4.24951	0.155	0.267	4.24634e-12	Pro-EC2	Pdp1
Ruvbl1	2.59688e-11	4.17033	0.495	0.352	4.12125e-07	Pro-EC2	Ruvbl1
4921511C10Rik	7.93781e-84	4.05318	0.455	0.114	1.25973e-79	Pro-EC2	4921511C10Rik
Gyg	4.19433e-20	4.02042	0.207	0.312	6.6564e-16	Pro-EC2	Gyg
Card6	4.58513e-08	4.01634	0.329	0.236	0.00072766	Pro-EC2	Card6
Ucp3	9.13903e-17	4.01399	0.467	0.339	1.45036e-12	Pro-EC2	Ucp3
Hist1h3f1	1.64723e-12	4.01082	0.279	0.146	2.61415e-08	Pro-EC2	Hist1h3f
Trim251	2.38188e-10	3.99715	0.461	0.324	3.78004e-06	Pro-EC2	Trim25
Hist1h1c	1.98254e-102	3.9763	0.686	0.281	3.1463e-98	Pro-EC2	Hist1h1c
Dnaic1	1.91915e-41	3.95514	0.469	0.17	3.04569e-37	Pro-EC2	Dnaic1
Faap24	5.85878e-19	3.95422	0.378	0.185	9.29788e-15	Pro-EC2	Faap24
Cdca31	4.72256e-85	3.92093	0.57	0.129	7.4947e-81	Pro-EC2	Cdca3
4930578M01Rik	9.40982e-29	3.89251	0.375	0.177	1.49334e-24	Pro-EC2	4930578M01Rik
2810001G20Rik	8.31442e-26	3.85956	0.469	0.254	1.3195e-21	Pro-EC2	2810001G20Rik
Homer2	5.58805e-30	3.82561	0.338	0.147	8.86823e-26	Pro-EC2	Homer2
Cenpe1	2.01128e-140	3.80254	0.678	0.129	3.1919e-136	Pro-EC2	Cenpe
Hoxa41	3.92832e-08	3.77498	0.156	0.291	0.000623425	Pro-EC2	Hoxa4
Gm15892	1.34211e-15	3.75418	0.34	0.13	2.12992e-11	Pro-EC2	Gm15892
Tesmin	1.20082e-94	3.74153	0.484	0.088	1.90569e-90	Pro-EC2	Tesmin
2310034O05Rik	1.05836e-61	3.73443	0.401	0.072	1.67962e-57	Pro-EC2	2310034O05Rik
Cks1brt	6.35377e-24	3.71854	0.308	0.071	1.00834e-19	Pro-EC2	Cks1brt
Vip	6.79365e-51	3.6766	0.409	0.135	1.07815e-46	Pro-EC2	Vip
Tma16	1.57562e-12	3.59538	0.361	0.246	2.50051e-08	Pro-EC2	Tma16
Rdh121	2.99179e-43	3.59397	0.455	0.146	4.74798e-39	Pro-EC2	Rdh12
Mob3c	5.89087e-09	3.56655	0.178	0.287	9.34882e-05	Pro-EC2	Mob3c
B3gntl11	7.79998e-20	3.54304	0.364	0.238	1.23786e-15	Pro-EC2	B3gntl1
Gm43566	1.07523e-10	3.51119	0.338	0.195	1.70639e-06	Pro-EC2	Gm43566
Gm130751	9.08679e-20	3.46653	0.377	0.174	1.44207e-15	Pro-EC2	Gm13075
Dgat2	7.03798e-21	3.45295	0.38	0.138	1.11693e-16	Pro-EC2	Dgat2
Kif20a1	1.17348e-54	3.43605	0.495	0.092	1.86231e-50	Pro-EC2	Kif20a
Ckap51	2.27123e-22	3.43494	0.475	0.26	3.60444e-18	Pro-EC2	Ckap5
Gm10827	5.08413e-21	3.38936	0.286	0.125	8.06851e-17	Pro-EC2	Gm10827
A730071L15Rik	9.02897e-44	3.38295	0.36	0.079	1.4329e-39	Pro-EC2	A730071L15Rik
Gm50087	1.35304e-98	3.36033	0.455	0.062	2.14727e-94	Pro-EC2	Gm50087
AI429214	1.77882e-17	3.35871	0.345	0.206	2.82298e-13	Pro-EC2	AI429214
Cct6b	1.01786e-23	3.35654	0.354	0.106	1.61535e-19	Pro-EC2	Cct6b
Rtkn2	7.80681e-08	3.35426	0.256	0.099	0.00123894	Pro-EC2	Rtkn2
Hist1h2be1	2.31536e-08	3.35403	0.349	0.21	0.000367447	Pro-EC2	Hist1h2be
Dynll11	1.9838e-227	3.34557	0.904	0.457	3.14829e-223	Pro-EC2	Dynll1
Frzb	1.45801e-54	3.29658	0.378	0.071	2.31387e-50	Pro-EC2	Frzb
Racgap11	1.14444e-116	3.29	0.652	0.153	1.81622e-112	Pro-EC2	Racgap1
4930517E14Rik	6.88011e-15	3.28548	0.387	0.159	1.09187e-10	Pro-EC2	4930517E14Rik
Hist1h2bl	1.33812e-47	3.25348	0.323	0.076	2.1236e-43	Pro-EC2	Hist1h2bl
Hist1h2ag1	4.71764e-20	3.25279	0.446	0.149	7.48689e-16	Pro-EC2	Hist1h2ag
Fabp91	3.73498e-33	3.22292	0.265	0.103	5.92741e-29	Pro-EC2	Fabp9
Hist1h4j1	9.81913e-11	3.21841	0.357	0.149	1.5583e-06	Pro-EC2	Hist1h4j
Tpx21	2.89929e-137	3.2009	0.649	0.143	4.60117e-133	Pro-EC2	Tpx2
Xpo5	4.54432e-10	3.18304	0.147	0.253	7.21184e-06	Pro-EC2	Xpo5
Cyb5d1	3.43282e-16	3.16679	0.141	0.256	5.44788e-12	Pro-EC2	Cyb5d1
Cdc201	1.72494e-156	3.16259	0.672	0.139	2.73749e-152	Pro-EC2	Cdc20
Gm27048	1.35772e-37	3.15632	0.432	0.147	2.1547e-33	Pro-EC2	Gm27048
Knstrn1	6.16053e-53	3.15161	0.545	0.12	9.77676e-49	Pro-EC2	Knstrn
Hmgb11	2.70523e-241	3.14607	0.94	0.383	4.2932e-237	Pro-EC2	Hmgb1
Gm26737	3.88302e-18	3.09982	0.34	0.114	6.16236e-14	Pro-EC2	Gm26737
Gm30108	4.10033e-68	3.09276	0.502	0.151	6.50722e-64	Pro-EC2	Gm30108
Scn11a	2.63878e-29	3.07966	0.294	0.108	4.18774e-25	Pro-EC2	Scn11a
Fkbp21	2.60604e-99	3.07176	0.697	0.311	4.13578e-95	Pro-EC2	Fkbp2
Prrg21	2.79101e-07	3.0574	0.323	0.374	0.00442934	Pro-EC2	Prrg2
Cenpa1	2.13995e-261	3.05347	0.867	0.162	3.39611e-257	Pro-EC2	Cenpa
Hist1h4n1	1.54777e-23	3.02745	0.366	0.133	2.45632e-19	Pro-EC2	Hist1h4n
Dnd1	8.0944e-22	3.02714	0.319	0.098	1.28458e-17	Pro-EC2	Dnd1
1110002L01Rik	3.20081e-22	3.02396	0.126	0.269	5.07969e-18	Pro-EC2	1110002L01Rik
Gm36201	1.17113e-26	3.02225	0.354	0.156	1.85859e-22	Pro-EC2	Gm36201
Hspa41	3.69691e-09	2.97746	0.493	0.372	5.867e-05	Pro-EC2	Hspa4
Csrnp2	1.26856e-11	2.9766	0.325	0.21	2.0132e-07	Pro-EC2	Csrnp2
Gm425951	7.36799e-29	2.96888	0.081	0.256	1.1693e-24	Pro-EC2	Gm42595
Vwa5a1	2.84603e-11	2.96844	0.173	0.254	4.51665e-07	Pro-EC2	Vwa5a
H2afz1	2.32902e-248	2.96485	0.942	0.243	3.69615e-244	Pro-EC2	H2afz
Sync	2.2541e-40	2.95557	0.288	0.025	3.57725e-36	Pro-EC2	Sync
5830432E09Rik	1.81223e-08	2.95457	0.308	0.18	0.0002876	Pro-EC2	5830432E09Rik
1500011B03Rik	1.67459e-08	2.90682	0.256	0.305	0.000265757	Pro-EC2	1500011B03Rik
Bcl2l15	1.60125e-26	2.89684	0.268	0.077	2.54119e-22	Pro-EC2	Bcl2l15
Aspm1	3.24423e-29	2.89655	0.371	0.085	5.14859e-25	Pro-EC2	Aspm
Tceal7	1.4639e-14	2.87849	0.165	0.314	2.32321e-10	Pro-EC2	Tceal7
Pttg11	1.26716e-222	2.86594	0.818	0.14	2.01099e-218	Pro-EC2	Pttg1
1810041H14Rik	9.4206e-12	2.82327	0.311	0.155	1.49505e-07	Pro-EC2	1810041H14Rik
Fosl1	3.1531e-39	2.80193	0.378	0.068	5.00396e-35	Pro-EC2	Fosl1
Cenpm1	6.80015e-62	2.76541	0.544	0.168	1.07918e-57	Pro-EC2	Cenpm
Gm17191	1.19336e-79	2.75724	0.458	0.111	1.89387e-75	Pro-EC2	Gm17191
Gm107341	3.3475e-08	2.74141	0.311	0.186	0.000531248	Pro-EC2	Gm10734
Ccnj	1.89613e-12	2.73804	0.176	0.288	3.00916e-08	Pro-EC2	Ccnj
Fn3krp	1.86097e-27	2.73577	0.424	0.208	2.95336e-23	Pro-EC2	Fn3krp
Gm14226	2.902e-18	2.7341	0.34	0.141	4.60547e-14	Pro-EC2	Gm14226
A230009B12Rik	7.15127e-26	2.70976	0.268	0.146	1.13491e-21	Pro-EC2	A230009B12Rik
Rdm11	2.01044e-81	2.70506	0.625	0.223	3.19057e-77	Pro-EC2	Rdm1
Cda1	1.71396e-12	2.69803	0.479	0.358	2.72005e-08	Pro-EC2	Cda
Car15	9.80706e-24	2.68421	0.38	0.176	1.55638e-19	Pro-EC2	Car15
Hmmr1	2.76103e-84	2.67212	0.504	0.108	4.38175e-80	Pro-EC2	Hmmr
Peg10	7.85974e-08	2.67096	0.337	0.23	0.00124734	Pro-EC2	Peg10
Gm328561	1.3487e-27	2.66892	0.435	0.252	2.14039e-23	Pro-EC2	Gm32856
4933429H19Rik	1.07793e-67	2.66485	0.441	0.111	1.71068e-63	Pro-EC2	4933429H19Rik
Pgrmc1	1.14554e-10	2.6585	0.534	0.41	1.81798e-06	Pro-EC2	Pgrmc1
Gm6712	6.73075e-16	2.64819	0.257	0.158	1.06817e-11	Pro-EC2	Gm6712
Gm15903	2.02675e-36	2.64647	0.406	0.201	3.21645e-32	Pro-EC2	Gm15903
Gm42067	5.98212e-08	2.63065	0.291	0.141	0.000949363	Pro-EC2	Gm42067
Rflna	2.06372e-19	2.61543	0.323	0.173	3.27513e-15	Pro-EC2	Rflna
Ovgp1	9.49555e-19	2.6149	0.309	0.087	1.50694e-14	Pro-EC2	Ovgp1
Rps6ka4	5.42056e-17	2.60928	0.361	0.201	8.60243e-13	Pro-EC2	Rps6ka4
Irf1	4.47111e-13	2.60642	0.185	0.302	7.09565e-09	Pro-EC2	Irf1
Gm13383	6.23071e-67	2.5918	0.41	0.058	9.88814e-63	Pro-EC2	Gm13383
Gm12280	6.05817e-24	2.57856	0.292	0.098	9.61431e-20	Pro-EC2	Gm12280
Harbi1	5.05482e-30	2.57193	0.392	0.204	8.022e-26	Pro-EC2	Harbi1
1700030J22Rik	3.17704e-24	2.56753	0.381	0.174	5.04196e-20	Pro-EC2	1700030J22Rik
Lsm51	1.15689e-64	2.5668	0.654	0.353	1.83599e-60	Pro-EC2	Lsm5
Mest1	3.11937e-52	2.56086	0.746	0.509	4.95045e-48	Pro-EC2	Mest
Kif18a1	8.04918e-39	2.51648	0.361	0.11	1.27741e-34	Pro-EC2	Kif18a
Gm19705	2.3762e-42	2.50368	0.387	0.102	3.77103e-38	Pro-EC2	Gm19705
Trim591	3.40218e-07	2.50034	0.305	0.137	0.00539926	Pro-EC2	Trim59
A230072E10Rik	2.2416e-19	2.49876	0.279	0.123	3.55741e-15	Pro-EC2	A230072E10Rik
Ripk32	2.81006e-36	2.48404	0.542	0.273	4.45957e-32	Pro-EC2	Ripk3
8430426J06Rik	1.69544e-18	2.46791	0.384	0.222	2.69066e-14	Pro-EC2	8430426J06Rik
Selenoh1	9.90454e-252	2.46214	0.902	0.299	1.57185e-247	Pro-EC2	Selenoh
Gm463781	5.63965e-18	2.45326	0.366	0.215	8.95012e-14	Pro-EC2	Gm46378
9630013D21Rik1	2.45098e-17	2.45018	0.38	0.137	3.8897e-13	Pro-EC2	9630013D21Rik
Muc1	2.17422e-39	2.44932	0.294	0.075	3.45049e-35	Pro-EC2	Muc1
Hoxb8	2.77501e-52	2.44229	0.47	0.182	4.40394e-48	Pro-EC2	Hoxb8
H2afv1	1.28945e-107	2.43512	0.744	0.344	2.04636e-103	Pro-EC2	H2afv
Ngly11	1.74325e-11	2.42477	0.182	0.293	2.76654e-07	Pro-EC2	Ngly1
Nek21	1.64346e-16	2.42111	0.322	0.079	2.60817e-12	Pro-EC2	Nek2
Gm29590	2.28146e-11	2.4201	0.265	0.131	3.62067e-07	Pro-EC2	Gm29590
Nqo2	3.88691e-12	2.41155	0.409	0.26	6.16852e-08	Pro-EC2	Nqo2
Nav21	1.74767e-32	2.41155	0.378	0.134	2.77356e-28	Pro-EC2	Nav2
Nup2051	6.92046e-09	2.40561	0.274	0.185	0.000109828	Pro-EC2	Nup205
Trim12c1	6.08715e-09	2.39883	0.208	0.279	9.66031e-05	Pro-EC2	Trim12c
Gm268771	6.74225e-25	2.39867	0.342	0.193	1.06999e-20	Pro-EC2	Gm26877
Olfr8891	1.14482e-12	2.39606	0.374	0.198	1.81683e-08	Pro-EC2	Olfr889
Phkg1	1.49669e-13	2.37391	0.291	0.13	2.37524e-09	Pro-EC2	Phkg1
Ehhadh	1.00311e-12	2.3721	0.259	0.175	1.59194e-08	Pro-EC2	Ehhadh
Calm31	1.8036e-136	2.3645	0.81	0.398	2.86231e-132	Pro-EC2	Calm3
AC103362.1	4.51549e-40	2.36072	0.409	0.113	7.16608e-36	Pro-EC2	AC103362.1
Apip1	1.16637e-16	2.35766	0.473	0.297	1.85103e-12	Pro-EC2	Apip
Cks21	3.97928e-102	2.34344	0.611	0.183	6.31511e-98	Pro-EC2	Cks2
Prpf19	2.23033e-22	2.3046	0.521	0.361	3.53954e-18	Pro-EC2	Prpf19
Sfpq1	3.86413e-72	2.3025	0.729	0.441	6.13237e-68	Pro-EC2	Sfpq
Gm26533	2.82933e-44	2.30218	0.427	0.167	4.49015e-40	Pro-EC2	Gm26533
1700028J19Rik	2.39681e-32	2.29488	0.426	0.21	3.80373e-28	Pro-EC2	1700028J19Rik
Gm9993	5.25844e-22	2.26895	0.104	0.254	8.34514e-18	Pro-EC2	Gm9993
Ddx391	1.37985e-80	2.26588	0.686	0.36	2.18982e-76	Pro-EC2	Ddx39
Grk61	2.27272e-09	2.26471	0.449	0.285	3.60681e-05	Pro-EC2	Grk6
Gm15408	1.76263e-13	2.26001	0.338	0.2	2.79729e-09	Pro-EC2	Gm15408
Lrrc591	4.41491e-24	2.25517	0.574	0.381	7.00646e-20	Pro-EC2	Lrrc59
Zfp661	4.58185e-11	2.24429	0.3	0.197	7.27139e-07	Pro-EC2	Zfp661
Chmp4c	2.7648e-42	2.23515	0.306	0.081	4.38773e-38	Pro-EC2	Chmp4c
Gm12676	3.30483e-23	2.22786	0.276	0.081	5.24477e-19	Pro-EC2	Gm12676
Gm175901	1.42086e-61	2.22646	0.462	0.105	2.2549e-57	Pro-EC2	Gm17590
Cep551	9.30981e-78	2.22403	0.525	0.101	1.47747e-73	Pro-EC2	Cep55
Nudt15	5.99865e-49	2.21617	0.426	0.164	9.51986e-45	Pro-EC2	Nudt15
Mtmr141	6.1407e-41	2.19831	0.515	0.254	9.74529e-37	Pro-EC2	Mtmr14
Dhx571	1.39623e-16	2.19724	0.167	0.272	2.21582e-12	Pro-EC2	Dhx57
Pif11	3.33846e-32	2.19548	0.41	0.071	5.29813e-28	Pro-EC2	Pif1
Gm50254	1.96713e-53	2.17403	0.452	0.145	3.12183e-49	Pro-EC2	Gm50254
B4galt71	8.87381e-24	2.17356	0.149	0.27	1.40827e-19	Pro-EC2	B4galt7
Snrpa12	2.62394e-28	2.15269	0.602	0.396	4.16419e-24	Pro-EC2	Snrpa1
Nucks11	9.90743e-180	2.1409	0.821	0.291	1.57231e-175	Pro-EC2	Nucks1
Gm26766	5.30166e-26	2.13073	0.323	0.144	8.41374e-22	Pro-EC2	Gm26766
Psma8	1.14192e-23	2.12199	0.288	0.113	1.81223e-19	Pro-EC2	Psma8
Usp501	2.68991e-14	2.11818	0.144	0.251	4.26889e-10	Pro-EC2	Usp50
Gm445491	7.94713e-25	2.09259	0.332	0.168	1.26121e-20	Pro-EC2	Gm44549
Tmppe1	3.86841e-26	2.08708	0.369	0.189	6.13916e-22	Pro-EC2	Tmppe
Cdkn2a	2.95376e-08	2.08373	0.312	0.104	0.000468761	Pro-EC2	Cdkn2a
Lsm42	3.43748e-66	2.07715	0.686	0.384	5.45528e-62	Pro-EC2	Lsm4
Cramp1l1	2.03295e-07	2.07561	0.257	0.309	0.00322629	Pro-EC2	Cramp1l
Eif1	1.1806e-55	2.05836	0.714	0.455	1.87361e-51	Pro-EC2	Eif1
Aurka1	1.41331e-23	2.05479	0.331	0.101	2.24292e-19	Pro-EC2	Aurka
Gm37350	4.38493e-21	2.05369	0.302	0.112	6.95888e-17	Pro-EC2	Gm37350
A330084C13Rik	2.87633e-36	2.04761	0.335	0.148	4.56474e-32	Pro-EC2	A330084C13Rik
Insl6	2.05203e-09	2.04039	0.262	0.094	3.25657e-05	Pro-EC2	Insl6
Zfp97	1.68669e-17	2.03995	0.358	0.203	2.67678e-13	Pro-EC2	Zfp97
Hes7	1.87947e-24	2.03832	0.415	0.209	2.98272e-20	Pro-EC2	Hes7
1700081N11Rik	4.87762e-19	2.038	0.277	0.136	7.74079e-15	Pro-EC2	1700081N11Rik
Fbxo24	1.40932e-24	2.02733	0.299	0.089	2.23658e-20	Pro-EC2	Fbxo24
Kcnj131	1.55696e-24	2.02354	0.38	0.215	2.47089e-20	Pro-EC2	Kcnj13
Zfp811	1.64706e-52	2.01941	0.44	0.111	2.61388e-48	Pro-EC2	Zfp811
Ric8b	1.68293e-09	2.01062	0.116	0.253	2.67081e-05	Pro-EC2	Ric8b
Txn12	5.03868e-65	2.00177	0.681	0.388	7.99638e-61	Pro-EC2	Txn1
Ganc1	8.87288e-10	1.99557	0.331	0.238	1.40813e-05	Pro-EC2	Ganc
Gm160231	1.98305e-12	1.97763	0.288	0.241	3.14709e-08	Pro-EC2	Gm16023
Ap2b1	1.64482e-08	1.97701	0.507	0.407	0.000261034	Pro-EC2	Ap2b1
Hnrnpa2b11	1.03479e-33	1.9605	0.652	0.448	1.6422e-29	Pro-EC2	Hnrnpa2b1
Gm21149	7.48016e-23	1.94904	0.254	0.136	1.1871e-18	Pro-EC2	Gm21149
Ptbp11	9.20257e-31	1.94024	0.608	0.399	1.46045e-26	Pro-EC2	Ptbp1
Vpreb1	3.79585e-49	1.93954	0.464	0.193	6.02401e-45	Pro-EC2	Vpreb1
Mphosph91	1.24753e-11	1.93876	0.315	0.206	1.97983e-07	Pro-EC2	Mphosph9
1700010I14Rik	2.82882e-43	1.93209	0.285	0.097	4.48934e-39	Pro-EC2	1700010I14Rik
Efcab111	3.87085e-13	1.9203	0.328	0.095	6.14304e-09	Pro-EC2	Efcab11
Gm205361	1.30744e-13	1.92029	0.15	0.272	2.0749e-09	Pro-EC2	Gm20536
Gm50217	2.0268e-25	1.91182	0.345	0.196	3.21653e-21	Pro-EC2	Gm50217
Arhgap251	2.92636e-11	1.9039	0.441	0.271	4.64413e-07	Pro-EC2	Arhgap25
Nt5dc21	2.60436e-21	1.89645	0.441	0.212	4.13312e-17	Pro-EC2	Nt5dc2
Hdgf1	2.36747e-141	1.89171	0.789	0.344	3.75718e-137	Pro-EC2	Hdgf
Tmem2371	1.20953e-11	1.8809	0.384	0.254	1.91952e-07	Pro-EC2	Tmem237
1700020D05Rik	2.44593e-57	1.88037	0.44	0.137	3.88169e-53	Pro-EC2	1700020D05Rik
Faap20	5.9087e-07	1.87888	0.391	0.277	0.0093771	Pro-EC2	Faap20
4933406P04Rik	9.83275e-33	1.8763	0.337	0.15	1.56046e-28	Pro-EC2	4933406P04Rik
Cks1b1	5.48111e-43	1.87082	0.547	0.236	8.69851e-39	Pro-EC2	Cks1b
1700102P08Rik	3.36e-55	1.87068	0.421	0.112	5.33231e-51	Pro-EC2	1700102P08Rik
Hspb31	1.03293e-08	1.85579	0.475	0.398	0.000163925	Pro-EC2	Hspb3
Sgo2a1	3.17654e-20	1.85492	0.346	0.135	5.04116e-16	Pro-EC2	Sgo2a
Ess2	1.22705e-08	1.8457	0.368	0.24	0.000194733	Pro-EC2	Ess2
Slc10a41	1.2539e-14	1.83271	0.338	0.219	1.98993e-10	Pro-EC2	Slc10a4
Tuba1a	3.82462e-19	1.82728	0.614	0.462	6.06967e-15	Pro-EC2	Tuba1a
Tom1	8.61099e-38	1.78252	0.412	0.197	1.36656e-33	Pro-EC2	Tom1
Lhfpl42	3.19348e-16	1.77999	0.3	0.199	5.06806e-12	Pro-EC2	Lhfpl4
Hmgb21	2.146e-204	1.76561	0.813	0.204	3.4057e-200	Pro-EC2	Hmgb2
Rilpl1	1.63283e-13	1.76167	0.247	0.347	2.5913e-09	Pro-EC2	Rilpl1
Fam50b	1.00177e-28	1.75771	0.282	0.068	1.58981e-24	Pro-EC2	Fam50b
Gm16316	6.19615e-22	1.75486	0.32	0.154	9.8333e-18	Pro-EC2	Gm16316
Nf2	1.47616e-31	1.74594	0.168	0.281	2.34267e-27	Pro-EC2	Nf2
Gm17705	4.7112e-18	1.7414	0.343	0.187	7.47667e-14	Pro-EC2	Gm17705
Gm12522	1.31923e-67	1.73619	0.466	0.069	2.09361e-63	Pro-EC2	Gm12522
Eprs1	1.2285e-07	1.73453	0.458	0.372	0.00194964	Pro-EC2	Eprs
Aspg	1.70515e-23	1.71967	0.366	0.157	2.70607e-19	Pro-EC2	Aspg
Tax1bp11	1.25155e-38	1.70901	0.62	0.408	1.98621e-34	Pro-EC2	Tax1bp1
1700056N10Rik1	3.97784e-08	1.70378	0.354	0.24	0.000631284	Pro-EC2	1700056N10Rik
Cotl11	7.62854e-16	1.70158	0.441	0.277	1.21065e-11	Pro-EC2	Cotl1
1700092M07Rik	1.48149e-33	1.67918	0.371	0.161	2.35113e-29	Pro-EC2	1700092M07Rik
Hp1bp31	9.5781e-71	1.67323	0.681	0.378	1.52004e-66	Pro-EC2	Hp1bp3
Abca41	1.52268e-28	1.67005	0.391	0.196	2.41649e-24	Pro-EC2	Abca4
Thop11	4.43238e-13	1.66115	0.205	0.269	7.03419e-09	Pro-EC2	Thop1
Cyct	7.40713e-23	1.65203	0.259	0.086	1.17551e-18	Pro-EC2	Cyct
Pfn12	6.55363e-46	1.65088	0.602	0.374	1.04006e-41	Pro-EC2	Pfn1
Prelid11	9.73011e-113	1.64927	0.806	0.448	1.54417e-108	Pro-EC2	Prelid1
Cep85l1	1.20861e-25	1.6336	0.201	0.365	1.91806e-21	Pro-EC2	Cep85l
Ccdc1241	3.81819e-34	1.62804	0.613	0.401	6.05947e-30	Pro-EC2	Ccdc124
Psmc11	5.0415e-37	1.6221	0.643	0.412	8.00087e-33	Pro-EC2	Psmc1
St131	4.79652e-14	1.62061	0.605	0.465	7.61208e-10	Pro-EC2	St13
Clrn1	1.83551e-28	1.61703	0.391	0.178	2.91296e-24	Pro-EC2	Clrn1
Actb1	5.26977e-88	1.6168	0.758	0.403	8.36312e-84	Pro-EC2	Actb
Gm147031	1.092e-34	1.6109	0.383	0.207	1.73301e-30	Pro-EC2	Gm14703
Ssh3	3.43197e-23	1.60719	0.305	0.13	5.44654e-19	Pro-EC2	Ssh3
Cntd1	4.48855e-08	1.59525	0.276	0.136	0.000712333	Pro-EC2	Cntd1
A830052D11Rik	4.13993e-23	1.58676	0.348	0.125	6.57007e-19	Pro-EC2	A830052D11Rik
Stk36	1.02215e-08	1.57622	0.296	0.15	0.000162214	Pro-EC2	Stk36
Gm45353	2.58013e-59	1.57249	0.337	0.11	4.09466e-55	Pro-EC2	Gm45353
Mfsd4b4	4.53599e-19	1.56972	0.283	0.198	7.19862e-15	Pro-EC2	Mfsd4b4
Ska21	1.89286e-15	1.5693	0.364	0.205	3.00397e-11	Pro-EC2	Ska2
Gpt2	1.27135e-19	1.56699	0.3	0.135	2.01763e-15	Pro-EC2	Gpt2
Hinfp1	4.70139e-11	1.56354	0.135	0.276	7.46111e-07	Pro-EC2	Hinfp
Cavin22	1.07713e-26	1.55755	0.734	0.558	1.7094e-22	Pro-EC2	Cavin2
Trp53cor1	2.39807e-24	1.55637	0.268	0.104	3.80574e-20	Pro-EC2	Trp53cor1
Sgo11	6.19887e-20	1.54477	0.329	0.116	9.83761e-16	Pro-EC2	Sgo1
Ccdc40	3.21062e-18	1.53836	0.325	0.159	5.09525e-14	Pro-EC2	Ccdc40
Myoz21	3.40796e-07	1.53658	0.23	0.318	0.00540843	Pro-EC2	Myoz2
Gm49322	7.02223e-30	1.53546	0.332	0.156	1.11443e-25	Pro-EC2	Gm49322
Knop11	6.38239e-08	1.535	0.573	0.483	0.00101289	Pro-EC2	Knop1
Nde11	2.17328e-44	1.53461	0.527	0.29	3.449e-40	Pro-EC2	Nde1
4930532G15Rik	7.47636e-21	1.52103	0.342	0.142	1.1865e-16	Pro-EC2	4930532G15Rik
AI5068161	1.43621e-15	1.50401	0.412	0.237	2.27926e-11	Pro-EC2	AI506816
Gm47127	2.1253e-39	1.49983	0.374	0.138	3.37286e-35	Pro-EC2	Gm47127
Kif20b1	1.86859e-54	1.4994	0.441	0.128	2.96545e-50	Pro-EC2	Kif20b
Slc23a1	1.07372e-42	1.49663	0.357	0.152	1.70399e-38	Pro-EC2	Slc23a1
Cwc151	4.77978e-45	1.49557	0.652	0.417	7.58551e-41	Pro-EC2	Cwc15
Wnk3	1.09942e-20	1.49182	0.3	0.115	1.74479e-16	Pro-EC2	Wnk3
Rbm32	7.21946e-114	1.48891	0.793	0.406	1.14573e-109	Pro-EC2	Rbm3
Lbr1	7.3637e-23	1.48534	0.548	0.373	1.16862e-18	Pro-EC2	Lbr
Mcpt4	1.97282e-26	1.48311	0.384	0.168	3.13086e-22	Pro-EC2	Mcpt4
Nudt11	8.90836e-35	1.48277	0.492	0.244	1.41376e-30	Pro-EC2	Nudt1
Adprhl1	1.81938e-25	1.48	0.204	0.311	2.88736e-21	Pro-EC2	Adprhl1
Gabrb2	1.15641e-59	1.46927	0.406	0.113	1.83522e-55	Pro-EC2	Gabrb2
Tmsb4x1	1.94927e-105	1.45709	0.825	0.476	3.09349e-101	Pro-EC2	Tmsb4x
Stag31	4.92177e-09	1.45193	0.3	0.142	7.81085e-05	Pro-EC2	Stag3
Banf11	1.01178e-23	1.44481	0.599	0.39	1.60569e-19	Pro-EC2	Banf1
Kctd31	5.10715e-08	1.44432	0.354	0.252	0.000810504	Pro-EC2	Kctd3
Szrd1	5.8665e-11	1.44207	0.455	0.343	9.31013e-07	Pro-EC2	Szrd1
Sh3bgrl	7.96144e-45	1.44108	0.663	0.436	1.26348e-40	Pro-EC2	Sh3bgrl
P3h4	1.23126e-14	1.43017	0.165	0.258	1.95402e-10	Pro-EC2	P3h4
Gm17484	1.31111e-36	1.42949	0.372	0.141	2.08074e-32	Pro-EC2	Gm17484
Ccnq	2.10908e-12	1.42832	0.322	0.255	3.34711e-08	Pro-EC2	Ccnq
4731419I09Rik	1.41532e-07	1.42759	0.282	0.181	0.00224611	Pro-EC2	4731419I09Rik
Sephs11	3.08772e-18	1.41415	0.361	0.244	4.9002e-14	Pro-EC2	Sephs1
Gm8251	3.94777e-14	1.41062	0.306	0.145	6.2651e-10	Pro-EC2	Gm8251
Gm15834	1.72979e-30	1.40639	0.391	0.151	2.74517e-26	Pro-EC2	Gm15834
Rpp14	1.65637e-09	1.40164	0.384	0.273	2.62866e-05	Pro-EC2	Rpp14
Lin91	2.36224e-07	1.38972	0.3	0.213	0.00374888	Pro-EC2	Lin9
Fscn11	7.36182e-23	1.38838	0.671	0.491	1.16832e-18	Pro-EC2	Fscn1
Ptpa1	3.28351e-27	1.38834	0.576	0.361	5.21093e-23	Pro-EC2	Ptpa
Gm35533	1.33848e-09	1.38407	0.391	0.249	2.12417e-05	Pro-EC2	Gm35533
Hmgn3	5.72489e-56	1.3803	0.634	0.321	9.0854e-52	Pro-EC2	Hmgn3
Tpm32	1.85726e-70	1.37826	0.744	0.463	2.94747e-66	Pro-EC2	Tpm3
Hist1h2bg	7.78679e-08	1.37022	0.343	0.156	0.00123576	Pro-EC2	Hist1h2bg
Mok	8.8608e-11	1.36781	0.355	0.146	1.40621e-06	Pro-EC2	Mok
Tra2b1	3.44089e-28	1.35592	0.614	0.422	5.46069e-24	Pro-EC2	Tra2b
Rad211	1.72914e-47	1.35366	0.614	0.353	2.74414e-43	Pro-EC2	Rad21
Ilf21	1.12037e-37	1.34378	0.628	0.401	1.77803e-33	Pro-EC2	Ilf2
Kif2c1	3.96474e-84	1.34278	0.513	0.09	6.29205e-80	Pro-EC2	Kif2c
Calm11	5.99467e-108	1.33975	0.855	0.549	9.51354e-104	Pro-EC2	Calm1
Gm39556	2.16321e-40	1.33714	0.407	0.156	3.43302e-36	Pro-EC2	Gm39556
Gm26879	1.13318e-30	1.32658	0.401	0.18	1.79836e-26	Pro-EC2	Gm26879
5031425E22Rik	6.74762e-16	1.32443	0.429	0.316	1.07085e-11	Pro-EC2	5031425E22Rik
Gm26901	1.85332e-45	1.3214	0.433	0.151	2.94122e-41	Pro-EC2	Gm26901
Hnrnpa12	3.04937e-53	1.31836	0.72	0.469	4.83936e-49	Pro-EC2	Hnrnpa1
Smim11	3.42084e-17	1.31811	0.545	0.406	5.42888e-13	Pro-EC2	Smim11
Arl2bp	1.86817e-14	1.31618	0.559	0.408	2.96478e-10	Pro-EC2	Arl2bp
Stk11	2.24917e-10	1.31608	0.479	0.344	3.56944e-06	Pro-EC2	Stk11
Ubald21	5.68996e-40	1.30175	0.637	0.403	9.02996e-36	Pro-EC2	Ubald2
Ptgds	2.13917e-11	1.3017	0.204	0.309	3.39486e-07	Pro-EC2	Ptgds
Madcam11	1.33396e-18	1.29781	0.364	0.217	2.117e-14	Pro-EC2	Madcam1
Grik4	8.52878e-09	1.29675	0.251	0.163	0.000135352	Pro-EC2	Grik4
Llph1	1.35912e-26	1.29345	0.617	0.434	2.15692e-22	Pro-EC2	Llph
Noa12	5.7909e-10	1.2846	0.225	0.269	9.19015e-06	Pro-EC2	Noa1
Cdc23	6.77268e-10	1.28212	0.383	0.271	1.07483e-05	Pro-EC2	Cdc23
Pmf12	3.68944e-20	1.26104	0.432	0.234	5.85514e-16	Pro-EC2	Pmf1
S100a11	2.85693e-79	1.25404	0.755	0.442	4.53395e-75	Pro-EC2	S100a11
Gm14302	2.09193e-26	1.25057	0.377	0.158	3.3199e-22	Pro-EC2	Gm14302
Tmem95	2.25307e-17	1.24946	0.355	0.166	3.57563e-13	Pro-EC2	Tmem95
Ttll11	1.65947e-51	1.23288	0.352	0.105	2.63358e-47	Pro-EC2	Ttll11
Gm49625	9.47409e-13	1.23202	0.331	0.129	1.50354e-08	Pro-EC2	Gm49625
Ythdc1	8.97608e-09	1.22882	0.533	0.439	0.00014245	Pro-EC2	Ythdc1
Rex1bd1	1.18167e-42	1.22805	0.66	0.422	1.8753e-38	Pro-EC2	Rex1bd
Hmgn11	1.77139e-64	1.22597	0.704	0.418	2.81119e-60	Pro-EC2	Hmgn1
Lsm62	1.34814e-19	1.21788	0.58	0.417	2.13949e-15	Pro-EC2	Lsm6
Upp2	2.80935e-10	1.2158	0.299	0.215	4.45844e-06	Pro-EC2	Upp2
Gm17501	1.79342e-39	1.21275	0.455	0.198	2.84615e-35	Pro-EC2	Gm17501
Med211	9.61929e-19	1.21163	0.576	0.415	1.52658e-14	Pro-EC2	Med21
Myef21	3.67626e-28	1.20971	0.536	0.34	5.83422e-24	Pro-EC2	Myef2
Perm1	1.28875e-47	1.20855	0.441	0.174	2.04525e-43	Pro-EC2	Perm1
Hnrnpu1	1.48926e-36	1.20276	0.642	0.433	2.36345e-32	Pro-EC2	Hnrnpu
Ran1	1.21493e-79	1.19313	0.7	0.34	1.92809e-75	Pro-EC2	Ran
Akirin21	8.00231e-09	1.18928	0.452	0.361	0.000126997	Pro-EC2	Akirin2
Birc51	7.18199e-209	1.17517	0.802	0.159	1.13978e-204	Pro-EC2	Birc5
Tfb2m	3.50628e-17	1.1723	0.4	0.247	5.56446e-13	Pro-EC2	Tfb2m
Moxd1	3.65186e-36	1.17055	0.328	0.115	5.79551e-32	Pro-EC2	Moxd1
Adck11	1.48775e-22	1.16717	0.081	0.255	2.36106e-18	Pro-EC2	Adck1
Opa31	2.84426e-12	1.16464	0.374	0.222	4.51384e-08	Pro-EC2	Opa3
Vrk3	6.13732e-12	1.15917	0.444	0.322	9.73993e-08	Pro-EC2	Vrk3
Snrpc1	7.28812e-34	1.15681	0.651	0.443	1.15663e-29	Pro-EC2	Snrpc
Mamdc41	1.74275e-34	1.15204	0.415	0.187	2.76574e-30	Pro-EC2	Mamdc4
Nsun2	1.86333e-08	1.13615	0.386	0.31	0.000295711	Pro-EC2	Nsun2
Hnrnpa01	1.9261e-57	1.13332	0.724	0.463	3.05672e-53	Pro-EC2	Hnrnpa0
Tom1l1	9.11225e-13	1.13182	0.279	0.127	1.44611e-08	Pro-EC2	Tom1l1
Nfyb1	9.476e-15	1.12307	0.469	0.333	1.50384e-10	Pro-EC2	Nfyb
Grap2	1.26983e-16	1.12127	0.571	0.435	2.01523e-12	Pro-EC2	Grap
Gnai31	7.7118e-10	1.1159	0.513	0.369	1.22386e-05	Pro-EC2	Gnai3
Ipo111	1.28611e-76	1.11563	0.666	0.321	2.04106e-72	Pro-EC2	Ipo11
Ptma1	3.48724e-165	1.11549	0.907	0.443	5.53426e-161	Pro-EC2	Ptma
Slc25a53	5.06146e-12	1.11336	0.53	0.422	8.03254e-08	Pro-EC2	Slc25a5
Ywhae2	5.471e-72	1.09507	0.773	0.497	8.68248e-68	Pro-EC2	Ywhae
Olfr13961	2.70731e-43	1.09457	0.444	0.202	4.2965e-39	Pro-EC2	Olfr1396
Psmd3	2.65836e-22	1.09036	0.576	0.413	4.21882e-18	Pro-EC2	Psmd3
Vbp11	3.68755e-17	1.09018	0.544	0.38	5.85214e-13	Pro-EC2	Vbp1
Pimreg1	1.22693e-106	1.08855	0.588	0.127	1.94713e-102	Pro-EC2	Pimreg
Tma7	2.64552e-39	1.08769	0.636	0.405	4.19844e-35	Pro-EC2	Tma7
Synrg	1.31189e-07	1.08736	0.173	0.301	0.00208197	Pro-EC2	Synrg
Stk161	5.58101e-23	1.08425	0.58	0.375	8.85706e-19	Pro-EC2	Stk16
Mdm11	7.00778e-52	1.0834	0.387	0.124	1.11213e-47	Pro-EC2	Mdm1
Cfl11	1.56419e-78	1.07957	0.804	0.496	2.48237e-74	Pro-EC2	Cfl1
Oat1	6.5398e-10	1.07781	0.495	0.367	1.03787e-05	Pro-EC2	Oat
Gm26760	6.24754e-40	1.07407	0.43	0.155	9.91485e-36	Pro-EC2	Gm26760
Kif41	1.11306e-08	1.06787	0.34	0.138	0.000176643	Pro-EC2	Kif4
Ppia2	1.48634e-113	1.06458	0.825	0.445	2.35882e-109	Pro-EC2	Ppia
Morf4l21	2.6326e-31	1.06182	0.62	0.422	4.17794e-27	Pro-EC2	Morf4l2
Nudt52	3.10933e-18	1.0557	0.499	0.331	4.9345e-14	Pro-EC2	Nudt5
Cenpw1	2.6092e-76	1.05319	0.556	0.162	4.14079e-72	Pro-EC2	Cenpw
Psmc31	2.07557e-21	1.05023	0.6	0.458	3.29394e-17	Pro-EC2	Psmc3
2410004B18Rik1	1.54171e-07	1.05022	0.427	0.315	0.0024467	Pro-EC2	2410004B18Rik
Gm11940	1.652e-12	1.04019	0.256	0.157	2.62172e-08	Pro-EC2	Gm11940
Eif4e1	1.09886e-15	1.03373	0.505	0.359	1.74389e-11	Pro-EC2	Eif4e
Ndufb81	3.43917e-58	1.02663	0.649	0.382	5.45796e-54	Pro-EC2	Ndufb8
Egln1	2.14703e-08	1.02584	0.551	0.455	0.000340734	Pro-EC2	Egln1
Relb1	4.83325e-07	1.02573	0.176	0.282	0.00767037	Pro-EC2	Relb
Atp5b2	6.09206e-58	1.02467	0.686	0.427	9.66809e-54	Pro-EC2	Atp5b
Wdr131	2.05625e-21	1.02379	0.123	0.294	3.26326e-17	Pro-EC2	Wdr13
Snrpg2	1.07221e-56	1.02348	0.709	0.442	1.7016e-52	Pro-EC2	Snrpg
Gfod21	3.96992e-18	1.02297	0.168	0.275	6.30027e-14	Pro-EC2	Gfod2
Gtf2h51	1.21559e-15	1.02251	0.585	0.443	1.92914e-11	Pro-EC2	Gtf2h5
Mxra71	6.97441e-22	1.00843	0.617	0.459	1.10684e-17	Pro-EC2	Mxra7
Aqp11	5.20958e-10	1.00344	0.349	0.228	8.2676e-06	Pro-EC2	Aqp11
Arhgap281	1.01834e-12	1.00278	0.23	0.307	1.6161e-08	Pro-EC2	Arhgap28
Pcbd21	2.93454e-12	0.990814	0.458	0.298	4.65711e-08	Pro-EC2	Pcbd2
Capn121	1.20088e-39	0.987945	0.407	0.234	1.9058e-35	Pro-EC2	Capn12
Polr2a1	4.80032e-08	0.987858	0.469	0.376	0.000761812	Pro-EC2	Polr2a
Rsad1	3.07772e-09	0.986936	0.273	0.186	4.88434e-05	Pro-EC2	Rsad1
Cenpb1	9.25259e-18	0.984002	0.608	0.462	1.46839e-13	Pro-EC2	Cenpb
Gm168971	2.36667e-07	0.983199	0.25	0.197	0.00375591	Pro-EC2	Gm16897
Cbx31	7.60986e-18	0.981317	0.565	0.421	1.20768e-13	Pro-EC2	Cbx3
Psmb61	4.58297e-20	0.980284	0.58	0.451	7.27317e-16	Pro-EC2	Psmb6
Snrpf2	1.41292e-24	0.978053	0.599	0.415	2.24231e-20	Pro-EC2	Snrpf
Wbp1	3.26398e-08	0.977104	0.45	0.337	0.000517994	Pro-EC2	Wbp1
Magoh1	2.42146e-17	0.974129	0.565	0.407	3.84286e-13	Pro-EC2	Magoh
Cacybp1	7.55047e-21	0.973143	0.554	0.384	1.19826e-16	Pro-EC2	Cacybp
Hint12	4.40695e-72	0.972862	0.747	0.435	6.99383e-68	Pro-EC2	Hint1
Dhdds1	9.44419e-17	0.967984	0.161	0.282	1.49879e-12	Pro-EC2	Dhdds
Fhdc1	2.82888e-17	0.967378	0.289	0.149	4.48944e-13	Pro-EC2	Fhdc1
Cetn3	5.53242e-13	0.965541	0.525	0.415	8.77996e-09	Pro-EC2	Cetn3
Exosc82	5.77351e-27	0.964662	0.519	0.317	9.16256e-23	Pro-EC2	Exosc8
Slirp1	1.41441e-29	0.956243	0.597	0.397	2.24466e-25	Pro-EC2	Slirp
Mapk1ip12	1.19335e-13	0.954867	0.368	0.247	1.89385e-09	Pro-EC2	Mapk1ip1
Arpc31	6.77595e-65	0.951881	0.767	0.508	1.07534e-60	Pro-EC2	Arpc3
Pfdn1	6.28434e-31	0.950518	0.645	0.435	9.97326e-27	Pro-EC2	Pfdn1
Snrpd12	6.81688e-36	0.947539	0.605	0.408	1.08184e-31	Pro-EC2	Snrpd1
Hax1	8.33272e-10	0.944441	0.394	0.332	1.3224e-05	Pro-EC2	Hax1
Fmc1	8.03779e-16	0.942646	0.51	0.347	1.2756e-11	Pro-EC2	Fmc1
Khsrp1	1.08748e-08	0.941797	0.21	0.259	0.000172583	Pro-EC2	Khsrp
Ncapd21	5.34377e-30	0.940972	0.378	0.13	8.48057e-26	Pro-EC2	Ncapd2
Ttc41	1.08304e-26	0.940345	0.368	0.194	1.71879e-22	Pro-EC2	Ttc41
Gimap42	3.06596e-23	0.93943	0.726	0.573	4.86567e-19	Pro-EC2	Gimap4
Tox41	1.45956e-08	0.939263	0.441	0.338	0.000231631	Pro-EC2	Tox4
Dnaaf3	2.24834e-33	0.937095	0.407	0.171	3.56812e-29	Pro-EC2	Dnaaf3
Arhgap27os2	3.21509e-14	0.935413	0.325	0.147	5.10234e-10	Pro-EC2	Arhgap27os2
Slc25a381	3.22957e-15	0.935344	0.377	0.237	5.12532e-11	Pro-EC2	Slc25a38
Actr32	1.36006e-09	0.934209	0.498	0.393	2.15841e-05	Pro-EC2	Actr3
Utp31	2.16077e-11	0.933264	0.533	0.406	3.42914e-07	Pro-EC2	Utp3
Swi5	2.44912e-38	0.933228	0.655	0.442	3.88675e-34	Pro-EC2	Swi5
Marcks1	2.0947e-23	0.932363	0.623	0.461	3.3243e-19	Pro-EC2	Marcks
Ino80e1	2.52528e-12	0.931263	0.423	0.296	4.00762e-08	Pro-EC2	Ino80e
Pdap12	1.43808e-35	0.928723	0.666	0.461	2.28223e-31	Pro-EC2	Pdap1
Mpp1	6.71441e-13	0.928314	0.469	0.328	1.06558e-08	Pro-EC2	Mpp1
Tpd52l21	3.15424e-26	0.923753	0.616	0.43	5.00577e-22	Pro-EC2	Tpd52l2
Psmd7	4.40755e-33	0.921988	0.652	0.462	6.99478e-29	Pro-EC2	Psmd7
Cox5a2	3.90089e-24	0.920279	0.574	0.398	6.19071e-20	Pro-EC2	Cox5a
Zfp981	1.19083e-15	0.919766	0.263	0.204	1.88984e-11	Pro-EC2	Zfp981
Kmt5a1	3.35574e-07	0.919139	0.424	0.317	0.00532557	Pro-EC2	Kmt5a
Mrpl511	4.91355e-19	0.917293	0.539	0.386	7.79781e-15	Pro-EC2	Mrpl51
Rbm7	1.80189e-09	0.916806	0.438	0.342	2.8596e-05	Pro-EC2	Rbm7
Gm4707	5.15456e-21	0.911572	0.338	0.215	8.18028e-17	Pro-EC2	Gm4707
Ctr9	5.50036e-11	0.910354	0.285	0.31	8.72907e-07	Pro-EC2	Ctr9
Psmd132	4.91913e-11	0.909698	0.559	0.445	7.80665e-07	Pro-EC2	Psmd13
Med10	5.24268e-28	0.908518	0.585	0.407	8.32013e-24	Pro-EC2	Med10
Uqcrq1	5.34675e-37	0.906749	0.651	0.436	8.48529e-33	Pro-EC2	Uqcrq
Cby11	1.65227e-14	0.906098	0.485	0.306	2.62215e-10	Pro-EC2	Cby1
Cntrl1	1.92979e-09	0.902469	0.366	0.252	3.06258e-05	Pro-EC2	Cntrl
Magt11	8.46986e-23	0.898672	0.573	0.389	1.34417e-18	Pro-EC2	Magt1
Gm50071	2.09844e-23	0.895786	0.397	0.184	3.33022e-19	Pro-EC2	Gm50071
Gon4l1	9.23969e-12	0.894473	0.25	0.351	1.46634e-07	Pro-EC2	Gon4l
Prag1	2.21927e-10	0.892164	0.228	0.308	3.52199e-06	Pro-EC2	Prag1
Sugt1	3.22841e-10	0.88339	0.571	0.462	5.12349e-06	Pro-EC2	Sugt1
1971-09-01	1.05442e-40	0.880509	0.609	0.392	1.67337e-36	Pro-EC2	2022-09-07
Morf4l1	9.19616e-33	0.880258	0.648	0.455	1.45943e-28	Pro-EC2	Morf4l1
Psmc61	1.93355e-21	0.880113	0.585	0.413	3.06854e-17	Pro-EC2	Psmc6
Tpm42	6.52299e-43	0.878545	0.704	0.466	1.0352e-38	Pro-EC2	Tpm4
Sae11	1.86119e-18	0.872512	0.576	0.387	2.95371e-14	Pro-EC2	Sae1
Cox7b1	1.43426e-29	0.871705	0.593	0.411	2.27617e-25	Pro-EC2	Cox7b
Hhatl	7.90665e-25	0.871496	0.452	0.214	1.25478e-20	Pro-EC2	Hhatl
Fkbp1a1	9.47472e-38	0.864719	0.787	0.592	1.50364e-33	Pro-EC2	Fkbp1a
Fundc2	5.02e-22	0.859778	0.603	0.447	7.96674e-18	Pro-EC2	Fundc2
Tubd1	1.09254e-28	0.858607	0.42	0.192	1.73385e-24	Pro-EC2	Tubd1
Mphosph61	5.81057e-17	0.852629	0.473	0.301	9.22137e-13	Pro-EC2	Mphosph6
Anapc51	3.21252e-27	0.852449	0.613	0.438	5.09827e-23	Pro-EC2	Anapc5
Gng111	1.09607e-64	0.850043	0.845	0.602	1.73946e-60	Pro-EC2	Gng11
Elob1	1.43854e-44	0.848566	0.711	0.473	2.28297e-40	Pro-EC2	Elob
Ints131	4.45982e-08	0.84802	0.352	0.26	0.000707773	Pro-EC2	Ints13
Cox8a2	6.93676e-57	0.845876	0.669	0.391	1.10086e-52	Pro-EC2	Cox8a
Srsf32	4.2576e-34	0.844716	0.634	0.428	6.75681e-30	Pro-EC2	Srsf3
Kctd21	8.47454e-37	0.844287	0.458	0.205	1.34491e-32	Pro-EC2	Kctd21
Ndufa51	1.50902e-10	0.842105	0.527	0.416	2.39481e-06	Pro-EC2	Ndufa5
Gemin71	2.32106e-13	0.841704	0.531	0.414	3.68353e-09	Pro-EC2	Gemin7
Cav11	4.28005e-10	0.841159	0.767	0.656	6.79244e-06	Pro-EC2	Cav1
Eif5a1	2.78024e-58	0.838195	0.708	0.411	4.41224e-54	Pro-EC2	Eif5a
Tsc22d4	1.74828e-20	0.837327	0.551	0.387	2.77452e-16	Pro-EC2	Tsc22d4
H1fx1	7.23399e-15	0.835696	0.479	0.294	1.14803e-10	Pro-EC2	H1fx
Ccdc1741	5.03371e-09	0.835662	0.438	0.347	7.98849e-05	Pro-EC2	Ccdc174
Eif4g2	3.3729e-20	0.832599	0.614	0.455	5.35279e-16	Pro-EC2	Eif4g2
Rnf1871	1.82523e-15	0.82975	0.562	0.408	2.89664e-11	Pro-EC2	Rnf187
Dazap11	2.22991e-36	0.82925	0.634	0.423	3.53886e-32	Pro-EC2	Dazap1
Ndufa122	3.51691e-20	0.828039	0.559	0.403	5.58134e-16	Pro-EC2	Ndufa12
Hnrnph11	2.99156e-07	0.824036	0.536	0.433	0.0047476	Pro-EC2	Hnrnph1
Mgat4b2	1.14734e-24	0.81975	0.631	0.467	1.82083e-20	Pro-EC2	Mgat4b
Arpc2	3.31681e-39	0.818375	0.625	0.399	5.26377e-35	Pro-EC2	Arpc2
Wasf22	1.20594e-18	0.817628	0.665	0.528	1.91383e-14	Pro-EC2	Wasf2
Ccdc61	1.33853e-38	0.816511	0.49	0.229	2.12425e-34	Pro-EC2	Ccdc61
Psmd61	3.48859e-15	0.81505	0.577	0.431	5.53639e-11	Pro-EC2	Psmd6
Gm10382	1.27161e-12	0.811566	0.273	0.185	2.01805e-08	Pro-EC2	Gm10382
Commd11	7.79446e-24	0.80976	0.613	0.436	1.23698e-19	Pro-EC2	Commd1
Ndufb11	2.54739e-23	0.807248	0.62	0.447	4.04271e-19	Pro-EC2	Ndufb11
Gnb21	1.61783e-41	0.806768	0.711	0.506	2.5675e-37	Pro-EC2	Gnb2
Rbm22	3.5631e-10	0.806185	0.484	0.377	5.65464e-06	Pro-EC2	Rbm22
Kansl2	1.62267e-12	0.80611	0.389	0.297	2.57518e-08	Pro-EC2	Kansl2
Abtb1	6.95073e-09	0.805394	0.21	0.273	0.000110308	Pro-EC2	Abtb1
Cbx11	1.75376e-34	0.803375	0.677	0.47	2.78322e-30	Pro-EC2	Cbx1
Psma61	3.76028e-21	0.800809	0.579	0.411	5.96757e-17	Pro-EC2	Psma6
Ccdc66	4.11947e-20	0.798041	0.404	0.226	6.53761e-16	Pro-EC2	Ccdc66
Srp19	8.71832e-32	0.79556	0.658	0.458	1.3836e-27	Pro-EC2	Srp19
Gm474841	1.76654e-19	0.795356	0.369	0.203	2.80349e-15	Pro-EC2	Gm47484
Serbp12	2.05575e-23	0.794856	0.645	0.47	3.26248e-19	Pro-EC2	Serbp1
Psmc5	1.2368e-08	0.793944	0.527	0.428	0.00019628	Pro-EC2	Psmc5
Gnai21	1.81722e-41	0.792691	0.821	0.609	2.88393e-37	Pro-EC2	Gnai2
Psmb3	1.82296e-29	0.791809	0.649	0.465	2.89304e-25	Pro-EC2	Psmb3
Ndufa41	7.10606e-36	0.790893	0.671	0.472	1.12773e-31	Pro-EC2	Ndufa4
Gm350821	3.36042e-15	0.789803	0.364	0.234	5.33299e-11	Pro-EC2	Gm35082
Cox7a21	8.25636e-47	0.787783	0.657	0.412	1.31028e-42	Pro-EC2	Cox7a2
Hnrnpk2	2.95661e-28	0.787518	0.665	0.489	4.69214e-24	Pro-EC2	Hnrnpk
Snrpd32	1.03035e-16	0.785471	0.588	0.436	1.63516e-12	Pro-EC2	Snrpd3
Rab5c	2.73905e-22	0.785381	0.622	0.458	4.34687e-18	Pro-EC2	Rab5c
Rhoa1	5.43083e-34	0.782476	0.691	0.506	8.61873e-30	Pro-EC2	Rhoa
9330121J05Rik2	3.54745e-08	0.781991	0.123	0.27	0.00056298	Pro-EC2	9330121J05Rik
Oaz1	9.50701e-56	0.781888	0.677	0.411	1.50876e-51	Pro-EC2	Oaz1
Prrc2c	5.79935e-08	0.77811	0.547	0.44	0.000920358	Pro-EC2	Prrc2c
Rpl7l11	2.11303e-15	0.777396	0.542	0.396	3.35338e-11	Pro-EC2	Rpl7l1
Snrpa	6.93373e-14	0.776851	0.57	0.4	1.10038e-09	Pro-EC2	Snrpa
Hnrnpm1	1.66483e-26	0.769534	0.642	0.447	2.64209e-22	Pro-EC2	Hnrnpm
Gm49747	1.80708e-14	0.767265	0.319	0.212	2.86784e-10	Pro-EC2	Gm49747
Hnrnpa31	5.39826e-35	0.765225	0.648	0.436	8.56704e-31	Pro-EC2	Hnrnpa3
Dcun1d31	4.12451e-16	0.762103	0.127	0.255	6.5456e-12	Pro-EC2	Dcun1d3
Fbxw7	1.24922e-10	0.761257	0.224	0.328	1.98251e-06	Pro-EC2	Fbxw7
Nek31	1.32001e-09	0.760419	0.119	0.262	2.09485e-05	Pro-EC2	Nek3
Park71	1.37688e-15	0.760252	0.593	0.465	2.1851e-11	Pro-EC2	Park7
Metap22	4.0465e-22	0.759819	0.634	0.466	6.4218e-18	Pro-EC2	Metap2
Fntb	1.42742e-10	0.758648	0.332	0.236	2.26531e-06	Pro-EC2	Fntb
Eif1b	1.13216e-25	0.752138	0.58	0.408	1.79674e-21	Pro-EC2	Eif1b
Tbca	3.51208e-32	0.749531	0.669	0.479	5.57368e-28	Pro-EC2	Tbca
Dcun1d5	1.28775e-08	0.748652	0.536	0.432	0.000204366	Pro-EC2	Dcun1d5
CAAA01118383.11	1.05202e-07	0.744966	0.25	0.281	0.00166956	Pro-EC2	CAAA01118383.1
Uspl1	4.44014e-14	0.7429	0.387	0.263	7.04651e-10	Pro-EC2	Uspl1
Cyld	9.54841e-18	0.741839	0.168	0.266	1.51533e-13	Pro-EC2	Cyld
Emg1	1.18741e-10	0.741684	0.559	0.44	1.88442e-06	Pro-EC2	Emg1
Ssb1	1.20731e-24	0.736219	0.608	0.446	1.91601e-20	Pro-EC2	Ssb
Psmd5	6.15287e-08	0.734547	0.314	0.257	0.00097646	Pro-EC2	Psmd5
Sem11	5.74839e-48	0.733351	0.753	0.505	9.1227e-44	Pro-EC2	Sem1
Tmem1541	4.84119e-09	0.732905	0.262	0.282	7.68297e-05	Pro-EC2	Tmem154
Rpl22l1	1.51103e-25	0.732394	0.636	0.448	2.398e-21	Pro-EC2	Rpl22l1
Rpn21	1.53858e-29	0.728573	0.628	0.414	2.44173e-25	Pro-EC2	Rpn2
Snw1	5.7506e-16	0.727139	0.559	0.418	9.1262e-12	Pro-EC2	Snw1
Ciao2a2	2.541e-08	0.726495	0.461	0.354	0.000403256	Pro-EC2	Ciao2a
Ncapg1	2.08317e-32	0.721954	0.407	0.119	3.30599e-28	Pro-EC2	Ncapg
Vps35	1.47462e-12	0.720744	0.51	0.389	2.34022e-08	Pro-EC2	Vps35
Tpi11	6.70664e-30	0.720667	0.547	0.338	1.06434e-25	Pro-EC2	Tpi1
Gm427011	1.37907e-13	0.719971	0.306	0.245	2.18859e-09	Pro-EC2	Gm42701
Emc81	5.95112e-08	0.717126	0.47	0.367	0.000944442	Pro-EC2	Emc8
Vdac12	3.07348e-18	0.714847	0.551	0.378	4.87761e-14	Pro-EC2	Vdac1
Nhp22	1.86525e-35	0.713919	0.602	0.371	2.96015e-31	Pro-EC2	Nhp2
Prpf38a	4.28281e-12	0.713759	0.469	0.335	6.79682e-08	Pro-EC2	Prpf38a
Prdx12	9.57376e-33	0.709992	0.636	0.419	1.51936e-28	Pro-EC2	Prdx1
Lmna	3.2493e-27	0.708403	0.53	0.313	5.15665e-23	Pro-EC2	Lmna
Rnaseh2c1	5.90342e-34	0.707552	0.611	0.404	9.36873e-30	Pro-EC2	Rnaseh2c
Gipc1	1.24476e-10	0.706238	0.484	0.378	1.97544e-06	Pro-EC2	Gipc1
Nek91	4.45044e-08	0.706173	0.233	0.253	0.000706285	Pro-EC2	Nek9
Pabpn11	4.39735e-09	0.704909	0.559	0.452	6.97859e-05	Pro-EC2	Pabpn1
Psmb21	2.67886e-12	0.701297	0.547	0.444	4.25136e-08	Pro-EC2	Psmb2
Hsbp1	2.00068e-11	0.700813	0.582	0.483	3.17509e-07	Pro-EC2	Hsbp1
Vcp	3.13372e-21	0.700123	0.617	0.447	4.97322e-17	Pro-EC2	Vcp
Hnrnpc	2.86095e-25	0.69712	0.628	0.44	4.54032e-21	Pro-EC2	Hnrnpc
Timm131	1.8981e-08	0.695034	0.533	0.437	0.000301228	Pro-EC2	Timm13
Coa6	6.35067e-30	0.692257	0.453	0.254	1.00785e-25	Pro-EC2	Coa6
Mcts21	1.23356e-08	0.691512	0.201	0.288	0.000195767	Pro-EC2	Mcts2
Ppih1	9.10301e-28	0.691145	0.499	0.291	1.44465e-23	Pro-EC2	Ppih
Psrc11	2.12555e-17	0.690055	0.337	0.077	3.37325e-13	Pro-EC2	Psrc1
Denr	5.05902e-08	0.689434	0.513	0.408	0.000802866	Pro-EC2	Denr
Hras2	7.26352e-08	0.688159	0.579	0.491	0.00115272	Pro-EC2	Hras
Ier3ip1	1.5657e-15	0.687334	0.602	0.432	2.48477e-11	Pro-EC2	Ier3ip1
Bok1	5.21689e-31	0.686146	0.576	0.333	8.2792e-27	Pro-EC2	Bok
Sumo1	8.97437e-16	0.685827	0.591	0.463	1.42423e-11	Pro-EC2	Sumo1
Cnbp2	2.00271e-07	0.682371	0.551	0.444	0.00317829	Pro-EC2	Cnbp
Ssna11	8.65154e-21	0.678893	0.588	0.428	1.373e-16	Pro-EC2	Ssna1
Psmd1	2.42267e-11	0.678816	0.554	0.414	3.84478e-07	Pro-EC2	Psmd1
Ormdl2	8.51448e-15	0.678093	0.42	0.305	1.35125e-10	Pro-EC2	Ormdl2
Srp72	1.46054e-07	0.676046	0.508	0.416	0.00231788	Pro-EC2	Srp72
Dhx152	1.37799e-16	0.675899	0.551	0.404	2.18687e-12	Pro-EC2	Dhx15
Snrpe2	1.70154e-28	0.67221	0.663	0.467	2.70034e-24	Pro-EC2	Snrpe
Eloc2	2.82175e-14	0.670757	0.538	0.411	4.47811e-10	Pro-EC2	Eloc
Znhit11	1.48595e-13	0.668939	0.564	0.407	2.35819e-09	Pro-EC2	Znhit1
Sap181	3.27432e-14	0.668631	0.548	0.42	5.19634e-10	Pro-EC2	Sap18
Cdc42	6.37448e-29	0.667393	0.639	0.464	1.01163e-24	Pro-EC2	Cdc42
Btf3	2.41772e-24	0.666102	0.642	0.493	3.83692e-20	Pro-EC2	Btf3
Atp5o2	3.31835e-19	0.66562	0.57	0.419	5.26623e-15	Pro-EC2	Atp5o
Rwdd1	1.30264e-19	0.665536	0.614	0.462	2.0673e-15	Pro-EC2	Rwdd1
Psma3	1.24929e-21	0.665489	0.597	0.453	1.98262e-17	Pro-EC2	Psma3
Med291	9.70812e-13	0.664578	0.51	0.391	1.54068e-08	Pro-EC2	Med29
Cox6c	1.86892e-26	0.664566	0.623	0.449	2.96598e-22	Pro-EC2	Cox6c
Ssr2	2.06543e-11	0.664277	0.587	0.464	3.27783e-07	Pro-EC2	Ssr2
Acin1	1.85966e-15	0.664196	0.565	0.428	2.95128e-11	Pro-EC2	Acin1
Tsn1	2.45736e-09	0.663197	0.528	0.419	3.89983e-05	Pro-EC2	Tsn
Ndufc11	1.09477e-19	0.660303	0.556	0.41	1.7374e-15	Pro-EC2	Ndufc1
Tmed2	1.82055e-12	0.660007	0.564	0.429	2.88922e-08	Pro-EC2	Tmed2
Atp5md1	9.07208e-15	0.657168	0.574	0.423	1.43974e-10	Pro-EC2	Atp5md
Gtf2f11	2.88822e-08	0.65705	0.469	0.356	0.000458361	Pro-EC2	Gtf2f1
Mlkl1	3.80303e-10	0.656824	0.374	0.251	6.0354e-06	Pro-EC2	Mlkl
Nmb1	1.15943e-07	0.654509	0.387	0.267	0.00184001	Pro-EC2	Nmb
Snrpd22	1.66127e-26	0.653084	0.631	0.449	2.63644e-22	Pro-EC2	Snrpd2
Gstt21	5.35292e-18	0.652685	0.187	0.325	8.49508e-14	Pro-EC2	Gstt2
Erh	9.87551e-12	0.652137	0.536	0.42	1.56724e-07	Pro-EC2	Erh
Atp5f1	9.60341e-20	0.65044	0.525	0.39	1.52406e-15	Pro-EC2	Atp5f1
Mapre11	2.33116e-13	0.647839	0.574	0.457	3.69955e-09	Pro-EC2	Mapre1
Polr2k	1.71153e-07	0.644793	0.492	0.405	0.0027162	Pro-EC2	Polr2k
Asna1	2.29977e-08	0.642419	0.47	0.36	0.000364974	Pro-EC2	Asna1
Tpr1	2.73043e-07	0.642033	0.515	0.418	0.00433319	Pro-EC2	Tpr
Polr2j	4.854e-11	0.640026	0.576	0.446	7.70329e-07	Pro-EC2	Polr2j
Ndufb7	2.38472e-24	0.639956	0.59	0.414	3.78455e-20	Pro-EC2	Ndufb7
Gm12655	3.20341e-15	0.639367	0.288	0.18	5.08382e-11	Pro-EC2	Gm12655
Uqcrc1	3.9713e-24	0.638759	0.59	0.421	6.30245e-20	Pro-EC2	Uqcrc1
Wdr731	1.56621e-08	0.637663	0.335	0.244	0.000248557	Pro-EC2	Wdr73
Max2	1.17328e-10	0.636961	0.371	0.309	1.862e-06	Pro-EC2	Max
Micos101	3.25489e-14	0.635033	0.573	0.431	5.1655e-10	Pro-EC2	Micos10
Ywhaq1	2.01124e-29	0.634982	0.691	0.501	3.19184e-25	Pro-EC2	Ywhaq
Tbrg11	3.03072e-11	0.634136	0.582	0.475	4.80976e-07	Pro-EC2	Tbrg1
Smim7	9.39691e-08	0.633691	0.51	0.396	0.00149129	Pro-EC2	Smim7
Glrx31	5.30312e-14	0.630318	0.58	0.458	8.41605e-10	Pro-EC2	Glrx3
Mrpl30	5.43889e-10	0.630045	0.516	0.405	8.63151e-06	Pro-EC2	Mrpl30
Nudt211	9.85791e-09	0.628847	0.487	0.362	0.000156445	Pro-EC2	Nudt21
Lmnb11	4.63748e-129	0.626245	0.717	0.223	7.35967e-125	Pro-EC2	Lmnb1
Tcp11	3.7187e-12	0.625977	0.554	0.415	5.90158e-08	Pro-EC2	Tcp1
Gm32834	7.56531e-43	0.625538	0.34	0.157	1.20062e-38	Pro-EC2	Gm32834
Atp5j1	3.42102e-29	0.624103	0.636	0.464	5.42916e-25	Pro-EC2	Atp5j
Rps171	1.33297e-19	0.623898	0.646	0.493	2.11542e-15	Pro-EC2	Rps17
Slc35a11	1.12995e-08	0.623838	0.214	0.285	0.000179322	Pro-EC2	Slc35a1
Nedd8	2.26439e-31	0.62257	0.651	0.456	3.59359e-27	Pro-EC2	Nedd8
Psmb51	6.05034e-28	0.622454	0.629	0.447	9.60188e-24	Pro-EC2	Psmb5
Sec61b1	3.47627e-22	0.622051	0.625	0.453	5.51684e-18	Pro-EC2	Sec61b
Tcf31	5.79372e-08	0.621133	0.493	0.408	0.000919464	Pro-EC2	Tcf3
Eif3d	7.6486e-09	0.617194	0.541	0.45	0.000121383	Pro-EC2	Eif3d
Tomm61	6.16303e-11	0.614689	0.538	0.439	9.78073e-07	Pro-EC2	Tomm6
Mrpl132	3.80347e-20	0.614003	0.538	0.385	6.0361e-16	Pro-EC2	Mrpl13
Pfdn61	1.65453e-09	0.609758	0.499	0.375	2.62574e-05	Pro-EC2	Pfdn6
Cox6a1	3.9503e-14	0.60939	0.611	0.475	6.26913e-10	Pro-EC2	Cox6a1
Set2	2.17095e-27	0.608351	0.616	0.429	3.4453e-23	Pro-EC2	Set
Psma41	2.54307e-18	0.608175	0.587	0.457	4.03585e-14	Pro-EC2	Psma4
Ppp2ca	4.98471e-15	0.607332	0.573	0.442	7.91074e-11	Pro-EC2	Ppp2ca
Dnaja11	3.17452e-18	0.60438	0.646	0.512	5.03796e-14	Pro-EC2	Dnaja1
Nudcd21	6.9523e-17	0.604054	0.49	0.352	1.10333e-12	Pro-EC2	Nudcd2
Got11	1.75709e-07	0.600187	0.279	0.224	0.0027885	Pro-EC2	Got1
Cenpf1	1.59359e-149	0.599039	0.671	0.127	2.52903e-145	Pro-EC2	Cenpf
Smarce1	2.97953e-08	0.598682	0.542	0.44	0.000472851	Pro-EC2	Smarce1
Polr1d	1.38253e-08	0.597699	0.559	0.468	0.000219408	Pro-EC2	Polr1d
Tomm201	4.27183e-16	0.597395	0.613	0.472	6.77939e-12	Pro-EC2	Tomm20
Psmd12	2.22059e-09	0.595696	0.528	0.414	3.52408e-05	Pro-EC2	Psmd12
Lsm31	1.29246e-09	0.593965	0.499	0.337	2.05114e-05	Pro-EC2	Lsm3
Ncbp2	4.19009e-09	0.593028	0.44	0.328	6.64968e-05	Pro-EC2	Ncbp2
Gmfb1	5.88866e-07	0.591483	0.417	0.339	0.0093453	Pro-EC2	Gmfb
Akr1a1	1.49832e-07	0.59104	0.557	0.461	0.00237783	Pro-EC2	Akr1a1
Sub11	9.1153e-16	0.588853	0.608	0.461	1.4466e-11	Pro-EC2	Sub1
Cdv31	2.01909e-09	0.588051	0.547	0.431	3.2043e-05	Pro-EC2	Cdv3
Txndc171	4.09407e-17	0.587072	0.614	0.465	6.49729e-13	Pro-EC2	Txndc17
Psmd4	7.14003e-19	0.58622	0.603	0.459	1.13312e-14	Pro-EC2	Psmd4
Chchd2	3.79043e-36	0.585589	0.642	0.472	6.01541e-32	Pro-EC2	Chchd2
Srsf9	2.80676e-07	0.584774	0.511	0.447	0.00445432	Pro-EC2	Srsf9
Leng11	5.53386e-09	0.584686	0.216	0.282	8.78224e-05	Pro-EC2	Leng1
Snx2	6.51814e-10	0.584383	0.452	0.357	1.03443e-05	Pro-EC2	Snx2
Eid2b1	9.51331e-12	0.582649	0.352	0.246	1.50976e-07	Pro-EC2	Eid2b
Gm375871	9.53123e-24	0.579523	0.421	0.274	1.51261e-19	Pro-EC2	Gm37587
Pex101	1.20009e-07	0.579369	0.3	0.237	0.00190455	Pro-EC2	Pex10
Rbm8a1	7.62186e-13	0.579298	0.597	0.469	1.20959e-08	Pro-EC2	Rbm8a
0610010K14Rik1	1.4415e-21	0.579108	0.577	0.419	2.28767e-17	Pro-EC2	0610010K14Rik
Elavl11	6.28607e-13	0.577882	0.504	0.403	9.97599e-09	Pro-EC2	Elavl1
Vdac31	2.82173e-16	0.575963	0.582	0.43	4.47808e-12	Pro-EC2	Vdac3
N4bp32	1.07818e-23	0.574965	0.636	0.466	1.71107e-19	Pro-EC2	N4bp3
Psmd142	1.18823e-07	0.573869	0.502	0.365	0.00188571	Pro-EC2	Psmd14
Myl62	7.14168e-39	0.573765	0.781	0.553	1.13338e-34	Pro-EC2	Myl6
Polr2m1	5.78342e-09	0.570306	0.548	0.439	9.17829e-05	Pro-EC2	Polr2m
Ctnnb1	3.46167e-10	0.568644	0.649	0.562	5.49367e-06	Pro-EC2	Ctnnb1
Ppp1r18	1.12041e-09	0.567635	0.452	0.358	1.77809e-05	Pro-EC2	Ppp1r18
Dnttip21	6.72846e-20	0.566924	0.541	0.391	1.06781e-15	Pro-EC2	Dnttip2
mt-Nd4l	6.74587e-09	0.566856	0.366	0.471	0.000107057	Pro-EC2	mt-Nd4l
Zc3h15	2.49277e-09	0.566179	0.51	0.421	3.95603e-05	Pro-EC2	Zc3h15
Caprin11	3.92432e-08	0.566037	0.489	0.398	0.000622789	Pro-EC2	Caprin1
Hnrnpdl1	6.39476e-11	0.565108	0.545	0.428	1.01485e-06	Pro-EC2	Hnrnpdl
Pomp1	1.48102e-19	0.563516	0.613	0.442	2.35038e-15	Pro-EC2	Pomp
Atp5k1	5.64816e-20	0.563096	0.57	0.421	8.96363e-16	Pro-EC2	Atp5k
Mettl16	2.08774e-35	0.561069	0.501	0.266	3.31324e-31	Pro-EC2	Mettl16
Psmb71	2.83962e-07	0.560457	0.507	0.411	0.00450647	Pro-EC2	Psmb7
Mrpl571	1.21784e-20	0.559652	0.583	0.416	1.93271e-16	Pro-EC2	Mrpl57
Uqcc21	2.34909e-11	0.557823	0.547	0.438	3.72801e-07	Pro-EC2	Uqcc2
Zpr11	3.73097e-07	0.553561	0.36	0.301	0.00592105	Pro-EC2	Zpr1
Atp5j21	2.8532e-23	0.553224	0.609	0.44	4.52802e-19	Pro-EC2	Atp5j2
D8Ertd738e	7.26966e-12	0.552954	0.544	0.434	1.15369e-07	Pro-EC2	D8Ertd738e
Cdk2ap12	2.15051e-12	0.552862	0.557	0.42	3.41287e-08	Pro-EC2	Cdk2ap1
Sec61g1	1.92072e-19	0.55218	0.588	0.429	3.04818e-15	Pro-EC2	Sec61g
Rnf261	5.71576e-36	0.551492	0.476	0.227	9.07091e-32	Pro-EC2	Rnf26
Ndufa21	1.42283e-19	0.549846	0.562	0.42	2.25802e-15	Pro-EC2	Ndufa2
Oxct11	3.14494e-12	0.549322	0.43	0.251	4.99102e-08	Pro-EC2	Oxct1
Eif3c1	2.36893e-23	0.549261	0.614	0.459	3.75949e-19	Pro-EC2	Eif3c
Glrx51	1.96879e-08	0.546482	0.495	0.402	0.000312447	Pro-EC2	Glrx5
Nrarp	6.51828e-18	0.54542	0.522	0.396	1.03445e-13	Pro-EC2	Nrarp
Hsp90b1	7.49632e-87	0.544602	0.723	0.391	1.18967e-82	Pro-EC2	Hsp90b1
Ccdc341	3.1015e-50	0.544109	0.613	0.309	4.92208e-46	Pro-EC2	Ccdc34
H2afj	1.39126e-18	0.543227	0.56	0.409	2.20792e-14	Pro-EC2	H2afj
Smg1	4.94884e-08	0.542593	0.268	0.291	0.00078538	Pro-EC2	Smg1
Arl1	7.90562e-10	0.54199	0.539	0.432	1.25462e-05	Pro-EC2	Arl1
Tdrd12	9.59414e-18	0.541067	0.253	0.137	1.52259e-13	Pro-EC2	Tdrd12
Wbp111	7.5515e-09	0.540182	0.501	0.385	0.000119842	Pro-EC2	Wbp11
Atp5c1	7.44028e-20	0.539297	0.545	0.385	1.18077e-15	Pro-EC2	Atp5c1
Ndufb61	5.73803e-07	0.539282	0.528	0.426	0.00910625	Pro-EC2	Ndufb6
Ostm11	1.06432e-10	0.538967	0.147	0.257	1.68908e-06	Pro-EC2	Ostm1
Cox5b1	1.2537e-16	0.538533	0.568	0.427	1.98961e-12	Pro-EC2	Cox5b
Ndufs61	2.71875e-21	0.535566	0.593	0.424	4.31465e-17	Pro-EC2	Ndufs6
Dnajb6	9.47434e-09	0.534061	0.554	0.457	0.000150358	Pro-EC2	Dnajb6
1110004F10Rik	2.19209e-14	0.533585	0.577	0.453	3.47884e-10	Pro-EC2	1110004F10Rik
Fbxo281	1.70118e-07	0.533264	0.25	0.301	0.00269977	Pro-EC2	Fbxo28
Mlf21	4.10277e-20	0.533007	0.628	0.463	6.5111e-16	Pro-EC2	Mlf2
Sart1	2.68968e-13	0.529611	0.426	0.31	4.26852e-09	Pro-EC2	Sart1
Mocs2	2.83201e-08	0.528706	0.519	0.404	0.00044944	Pro-EC2	Mocs2
Ap2s12	2.08592e-21	0.527709	0.599	0.44	3.31035e-17	Pro-EC2	Ap2s1
Mrpl201	1.59917e-07	0.527013	0.559	0.47	0.00253788	Pro-EC2	Mrpl20
Srrt1	7.00301e-14	0.526547	0.522	0.385	1.11138e-09	Pro-EC2	Srrt
Mzt11	2.44289e-09	0.525815	0.364	0.271	3.87687e-05	Pro-EC2	Mzt1
Coro1c1	2.13898e-13	0.523466	0.306	0.406	3.39456e-09	Pro-EC2	Coro1c
Cebpz1	7.01952e-11	0.522657	0.479	0.346	1.114e-06	Pro-EC2	Cebpz
Serpinh11	9.53515e-21	0.521555	0.671	0.529	1.51323e-16	Pro-EC2	Serpinh1
Add22	2.09803e-12	0.521049	0.181	0.279	3.32958e-08	Pro-EC2	Add2
Nosip	2.34806e-14	0.519179	0.464	0.316	3.72637e-10	Pro-EC2	Nosip
Arpc5	2.24245e-17	0.519084	0.573	0.411	3.55877e-13	Pro-EC2	Arpc5
Eno11	9.24428e-10	0.516412	0.462	0.352	1.46707e-05	Pro-EC2	Eno1
Sdhb	1.7129e-15	0.516223	0.524	0.387	2.71837e-11	Pro-EC2	Sdhb
Cox4i1	2.68793e-31	0.514698	0.637	0.451	4.26575e-27	Pro-EC2	Cox4i1
Sgta	1.86666e-16	0.513874	0.533	0.388	2.96239e-12	Pro-EC2	Sgta
Slc24a51	1.09678e-31	0.51284	0.522	0.277	1.74059e-27	Pro-EC2	Slc24a5
Cmtm61	6.19659e-07	0.512496	0.412	0.355	0.00983399	Pro-EC2	Cmtm6
Qars	1.69938e-15	0.511596	0.473	0.301	2.69691e-11	Pro-EC2	Qars
Dnajc8	3.85194e-15	0.509483	0.619	0.464	6.11303e-11	Pro-EC2	Dnajc8
Bud31	1.49651e-11	0.509172	0.557	0.427	2.37496e-07	Pro-EC2	Bud31
Ppp2r1a	1.96925e-07	0.509129	0.516	0.412	0.0031252	Pro-EC2	Ppp2r1a
Clta	6.3453e-10	0.509102	0.56	0.453	1.007e-05	Pro-EC2	Clta
Cct51	1.24289e-13	0.508183	0.574	0.459	1.97247e-09	Pro-EC2	Cct5
Atp5a11	1.09999e-16	0.507561	0.559	0.411	1.74569e-12	Pro-EC2	Atp5a1
Zcchc31	1.1681e-10	0.50692	0.346	0.234	1.85377e-06	Pro-EC2	Zcchc3
Gnb1	2.27198e-21	0.505806	0.648	0.502	3.60564e-17	Pro-EC2	Gnb1
Cox6b11	1.71583e-31	0.504777	0.608	0.41	2.72303e-27	Pro-EC2	Cox6b1
Ncl2	2.48518e-11	0.502854	0.547	0.423	3.94398e-07	Pro-EC2	Ncl
Krtcap21	1.25631e-08	0.501764	0.582	0.499	0.000199376	Pro-EC2	Krtcap2
Cox201	1.46298e-15	0.500089	0.507	0.354	2.32175e-11	Pro-EC2	Cox20
Rac1	2.25258e-19	0.499889	0.645	0.499	3.57485e-15	Pro-EC2	Rac1
Arf4	5.71701e-10	0.499351	0.564	0.451	9.0729e-06	Pro-EC2	Arf4
Sdhaf11	1.00962e-07	0.499278	0.441	0.338	0.00160226	Pro-EC2	Sdhaf1
Ubl5	4.28663e-15	0.496691	0.597	0.46	6.80288e-11	Pro-EC2	Ubl5
Ufc1	4.85633e-14	0.494259	0.556	0.427	7.707e-10	Pro-EC2	Ufc1
Ndufs2	9.985e-08	0.493538	0.528	0.424	0.00158462	Pro-EC2	Ndufs2
Mthfsl	4.46396e-26	0.492662	0.458	0.224	7.0843e-22	Pro-EC2	Mthfsl
Mtpn1	9.55834e-11	0.491986	0.579	0.437	1.51691e-06	Pro-EC2	Mtpn
Stk3	1.24387e-25	0.486769	0.109	0.294	1.97401e-21	Pro-EC2	Stk3
Mrfap12	1.94113e-11	0.486637	0.59	0.485	3.08058e-07	Pro-EC2	Mrfap1
Ndufb4	3.37386e-11	0.486024	0.559	0.437	5.35432e-07	Pro-EC2	Ndufb4
Cct6a2	9.83479e-23	0.485542	0.587	0.427	1.56078e-18	Pro-EC2	Cct6a
Ccnb11	2.58154e-104	0.483254	0.58	0.113	4.09691e-100	Pro-EC2	Ccnb1
Wbp2	6.58871e-08	0.480294	0.449	0.359	0.00104563	Pro-EC2	Wbp2
Slc9a11	1.69671e-10	0.478284	0.383	0.268	2.69267e-06	Pro-EC2	Slc9a1
Atpif12	2.38529e-11	0.475707	0.547	0.424	3.78546e-07	Pro-EC2	Atpif1
Kbtbd121	4.99397e-24	0.475031	0.109	0.272	7.92543e-20	Pro-EC2	Kbtbd12
Smdt1	5.06502e-16	0.474957	0.574	0.445	8.03819e-12	Pro-EC2	Smdt1
Tmem138	3.88275e-21	0.473662	0.433	0.21	6.16193e-17	Pro-EC2	Tmem138
Anp32a	2.72441e-24	0.47104	0.691	0.511	4.32363e-20	Pro-EC2	Anp32a
Dbi	1.29861e-15	0.470552	0.533	0.383	2.0609e-11	Pro-EC2	Dbi
Pebp1	1.65522e-09	0.469413	0.533	0.429	2.62683e-05	Pro-EC2	Pebp1
Cd2bp22	5.81981e-12	0.469036	0.473	0.331	9.23604e-08	Pro-EC2	Cd2bp2
Zranb2	6.17989e-08	0.467352	0.498	0.41	0.000980749	Pro-EC2	Zranb2
Pitpna1	1.34059e-13	0.46572	0.576	0.453	2.12752e-09	Pro-EC2	Pitpna
Gm16033	1.33682e-07	0.464437	0.285	0.183	0.00212154	Pro-EC2	Gm16033
Phf5a1	4.89309e-13	0.463907	0.587	0.455	7.76534e-09	Pro-EC2	Phf5a
Ubl4a	2.69061e-19	0.463791	0.504	0.322	4.27e-15	Pro-EC2	Ubl4a
Prpf18	1.33495e-09	0.459716	0.234	0.286	2.11857e-05	Pro-EC2	Prpf18
Thoc71	1.38129e-11	0.459348	0.556	0.441	2.19211e-07	Pro-EC2	Thoc7
Arf11	4.68164e-13	0.459343	0.606	0.475	7.42977e-09	Pro-EC2	Arf1
Psmd2	4.36015e-12	0.457952	0.53	0.413	6.91955e-08	Pro-EC2	Psmd2
Rpl281	2.69936e-17	0.457281	0.666	0.51	4.28388e-13	Pro-EC2	Rpl28
Raly1	7.37484e-15	0.456216	0.603	0.466	1.17039e-10	Pro-EC2	Raly
Tmsb15b1	2.28042e-20	0.456086	0.26	0.152	3.61903e-16	Pro-EC2	Tmsb15b1
Pdcd51	4.5731e-12	0.455809	0.579	0.441	7.25751e-08	Pro-EC2	Pdcd5
Atp5mpl1	7.63095e-09	0.455163	0.49	0.394	0.000121103	Pro-EC2	Atp5mpl
Tomm71	5.92382e-09	0.455107	0.579	0.5	9.4011e-05	Pro-EC2	Tomm7
1600002D24Rik	5.54144e-09	0.453626	0.329	0.157	8.79426e-05	Pro-EC2	1600002D24Rik
Taldo11	1.89264e-16	0.452667	0.533	0.393	3.00362e-12	Pro-EC2	Taldo1
4930402H24Rik1	4.65319e-08	0.452293	0.363	0.462	0.000738461	Pro-EC2	4930402H24Rik
Tmem2561	6.37327e-10	0.45202	0.573	0.466	1.01144e-05	Pro-EC2	Tmem256
Eny21	3.64827e-19	0.451424	0.6	0.435	5.78981e-15	Pro-EC2	Eny2
Psmb4	1.00167e-26	0.450938	0.634	0.458	1.58965e-22	Pro-EC2	Psmb4
Ube2n2	3.55189e-16	0.449724	0.55	0.434	5.63684e-12	Pro-EC2	Ube2n
Bzw12	2.89228e-09	0.448692	0.576	0.464	4.59005e-05	Pro-EC2	Bzw1
Osgep	4.51513e-07	0.447535	0.342	0.391	0.00716551	Pro-EC2	Osgep
Eif2s22	6.27808e-09	0.446731	0.541	0.451	9.96331e-05	Pro-EC2	Eif2s2
Gdi2	2.47797e-10	0.443778	0.539	0.438	3.93254e-06	Pro-EC2	Gdi2
Enc11	6.98546e-28	0.440485	0.461	0.25	1.10859e-23	Pro-EC2	Enc1
Mrps33	8.13284e-13	0.440375	0.544	0.413	1.29068e-08	Pro-EC2	Mrps33
S100a10	8.57066e-84	0.436577	0.813	0.479	1.36016e-79	Pro-EC2	S100a10
Polr3h1	5.14755e-16	0.433235	0.421	0.255	8.16916e-12	Pro-EC2	Polr3h
Psmd8	1.02298e-12	0.432431	0.548	0.455	1.62347e-08	Pro-EC2	Psmd8
Cse1l2	4.35763e-18	0.432151	0.444	0.253	6.91556e-14	Pro-EC2	Cse1l
Rbms11	9.13191e-10	0.431196	0.368	0.456	1.44923e-05	Pro-EC2	Rbms1
Gng121	1.53748e-08	0.430836	0.587	0.469	0.000243998	Pro-EC2	Gng12
Stt3a1	3.42405e-08	0.430121	0.413	0.344	0.000543397	Pro-EC2	Stt3a
Wdr61	5.04669e-08	0.429891	0.441	0.355	0.000800909	Pro-EC2	Wdr61
Hsp90ab11	3.885e-09	0.429738	0.614	0.526	6.1655e-05	Pro-EC2	Hsp90ab1
Gfod11	5.33813e-11	0.42932	0.152	0.28	8.47162e-07	Pro-EC2	Gfod1
Ybx11	6.36541e-21	0.426501	0.66	0.505	1.01019e-16	Pro-EC2	Ybx1
Spcs1	3.35335e-07	0.423769	0.55	0.452	0.00532177	Pro-EC2	Spcs1
Timm231	3.05184e-13	0.423057	0.525	0.393	4.84328e-09	Pro-EC2	Timm23
Arf5	4.51776e-11	0.42005	0.629	0.536	7.16969e-07	Pro-EC2	Arf5
Rbx1	1.33156e-19	0.416486	0.599	0.452	2.11318e-15	Pro-EC2	Rbx1
Nup371	5.03954e-11	0.41583	0.317	0.18	7.99776e-07	Pro-EC2	Nup37
Pgam12	1.02584e-09	0.415226	0.481	0.39	1.62801e-05	Pro-EC2	Pgam1
Tbpl11	5.10226e-08	0.414511	0.44	0.348	0.000809728	Pro-EC2	Tbpl1
Ctu21	1.02282e-19	0.411336	0.44	0.268	1.62322e-15	Pro-EC2	Ctu2
Arpc41	3.90389e-14	0.410892	0.562	0.446	6.19548e-10	Pro-EC2	Arpc4
Mrps141	2.69648e-14	0.409109	0.585	0.438	4.27931e-10	Pro-EC2	Mrps14
Diaph31	1.27842e-32	0.408429	0.406	0.124	2.02886e-28	Pro-EC2	Diaph3
Txnl4a1	8.48021e-09	0.40825	0.513	0.406	0.000134581	Pro-EC2	Txnl4a
Canx	1.11343e-11	0.406845	0.562	0.443	1.76701e-07	Pro-EC2	Canx
Frmd8	1.95905e-07	0.405271	0.391	0.299	0.00310902	Pro-EC2	Frmd8
Fem1b	2.17773e-07	0.40434	0.386	0.305	0.00345605	Pro-EC2	Fem1b
Csnk1a1	3.02367e-07	0.402511	0.554	0.472	0.00479856	Pro-EC2	Csnk1a1
Rab2a	2.19255e-10	0.401049	0.596	0.507	3.47958e-06	Pro-EC2	Rab2a
Rab18	2.49702e-08	0.400544	0.533	0.452	0.000396277	Pro-EC2	Rab18
Cct72	4.2591e-11	0.400367	0.573	0.458	6.75918e-07	Pro-EC2	Cct7
Supt4a	5.08785e-10	0.39986	0.551	0.418	8.07442e-06	Pro-EC2	Supt4a
Cldn34c11	3.0426e-27	0.39958	0.126	0.258	4.82861e-23	Pro-EC2	Cldn34c1
H2-T24	5.37973e-13	0.399526	0.254	0.197	8.53764e-09	Pro-EC2	H2-T24
Hsd17b12	4.74784e-17	0.39836	0.501	0.335	7.53483e-13	Pro-EC2	Hsd17b12
Snrpb3	2.66735e-22	0.398198	0.634	0.454	4.23308e-18	Pro-EC2	Snrpb
Gtf2b1	1.51614e-12	0.396336	0.432	0.302	2.40612e-08	Pro-EC2	Gtf2b
Arhgdia2	2.2845e-12	0.394983	0.605	0.482	3.62551e-08	Pro-EC2	Arhgdia
BC0184731	1.24893e-13	0.393724	0.335	0.186	1.98206e-09	Pro-EC2	BC018473
Naxe1	1.80899e-07	0.393076	0.493	0.384	0.00287087	Pro-EC2	Naxe
Hnrnpul11	4.7211e-07	0.392754	0.466	0.36	0.00749239	Pro-EC2	Hnrnpul1
Chchd11	2.81665e-12	0.390562	0.544	0.416	4.47002e-08	Pro-EC2	Chchd1
Eif4h1	8.77914e-15	0.389757	0.594	0.456	1.39325e-10	Pro-EC2	Eif4h
Meox12	7.96923e-16	0.389242	0.579	0.449	1.26472e-11	Pro-EC2	Meox1
Ube2l3	3.45574e-10	0.388649	0.553	0.449	5.48426e-06	Pro-EC2	Ube2l3
Ap2m11	3.40181e-09	0.386613	0.53	0.445	5.39868e-05	Pro-EC2	Ap2m1
Yif1b	1.26305e-09	0.386437	0.538	0.461	2.00446e-05	Pro-EC2	Yif1b
Lamtor4	1.32642e-13	0.383768	0.286	0.374	2.10502e-09	Pro-EC2	Lamtor4
Gm15952	1.32369e-13	0.382923	0.337	0.189	2.10069e-09	Pro-EC2	Gm15952
Cavin11	2.9847e-13	0.380818	0.663	0.547	4.73671e-09	Pro-EC2	Cavin1
Mrrf	3.27414e-09	0.379533	0.398	0.322	5.19605e-05	Pro-EC2	Mrrf
Phb1	2.45351e-12	0.377995	0.516	0.347	3.89372e-08	Pro-EC2	Phb
Ostc1	9.76569e-13	0.375981	0.579	0.444	1.54981e-08	Pro-EC2	Ostc
Lman2l1	1.08221e-11	0.372906	0.36	0.251	1.71746e-07	Pro-EC2	Lman2l
Zfp2071	6.3856e-13	0.37246	0.536	0.416	1.0134e-08	Pro-EC2	Zfp207
Rplp01	1.31187e-12	0.371814	0.596	0.474	2.08194e-08	Pro-EC2	Rplp0
Prkar1a	1.55361e-07	0.371568	0.57	0.49	0.00246559	Pro-EC2	Prkar1a
Gpbp11	2.77283e-11	0.371533	0.476	0.377	4.40048e-07	Pro-EC2	Gpbp1
Nol11	1.63935e-14	0.37111	0.397	0.289	2.60165e-10	Pro-EC2	Nol11
Nars	4.1775e-08	0.370826	0.504	0.391	0.000662969	Pro-EC2	Nars
Dbf41	6.5872e-33	0.370164	0.452	0.208	1.04539e-28	Pro-EC2	Dbf4
Dynlrb11	5.5078e-09	0.369398	0.567	0.46	8.74089e-05	Pro-EC2	Dynlrb1
Naca	1.31604e-08	0.368813	0.588	0.493	0.000208855	Pro-EC2	Naca
Dync1i2	6.10519e-08	0.368389	0.576	0.475	0.000968894	Pro-EC2	Dync1i2
Eif3j11	2.47279e-08	0.366877	0.527	0.428	0.000392432	Pro-EC2	Eif3j1
Uqcr102	8.037e-15	0.36663	0.574	0.434	1.27547e-10	Pro-EC2	Uqcr10
Stmn11	6.23438e-150	0.362693	0.775	0.254	9.89396e-146	Pro-EC2	Stmn1
Rtraf	8.49472e-10	0.359723	0.588	0.485	1.34811e-05	Pro-EC2	Rtraf
Arpp192	1.79178e-11	0.358576	0.568	0.455	2.84356e-07	Pro-EC2	Arpp19
Sh3bgrl32	2.8728e-12	0.35851	0.594	0.481	4.55913e-08	Pro-EC2	Sh3bgrl3
Hnrnpll2	6.29992e-07	0.35311	0.407	0.305	0.00999797	Pro-EC2	Hnrnpll
Snrpb2	7.50191e-08	0.351987	0.525	0.426	0.00119055	Pro-EC2	Snrpb2
Tagln21	6.60016e-27	0.351877	0.649	0.473	1.04745e-22	Pro-EC2	Tagln2
Psmb1	1.39082e-07	0.350867	0.582	0.5	0.00220723	Pro-EC2	Psmb1
Paip2	7.72414e-08	0.349866	0.564	0.465	0.00122582	Pro-EC2	Paip2
Cnbd2	5.09991e-29	0.346893	0.441	0.221	8.09355e-25	Pro-EC2	Cnbd2
Snx31	8.05052e-09	0.343905	0.596	0.508	0.000127762	Pro-EC2	Snx3
Tmsb101	3.47599e-84	0.341866	0.847	0.511	5.5164e-80	Pro-EC2	Tmsb10
Itgb1	3.06911e-07	0.341159	0.565	0.499	0.00487067	Pro-EC2	Itgb1
Necap21	6.48559e-10	0.340862	0.534	0.422	1.02926e-05	Pro-EC2	Necap2
Sel1l	1.07185e-10	0.339767	0.225	0.322	1.70103e-06	Pro-EC2	Sel1l
Tmbim61	9.62174e-12	0.334924	0.599	0.482	1.52697e-07	Pro-EC2	Tmbim6
Gabpa	1.81755e-11	0.330766	0.219	0.299	2.88445e-07	Pro-EC2	Gabpa
Ube2k	1.59517e-10	0.328486	0.528	0.415	2.53153e-06	Pro-EC2	Ube2k
Ndufa13	4.01502e-07	0.325996	0.49	0.404	0.00637184	Pro-EC2	Ndufa13
Eif3k	6.21194e-08	0.325356	0.556	0.463	0.000985835	Pro-EC2	Eif3k
Setd5	7.82528e-12	0.325229	0.343	0.45	1.24187e-07	Pro-EC2	Setd5
Rassf31	1.17281e-07	0.324582	0.504	0.413	0.00186125	Pro-EC2	Rassf3
Kif3b1	3.26254e-07	0.323397	0.182	0.257	0.00517765	Pro-EC2	Kif3b
Idh3g1	3.26028e-08	0.323038	0.464	0.352	0.000517406	Pro-EC2	Idh3g
Zfp52	2.20657e-09	0.322468	0.254	0.166	3.50183e-05	Pro-EC2	Zfp52
Cct82	1.41094e-12	0.319909	0.56	0.432	2.23916e-08	Pro-EC2	Cct8
Glud1	3.79074e-10	0.318353	0.502	0.418	6.0159e-06	Pro-EC2	Glud1
Rassf92	2.66935e-10	0.317533	0.285	0.399	4.23626e-06	Pro-EC2	Rassf9
Impdh22	2.57558e-16	0.315754	0.551	0.41	4.08744e-12	Pro-EC2	Impdh2
Cript	5.62912e-07	0.314855	0.556	0.462	0.00893341	Pro-EC2	Cript
Srsf22	5.75837e-12	0.31354	0.544	0.429	9.13854e-08	Pro-EC2	Srsf2
4930523C07Rik1	3.29633e-10	0.306631	0.343	0.448	5.23127e-06	Pro-EC2	4930523C07Rik
Rnf220	3.85589e-18	0.305667	0.473	0.306	6.1193e-14	Pro-EC2	Rnf220
Atg9a1	1.13348e-18	0.304787	0.176	0.299	1.79884e-14	Pro-EC2	Atg9a
Eif5	7.92913e-11	0.298558	0.511	0.415	1.25835e-06	Pro-EC2	Eif5
Gpx7	1.18297e-13	0.29538	0.508	0.358	1.87738e-09	Pro-EC2	Gpx7
Rpl111	2.47485e-11	0.293066	0.602	0.497	3.92759e-07	Pro-EC2	Rpl11
Ndufa7	3.98887e-07	0.292352	0.53	0.434	0.00633033	Pro-EC2	Ndufa7
Ralb	1.12904e-09	0.287367	0.56	0.446	1.79178e-05	Pro-EC2	Ralb
Uqcrb2	1.89218e-07	0.28709	0.545	0.455	0.00300288	Pro-EC2	Uqcrb
Pcbp1	4.52633e-09	0.287059	0.567	0.475	7.18329e-05	Pro-EC2	Pcbp1
Ppp1ca1	1.19534e-08	0.286983	0.541	0.447	0.0001897	Pro-EC2	Ppp1ca
Man1a2	4.22668e-08	0.286656	0.296	0.379	0.000670775	Pro-EC2	Man1a2
Bag11	2.50054e-12	0.286215	0.564	0.428	3.96835e-08	Pro-EC2	Bag1
Tubgcp22	4.85617e-21	0.285931	0.182	0.278	7.70674e-17	Pro-EC2	Tubgcp2
Psmd11	1.69406e-08	0.282528	0.513	0.417	0.000268847	Pro-EC2	Psmd11
Bicd21	7.54903e-11	0.279237	0.328	0.432	1.19803e-06	Pro-EC2	Bicd2
Prxl2c2	5.50101e-28	0.27818	0.554	0.377	8.7301e-24	Pro-EC2	Prxl2c
Emc31	3.26194e-12	0.277458	0.505	0.415	5.1767e-08	Pro-EC2	Emc3
Arl14ep1	1.00021e-10	0.274385	0.351	0.251	1.58733e-06	Pro-EC2	Arl14ep
Rnf7	5.78594e-10	0.272958	0.579	0.461	9.18228e-06	Pro-EC2	Rnf7
Rnf1151	8.80121e-08	0.272466	0.302	0.366	0.00139675	Pro-EC2	Rnf115
Hdac101	1.27817e-10	0.271484	0.132	0.265	2.02845e-06	Pro-EC2	Hdac10
Actr1b	4.65909e-08	0.271146	0.466	0.36	0.000739398	Pro-EC2	Actr1b
Agfg21	5.20567e-07	0.270258	0.309	0.238	0.0082614	Pro-EC2	Agfg2
Stx18	4.69434e-08	0.270123	0.248	0.313	0.000744991	Pro-EC2	Stx18
Abcb7	2.11294e-21	0.269724	0.423	0.237	3.35324e-17	Pro-EC2	Abcb7
Pin4	8.09979e-09	0.268854	0.496	0.398	0.000128544	Pro-EC2	Pin4
Rplp21	4.38326e-13	0.264672	0.59	0.467	6.95624e-09	Pro-EC2	Rplp2
Nlrx1	2.23244e-08	0.262182	0.279	0.195	0.000354288	Pro-EC2	Nlrx1
Golga11	1.1471e-35	0.261566	0.129	0.275	1.82045e-31	Pro-EC2	Golga1
Arntl2	4.00052e-62	0.255908	0.383	0.134	6.34883e-58	Pro-EC2	Arntl2
Atf6b	7.21935e-18	0.250163	0.413	0.27	1.14571e-13	Pro-EC2	Atf6b

## Sheet: GO of Pro-EC2
Enrichment FDR	nGenes	Pathway Genes	Fold Enrichment	Pathway	URL	Genes
1.04876e-09	28	578	5.40905	Cell division	http://amigo.geneontology.org/amigo/term/GO:0051301	Kif20a Hdgf Cdc20 Ccdc124 Calm3 Pttg1 Ska2 Nde1 Racgap1 Cdca3 Sgo1 Cep55 Sgo2a Nek2 Knstrn Tpx2 Aurka Chmp4c Gpsm2 Cks1b Cenpa Ruvbl1 Ccnb2 Aspm Cdc25c Cdkn2a Cks2 Cks1brt
6.08149e-08	30	810	4.13549	Mitotic cell cycle	http://amigo.geneontology.org/amigo/term/GO:0000278	Kif20a Cdc20 Calm3 Pttg1 Ska2 Nde1 Racgap1 Sgo1 Cep55 Ccnj Sgo2a Nek2 Kif18a Knstrn Tpx2 Aurka Chmp4c Gpsm2 Cks1b Cenpa Hinfp Ccnb2 Nudt15 Cdc25c Cdkn2a Cenpe Cks2 Cks1brt Hmgb1 Tuba1a
1.39532e-07	43	1648	2.91341	Cell cycle	http://amigo.geneontology.org/amigo/term/GO:0007049	Kif20a Cdc20 Ccdc124 Nf2 Calm3 Pttg1 Ska2 Nde1 Racgap1 Cdca3 Sgo1 Fosl1 Cep55 Ccnj Sgo2a Nek2 Kif18a Knstrn Tpx2 Aurka Chmp4c Gpsm2 Cks1b Sfpq Cenpa Actb Ruvbl1 Hinfp Ccnb2 Nudt15 Aspm Psma8 Cdkn3 Fanci Ckap5 Cdc25c Cdkn2a Cenpe Cks2 Cks1brt Hmgb1 Tuba1a Cntd1
1.03857e-06	25	663	4.21034	Mitotic cell cycle process	http://amigo.geneontology.org/amigo/term/GO:1903047	Kif20a Cdc20 Calm3 Pttg1 Nde1 Racgap1 Sgo1 Cep55 Ccnj Sgo2a Nek2 Kif18a Knstrn Tpx2 Aurka Chmp4c Gpsm2 Cks1b Cenpa Hinfp Ccnb2 Cdc25c Cdkn2a Cenpe Cks2
4.25389e-06	28	889	3.51679	Regulation of cell cycle	http://amigo.geneontology.org/amigo/term/GO:0051726	Kif20a Cdc20 Nf2 Calm3 Pttg1 Racgap1 Fosl1 Ccnj Sgo2a Nek2 Knstrn Tpx2 Aurka Chmp4c Gpsm2 Cks1b Sfpq Actb Hinfp Ccnb2 Aspm Psma8 Cdc25c Cdkn2a Cenpe Cks2 Cks1brt Hmgb1
1.6316e-05	30	1079	3.10449	Cell cycle process	http://amigo.geneontology.org/amigo/term/GO:0022402	Kif20a Cdc20 Calm3 Pttg1 Nde1 Racgap1 Sgo1 Cep55 Ccnj Sgo2a Nek2 Kif18a Knstrn Tpx2 Aurka Chmp4c Gpsm2 Cks1b Sfpq Cenpa Hinfp Ccnb2 Aspm Psma8 Ckap5 Cdc25c Cdkn2a Cenpe Cks2 Cntd1
2.52929e-05	18	426	4.71795	Nuclear division	http://amigo.geneontology.org/amigo/term/GO:0000280	Cdc20 Pttg1 Nde1 Racgap1 Sgo1 Sgo2a Nek2 Kif18a Knstrn Tpx2 Aurka Chmp4c Ccnb2 Aspm Psma8 Cenpe Cks2 Cntd1
2.94082e-05	12	179	7.48546	Spindle organization	http://amigo.geneontology.org/amigo/term/GO:0007051	Cdc20 Racgap1 Nek2 Knstrn Tpx2 Aurka Chmp4c Gpsm2 Ccnb2 Aspm Ckap5 Cenpe
6.02974e-05	21	618	3.79421	Microtubule cytoskeleton organization	http://amigo.geneontology.org/amigo/term/GO:0000226	Kif20a Cdc20 Ska2 Nde1 Racgap1 Sgo1 Nek2 Kif18a Knstrn Tpx2 Aurka Chmp4c Gpsm2 Cenpa Ccnb2 Aspm Ccdc40 Ckap5 Cenpe Dnai1 Tuba1a
8.90717e-05	18	475	4.23126	Organelle fission	http://amigo.geneontology.org/amigo/term/GO:0048285	Cdc20 Pttg1 Nde1 Racgap1 Sgo1 Sgo2a Nek2 Kif18a Knstrn Tpx2 Aurka Chmp4c Ccnb2 Aspm Psma8 Cenpe Cks2 Cntd1
9.33815e-05	12	205	6.53609	Meiotic cell cycle process	http://amigo.geneontology.org/amigo/term/GO:1903046	Cdc20 Pttg1 Sgo1 Sgo2a Kif18a Aurka Ccnb2 Aspm Psma8 Cdc25c Cks2 Cntd1
0.000108451	25	891	3.13295	Microtubule-based process	http://amigo.geneontology.org/amigo/term/GO:0007017	Kif20a Cdc20 Dynll1 Ska2 Nde1 Racgap1 Sgo1 Nek2 Kif18a Knstrn Tpx2 Aurka Chmp4c Gpsm2 Sfpq Cenpa Ccnb2 Stk36 Aspm Ccdc40 Ckap5 Cenpe Insl6 Dnai1 Tuba1a
0.000142518	10	142	7.86325	Microtubule cytoskeleton organization involved in mitosis	http://amigo.geneontology.org/amigo/term/GO:1902850	Cdc20 Nde1 Racgap1 Nek2 Tpx2 Aurka Chmp4c Gpsm2 Cenpa Cenpe
0.000149175	9	111	9.05336	Spindle assembly	http://amigo.geneontology.org/amigo/term/GO:0051225	Cdc20 Racgap1 Nek2 Tpx2 Aurka Chmp4c Gpsm2 Ccnb2 Aspm
0.000168413	59	3553	1.85416	Organelle organization	http://amigo.geneontology.org/amigo/term/GO:0006996	Kif20a Hnrnpa2b1 Cdc20 Dynll1 Nf2 Pfn1 Calm3 Hspa4 Pttg1 Ska2 Prelid1 Nde1 Racgap1 Cep89 Sgo1 Sgo2a Nucks1 Nek2 Kif18a Knstrn Usp50 Tpx2 Aurka Chmp4c Gpsm2 Myoz2 Rnf20 Hp1bp3 Sfpq Cenpa Rilpl1 Actb Arhgap25 Ruvbl1 Hmgn5 Cotl1 Ccnb2 Inppl1 Stk36 Aspm Ssh3 Psma8 Rflna Tmem237 Fam50b Nup205 Ccdc40 Ckap5 Pif1 Clrn1 Cdkn2a Cenpe Nav2 Hmgb2 Dnai1 Cks2 Hmgb1 Tuba1a Cntd1
0.000171324	11	185	6.63913	Sister chromatid segregation	http://amigo.geneontology.org/amigo/term/GO:0000819	Cdc20 Pttg1 Racgap1 Sgo1 Sgo2a Nek2 Kif18a Knstrn Chmp4c Sfpq Cenpe
0.000180493	13	270	5.37613	Mitotic nuclear division	http://amigo.geneontology.org/amigo/term/GO:0140014	Cdc20 Pttg1 Nde1 Racgap1 Sgo1 Sgo2a Nek2 Kif18a Knstrn Tpx2 Aurka Chmp4c Cenpe
0.000188026	11	189	6.49862	Meiotic nuclear division	http://amigo.geneontology.org/amigo/term/GO:0140013	Cdc20 Pttg1 Sgo1 Sgo2a Kif18a Aurka Ccnb2 Aspm Psma8 Cks2 Cntd1
0.000244659	10	157	7.11198	Mitotic sister chromatid segregation	http://amigo.geneontology.org/amigo/term/GO:0000070	Cdc20 Pttg1 Racgap1 Sgo1 Sgo2a Nek2 Kif18a Knstrn Chmp4c Cenpe
0.000319688	31	1385	2.49921	Cytoskeleton organization	http://amigo.geneontology.org/amigo/term/GO:0007010	Kif20a Cdc20 Nf2 Pfn1 Ska2 Nde1 Racgap1 Sgo1 Nek2 Kif18a Knstrn Tpx2 Aurka Chmp4c Gpsm2 Myoz2 Cenpa Actb Arhgap25 Cotl1 Ccnb2 Inppl1 Aspm Ssh3 Rflna Ccdc40 Ckap5 Clrn1 Cenpe Dnai1 Tuba1a
0.000351204	9	129	7.7901	Meiosis I cell cycle process	http://amigo.geneontology.org/amigo/term/GO:0061982	Pttg1 Sgo1 Sgo2a Aurka Ccnb2 Psma8 Cdc25c Cks2 Cntd1
0.000794696	23	897	2.86303	Chromosome organization	http://amigo.geneontology.org/amigo/term/GO:0051276	Hnrnpa2b1 Cdc20 Pttg1 Racgap1 Sgo1 Sgo2a Nucks1 Nek2 Kif18a Knstrn Chmp4c Rnf20 Hp1bp3 Sfpq Cenpa Ruvbl1 Hmgn5 Fam50b Pif1 Cenpe Nav2 Hmgb2 Hmgb1
0.000956618	18	596	3.37223	Regulation of cell cycle process	http://amigo.geneontology.org/amigo/term/GO:0010564	Kif20a Cdc20 Calm3 Pttg1 Racgap1 Sgo2a Nek2 Knstrn Tpx2 Aurka Chmp4c Gpsm2 Sfpq Hinfp Psma8 Cdc25c Cdkn2a Cenpe
0.00106744	8	114	7.83566	Mitotic spindle organization	http://amigo.geneontology.org/amigo/term/GO:0007052	Cdc20 Racgap1 Nek2 Tpx2 Aurka Chmp4c Gpsm2 Cenpe
0.00106744	13	329	4.41202	Chromosome segregation	http://amigo.geneontology.org/amigo/term/GO:0007059	Cdc20 Pttg1 Ska2 Nde1 Racgap1 Sgo1 Sgo2a Nek2 Kif18a Knstrn Chmp4c Sfpq Cenpe
0.00118909	7	84	9.30485	Regulation of cyclin-dependent protein serine/threonine kinase activity	http://amigo.geneontology.org/amigo/term/GO:0000079	Ccnj Cks1b Actb Ccnb2 Cdkn2a Cks2 Cks1brt
0.00150211	7	88	8.8819	Regulation of cyclin-dependent protein kinase activity	http://amigo.geneontology.org/amigo/term/GO:1904029	Ccnj Cks1b Actb Ccnb2 Cdkn2a Cks2 Cks1brt
0.00150211	5	35	15.9512	Attachment of spindle microtubules to kinetochore	http://amigo.geneontology.org/amigo/term/GO:0008608	Racgap1 Sgo1 Nek2 Knstrn Cenpe
0.00165166	8	124	7.20375	Meiosis I	http://amigo.geneontology.org/amigo/term/GO:0007127	Pttg1 Sgo1 Sgo2a Aurka Ccnb2 Psma8 Cks2 Cntd1
0.00187378	13	353	4.11206	Meiotic cell cycle	http://amigo.geneontology.org/amigo/term/GO:0051321	Cdc20 Pttg1 Sgo1 Sgo2a Nek2 Kif18a Aurka Ccnb2 Aspm Psma8 Cdc25c Cks2 Cntd1

## Sheet: IFN-ECs
	p_val	avg_log2FC	pct.1	pct.2	p_val_adj	cluster	gene
Wars	3.39678e-152	12.4558	0.766	0.331	5.39068e-148	Capillary Interferon	Wars
Ifi203	1.76032e-155	10.241	0.834	0.459	2.79363e-151	Capillary Interferon	Ifi203
Gbp7	6.84801e-212	9.32698	0.848	0.365	1.08678e-207	Capillary Interferon	Gbp7
Trim30a	7.96182e-51	9.20309	0.525	0.255	1.26354e-46	Capillary Interferon	Trim30a
Irf8	1.11461e-75	9.17553	0.275	0.093	1.76889e-71	Capillary Interferon	Irf8
Tor3a	5.64667e-37	8.99317	0.487	0.27	8.96126e-33	Capillary Interferon	Tor3a
Msh3	3.89997e-15	8.23024	0.305	0.237	6.18926e-11	Capillary Interferon	Msh3
Hdhd5	4.653e-09	8.14226	0.285	0.24	7.38431e-05	Capillary Interferon	Hdhd5
Sp100	2.51392e-72	8.03335	0.626	0.348	3.98959e-68	Capillary Interferon	Sp100
Slc23a2	3.82497e-18	7.80869	0.362	0.25	6.07022e-14	Capillary Interferon	Slc23a2
Cd274	6.74343e-58	7.78746	0.454	0.114	1.07018e-53	Capillary Interferon	Cd274
Mylpf	2.63289e-16	7.78093	0.337	0.222	4.17839e-12	Capillary Interferon	Mylpf
Psmb9	9.50523e-222	7.42973	0.828	0.292	1.50848e-217	Capillary Interferon	Psmb9
2900076A07Rik	1.85579e-19	7.40438	0.322	0.212	2.94514e-15	Capillary Interferon	2900076A07Rik
H2-T241	9.46848e-47	7.27668	0.433	0.19	1.50265e-42	Capillary Interferon	H2-T24
Ifih1	5.3873e-12	7.17437	0.382	0.221	8.54965e-08	Capillary Interferon	Ifih1
Chtf8	8.52631e-38	7.09809	0.415	0.228	1.35313e-33	Capillary Interferon	Chtf8
Apobec3	5.38789e-20	7.06219	0.43	0.285	8.55059e-16	Capillary Interferon	Apobec3
Ifit2	2.05575e-114	7.03386	0.597	0.157	3.26248e-110	Capillary Interferon	Ifit2
AW112010	3.6692e-268	6.98365	0.9	0.347	5.82302e-264	Capillary Interferon	AW112010
Fam177a	8.83719e-25	6.89193	0.324	0.237	1.40246e-20	Capillary Interferon	Fam177a
Gbp6	5.79372e-130	6.88883	0.64	0.16	9.19463e-126	Capillary Interferon	Gbp6
Tapbpl	1.50405e-29	6.884	0.399	0.207	2.38692e-25	Capillary Interferon	Tapbpl
Gbp21	2.92801e-177	6.86597	0.718	0.233	4.64675e-173	Capillary Interferon	Gbp2
Gbp5	2.39685e-114	6.84558	0.592	0.174	3.80381e-110	Capillary Interferon	Gbp5
Usp18	1.49538e-08	6.64546	0.401	0.206	0.000237316	Capillary Interferon	Usp18
Rnf213	9.77763e-50	6.6227	0.528	0.28	1.55171e-45	Capillary Interferon	Rnf213
Ifi47	9.87216e-89	6.5598	0.561	0.174	1.56671e-84	Capillary Interferon	Ifi47
Zfp319	8.53548e-15	6.55359	0.408	0.302	1.35458e-10	Capillary Interferon	Zfp319
Mndal	2.65174e-119	6.48248	0.784	0.444	4.20832e-115	Capillary Interferon	Mndal
Abi3	2.19025e-10	6.44804	0.465	0.376	3.47592e-06	Capillary Interferon	Abi3
Rsad2	4.34539e-156	6.389	0.669	0.172	6.89614e-152	Capillary Interferon	Rsad2
Serpina3g	2.27618e-188	6.32629	0.759	0.166	3.61229e-184	Capillary Interferon	Serpina3g
Ifi44	1.83309e-153	6.30832	0.683	0.162	2.90911e-149	Capillary Interferon	Ifi44
9930111J21Rik2	5.26097e-20	6.25462	0.47	0.333	8.34916e-16	Capillary Interferon	9930111J21Rik2
Plk2	5.02674e-09	6.2081	0.365	0.469	7.97743e-05	Capillary Interferon	Plk2
Igtp	1.43291e-159	6.06074	0.701	0.166	2.27403e-155	Capillary Interferon	Igtp
Ap3m2	1.42221e-08	6.0074	0.19	0.27	0.000225704	Capillary Interferon	Ap3m2
Psmb81	7.54683e-301	5.95413	0.917	0.331	1.19768e-296	Capillary Interferon	Psmb8
Akr1c14	1.47153e-12	5.85843	0.361	0.267	2.33532e-08	Capillary Interferon	Akr1c14
Tgtp2	1.54234e-121	5.83024	0.618	0.132	2.4477e-117	Capillary Interferon	Tgtp2
Ckm1	1.16854e-12	5.82133	0.245	0.307	1.85447e-08	Capillary Interferon	Ckm
Cmpk2	2.62405e-64	5.82011	0.546	0.253	4.16437e-60	Capillary Interferon	Cmpk2
Tmem209	1.42726e-24	5.79921	0.348	0.218	2.26506e-20	Capillary Interferon	Tmem209
Gbp9	3.22285e-71	5.74144	0.684	0.389	5.11467e-67	Capillary Interferon	Gbp9
Serpina3f	1.0514e-110	5.70768	0.616	0.145	1.66857e-106	Capillary Interferon	Serpina3f
Lgals9	1.48481e-40	5.68579	0.678	0.481	2.3564e-36	Capillary Interferon	Lgals9
Socs1	1.59882e-28	5.67204	0.336	0.201	2.53733e-24	Capillary Interferon	Socs1
Nlrc5	3.95399e-68	5.59733	0.467	0.106	6.27498e-64	Capillary Interferon	Nlrc5
Ifitm31	0	5.59008	0.969	0.43	0	Capillary Interferon	Ifitm3
Ano2	1.47994e-64	5.43425	0.525	0.208	2.34867e-60	Capillary Interferon	Ano2
Phf11d1	3.93111e-58	5.42524	0.628	0.349	6.23868e-54	Capillary Interferon	Phf11d
Gm47121	1.8093e-13	5.41865	0.258	0.203	2.87137e-09	Capillary Interferon	Gm47121
Ifit3	9.57363e-118	5.2985	0.56	0.111	1.51934e-113	Capillary Interferon	Ifit3
Iigp1	0	5.25798	0.918	0.195	0	Capillary Interferon	Iigp1
Nsun6	1.78268e-07	5.1344	0.278	0.245	0.00282911	Capillary Interferon	Nsun6
Pcdhb18	8.74223e-34	5.1133	0.399	0.266	1.38739e-29	Capillary Interferon	Pcdhb18
Tmem167b	1.98658e-18	5.08082	0.341	0.254	3.1527e-14	Capillary Interferon	Tmem167b
Irf7	2.52551e-142	5.07019	0.657	0.159	4.00799e-138	Capillary Interferon	Irf7
Ifit1	2.11001e-66	5.0027	0.499	0.106	3.34859e-62	Capillary Interferon	Ifit1
Bst2	7.10911e-257	4.92201	0.92	0.383	1.12822e-252	Capillary Interferon	Bst2
Ciita	4.22774e-169	4.91377	0.441	0.038	6.70943e-165	Capillary Interferon	Ciita
Zmym6	1.02241e-47	4.90528	0.377	0.198	1.62256e-43	Capillary Interferon	Zmym6
Gbp4	8.46732e-164	4.74723	0.725	0.235	1.34376e-159	Capillary Interferon	Gbp4
Ifi211	3.74155e-22	4.71007	0.361	0.187	5.93783e-18	Capillary Interferon	Ifi211
Det11	6.83313e-25	4.69805	0.381	0.225	1.08442e-20	Capillary Interferon	Det1
Batf2	1.70938e-95	4.63571	0.583	0.146	2.71279e-91	Capillary Interferon	Batf2
Serpinb9	2.62645e-25	4.62539	0.441	0.292	4.16817e-21	Capillary Interferon	Serpinb9
Parp141	1.3726e-100	4.61082	0.67	0.321	2.17831e-96	Capillary Interferon	Parp14
Ifi35	2.22263e-53	4.57621	0.615	0.354	3.52732e-49	Capillary Interferon	Ifi35
2022-03-05	2.52113e-11	4.54684	0.495	0.402	4.00104e-07	Capillary Interferon	2022-03-05
Cxcl9	7.81048e-165	4.51559	0.647	0.135	1.23952e-160	Capillary Interferon	Cxcl9
6030442K20Rik1	1.302e-21	4.48615	0.367	0.252	2.06628e-17	Capillary Interferon	6030442K20Rik
Gpatch1	5.23128e-09	4.47533	0.313	0.28	8.30205e-05	Capillary Interferon	Gpatch1
Ofd1	1.30708e-07	4.44755	0.286	0.256	0.00207433	Capillary Interferon	Ofd1
Gm17249	7.68985e-51	4.37059	0.465	0.245	1.22038e-46	Capillary Interferon	Gm17249
Trim30d	1.73358e-12	4.31956	0.251	0.097	2.75119e-08	Capillary Interferon	Trim30d
H2-M3	5.59869e-32	4.31223	0.412	0.222	8.88512e-28	Capillary Interferon	H2-M3
Rab6b1	8.07614e-25	4.29977	0.458	0.23	1.28168e-20	Capillary Interferon	Rab6b
Znfx1	7.23875e-50	4.29139	0.474	0.216	1.14879e-45	Capillary Interferon	Znfx1
Ly6c1	4.9041e-100	4.28887	0.855	0.533	7.7828e-96	Capillary Interferon	Ly6c1
Ly6a	5.03013e-215	4.26925	0.908	0.431	7.98282e-211	Capillary Interferon	Ly6a
Gm4951	1.02623e-124	4.24848	0.509	0.062	1.62863e-120	Capillary Interferon	Gm4951
4931414P19Rik	1.82296e-28	4.24051	0.31	0.221	2.89303e-24	Capillary Interferon	4931414P19Rik
Gm44777	3.77076e-14	4.21549	0.267	0.233	5.9842e-10	Capillary Interferon	Gm44777
Tgtp1	1.0774e-37	4.16821	0.481	0.169	1.70983e-33	Capillary Interferon	Tgtp1
Dusp28	1.3469e-35	4.161	0.343	0.184	2.13752e-31	Capillary Interferon	Dusp28
Slc26a10	5.86827e-11	4.1362	0.525	0.428	9.31295e-07	Capillary Interferon	Slc26a10
Cxcl10	2.36816e-99	4.1316	0.402	0.092	3.75827e-95	Capillary Interferon	Cxcl10
Eif2ak2	6.4847e-40	4.10528	0.526	0.304	1.02912e-35	Capillary Interferon	Eif2ak2
Ttc39b	1.90344e-19	4.09759	0.347	0.235	3.02076e-15	Capillary Interferon	Ttc39b
1110035H17Rik	8.1884e-19	4.08186	0.353	0.267	1.2995e-14	Capillary Interferon	1110035H17Rik
Isg15	8.1796e-133	4.07436	0.708	0.266	1.2981e-128	Capillary Interferon	Isg15
Gm49975	8.56466e-10	4.0664	0.33	0.156	1.35921e-05	Capillary Interferon	Gm49975
Sp140	5.02718e-131	4.05118	0.453	0.073	7.97813e-127	Capillary Interferon	Sp140
Gm269171	2.05576e-13	4.02964	0.468	0.385	3.2625e-09	Capillary Interferon	Gm26917
Arsa1	6.34032e-15	4.0114	0.384	0.285	1.00621e-10	Capillary Interferon	Arsa
Chd1l	6.58399e-14	3.99323	0.278	0.222	1.04488e-09	Capillary Interferon	Chd1l
Gbp10	7.38704e-57	3.97831	0.501	0.154	1.17232e-52	Capillary Interferon	Gbp10
3110082I17Rik	8.37342e-24	3.9757	0.355	0.221	1.32886e-19	Capillary Interferon	3110082I17Rik
Clmn	2.79494e-11	3.96739	0.312	0.202	4.43557e-07	Capillary Interferon	Clmn
Naa25	3.02635e-10	3.90342	0.313	0.241	4.80281e-06	Capillary Interferon	Naa25
Lbhd11	2.46958e-18	3.88992	0.312	0.241	3.91922e-14	Capillary Interferon	Lbhd1
Gm20559	2.43369e-08	3.88595	0.41	0.301	0.000386226	Capillary Interferon	Gm20559
Cd300lg	3.90222e-53	3.88251	0.757	0.537	6.19282e-49	Capillary Interferon	Cd300lg
Gm160911	4.4508e-26	3.83735	0.265	0.157	7.06341e-22	Capillary Interferon	Gm16091
Cd47	2.7826e-22	3.82349	0.561	0.409	4.41599e-18	Capillary Interferon	Cd47
Dclre1c	1.6541e-27	3.75668	0.272	0.181	2.62506e-23	Capillary Interferon	Dclre1c
Gch1	2.35744e-11	3.72518	0.394	0.314	3.74126e-07	Capillary Interferon	Gch1
Isg20	6.36374e-31	3.72454	0.357	0.112	1.00993e-26	Capillary Interferon	Isg20
4933412E12Rik	2.67965e-65	3.71384	0.437	0.16	4.2526e-61	Capillary Interferon	4933412E12Rik
Trim52	3.97028e-24	3.70638	0.467	0.288	6.30084e-20	Capillary Interferon	Trim5
Pcdhga71	1.92684e-32	3.70297	0.44	0.256	3.05789e-28	Capillary Interferon	Pcdhga7
8430426J06Rik1	1.42167e-22	3.69356	0.374	0.222	2.25619e-18	Capillary Interferon	8430426J06Rik
Adgrl4	6.1844e-13	3.69211	0.638	0.523	9.81464e-09	Capillary Interferon	Adgrl4
Slc6a20b	2.14383e-34	3.66219	0.353	0.202	3.40226e-30	Capillary Interferon	Slc6a20b
Sfmbt2	1.82943e-69	3.66012	0.485	0.187	2.90331e-65	Capillary Interferon	Sfmbt2
H2-T221	6.3456e-147	3.63811	0.719	0.273	1.00705e-142	Capillary Interferon	H2-T22
Gm16973	3.56098e-42	3.63752	0.386	0.204	5.65128e-38	Capillary Interferon	Gm16973
Robo41	7.11294e-09	3.56531	0.491	0.429	0.000112882	Capillary Interferon	Robo4
Ddx60	5.92006e-33	3.519	0.439	0.189	9.39513e-29	Capillary Interferon	Ddx60
Kctd12b	8.66153e-13	3.5122	0.608	0.492	1.37458e-08	Capillary Interferon	Kctd12b
Rnf212b	1.17078e-44	3.49123	0.305	0.111	1.85802e-40	Capillary Interferon	Rnf212b
Setmar	9.30639e-52	3.46737	0.413	0.213	1.47692e-47	Capillary Interferon	Setmar
Serpina3i	6.7991e-34	3.46717	0.401	0.199	1.07902e-29	Capillary Interferon	Serpina3i
Oas1a	7.78802e-13	3.46646	0.333	0.15	1.23596e-08	Capillary Interferon	Oas1a
Snx15	8.56749e-22	3.46549	0.365	0.248	1.35966e-17	Capillary Interferon	Snx15
Irf91	1.91207e-66	3.46548	0.57	0.289	3.03446e-62	Capillary Interferon	Irf9
Phf11c	8.73458e-58	3.45972	0.355	0.149	1.38618e-53	Capillary Interferon	Phf11c
Gm4876	1.80426e-23	3.45702	0.361	0.26	2.86336e-19	Capillary Interferon	Gm4876
Dynlt1b	1.75745e-11	3.44666	0.252	0.217	2.78907e-07	Capillary Interferon	Dynlt1b
Gm26704	1.96737e-43	3.43573	0.43	0.2	3.12221e-39	Capillary Interferon	Gm26704
Gm43660	1.23871e-27	3.4338	0.275	0.189	1.96584e-23	Capillary Interferon	Gm43660
Tceal71	5.12855e-13	3.40906	0.223	0.312	8.139e-09	Capillary Interferon	Tceal7
Cstad1	5.31466e-45	3.39621	0.436	0.235	8.43436e-41	Capillary Interferon	Cstad
Map2k3os1	1.08095e-23	3.39445	0.285	0.198	1.71547e-19	Capillary Interferon	Map2k3os
Col7a1	2.59208e-69	3.38934	0.278	0.084	4.11363e-65	Capillary Interferon	Col7a1
Gm49241	3.01848e-15	3.37546	0.271	0.235	4.79033e-11	Capillary Interferon	Gm4924
Lsmem2	3.3383e-13	3.35242	0.272	0.234	5.29788e-09	Capillary Interferon	Lsmem2
Dhx581	6.44508e-45	3.32437	0.394	0.17	1.02283e-40	Capillary Interferon	Dhx58
Tcim1	1.13402e-22	3.31037	0.69	0.541	1.79968e-18	Capillary Interferon	Tcim
A530032D15Rik	5.60034e-92	3.30583	0.406	0.104	8.88775e-88	Capillary Interferon	A530032D15Rik
Gm433291	2.44268e-19	3.3055	0.361	0.267	3.87654e-15	Capillary Interferon	Gm43329
Spin41	1.09141e-11	3.28942	0.274	0.248	1.73207e-07	Capillary Interferon	Spin4
Apol10b	2.38977e-70	3.2728	0.329	0.118	3.79257e-66	Capillary Interferon	Apol10b
Gpihbp11	3.77122e-67	3.26634	0.867	0.64	5.98493e-63	Capillary Interferon	Gpihbp1
Coro6	3.49453e-12	3.24791	0.31	0.184	5.54581e-08	Capillary Interferon	Coro6
Ifit3b	1.74378e-93	3.24442	0.547	0.104	2.76737e-89	Capillary Interferon	Ifit3b
Gm34531	6.35071e-37	3.2332	0.468	0.272	1.00786e-32	Capillary Interferon	Gm3453
Serping1	5.05803e-85	3.23252	0.303	0.084	8.02709e-81	Capillary Interferon	Serping1
Prob1	7.22422e-71	3.2281	0.52	0.227	1.14648e-66	Capillary Interferon	Prob1
Zfp934	2.00737e-16	3.21526	0.262	0.22	3.1857e-12	Capillary Interferon	Zfp934
Pml	6.18576e-38	3.19304	0.437	0.225	9.8168e-34	Capillary Interferon	Pml
Cfap54	1.32219e-60	3.17818	0.378	0.193	2.09832e-56	Capillary Interferon	Cfap54
Pkia	4.8794e-16	3.17091	0.355	0.257	7.7436e-12	Capillary Interferon	Pkia
Zfp9701	1.72133e-07	3.16596	0.258	0.242	0.00273175	Capillary Interferon	Zfp970
Apol9a	9.00861e-96	3.15639	0.451	0.077	1.42967e-91	Capillary Interferon	Apol9a
9530082P21Rik1	1.11162e-44	3.12801	0.542	0.279	1.76414e-40	Capillary Interferon	9530082P21Rik
2310002F09Rik	3.68891e-65	3.115	0.399	0.174	5.85431e-61	Capillary Interferon	2310002F09Rik
Fbxl12os1	1.86043e-07	3.09026	0.268	0.231	0.00295251	Capillary Interferon	Fbxl12os
Ube2l6	1.22421e-48	3.08966	0.506	0.242	1.94283e-44	Capillary Interferon	Ube2l6
Insl61	1.20553e-83	3.08369	0.348	0.09	1.91318e-79	Capillary Interferon	Insl6
Gng3	3.81779e-95	3.0812	0.317	0.076	6.05883e-91	Capillary Interferon	Gng3
Pptc71	1.07416e-14	3.07845	0.312	0.244	1.70468e-10	Capillary Interferon	Pptc7
Ppp1r8	3.27912e-13	3.06252	0.261	0.221	5.20396e-09	Capillary Interferon	Ppp1r8
Zfp583	1.4648e-42	3.0613	0.408	0.196	2.32464e-38	Capillary Interferon	Zfp583
Gm486821	2.96748e-27	3.05786	0.341	0.233	4.7094e-23	Capillary Interferon	Gm48682
Pard6b	1.36423e-103	3.05763	0.306	0.049	2.16504e-99	Capillary Interferon	Pard6b
Cd74	2.68037e-109	3.0515	0.307	0.071	4.25375e-105	Capillary Interferon	Cd74
Tshz2	8.19507e-20	3.04719	0.667	0.497	1.30056e-15	Capillary Interferon	Tshz2
Isoc2b	3.10584e-41	3.03959	0.34	0.14	4.92896e-37	Capillary Interferon	Isoc2b
Khnyn1	5.79436e-07	3.02624	0.307	0.261	0.00919566	Capillary Interferon	Khnyn
Lap3	1.22888e-53	3.0216	0.554	0.294	1.95023e-49	Capillary Interferon	Lap3
Tnfsf101	1.24246e-59	3.01004	0.56	0.304	1.97179e-55	Capillary Interferon	Tnfsf10
Iba571	1.55308e-13	2.98813	0.305	0.206	2.46473e-09	Capillary Interferon	Iba57
Urod	6.21386e-08	2.98695	0.206	0.319	0.00098614	Capillary Interferon	Urod
Camkk1	2.72054e-36	2.97892	0.401	0.193	4.31749e-32	Capillary Interferon	Camkk1
Mcf2l1	4.4365e-09	2.97311	0.526	0.439	7.04073e-05	Capillary Interferon	Mcf2l
Jam31	4.68522e-09	2.96757	0.417	0.357	7.43544e-05	Capillary Interferon	Jam3
Inca1	1.24132e-65	2.96614	0.37	0.159	1.96998e-61	Capillary Interferon	Inca1
Zbp1	6.11292e-120	2.96389	0.398	0.023	9.70121e-116	Capillary Interferon	Zbp1
Pnp	1.19283e-14	2.95684	0.602	0.479	1.89302e-10	Capillary Interferon	Pnp
Phf11b	4.21661e-59	2.95114	0.257	0.056	6.69176e-55	Capillary Interferon	Phf11b
Gm355331	9.76228e-12	2.94959	0.293	0.252	1.54927e-07	Capillary Interferon	Gm35533
Map10	5.89374e-17	2.93268	0.288	0.244	9.35336e-13	Capillary Interferon	Map10
Gm311051	1.55318e-40	2.91519	0.439	0.203	2.46489e-36	Capillary Interferon	Gm31105
Fbxw17	2.22747e-11	2.91073	0.327	0.24	3.535e-07	Capillary Interferon	Fbxw17
Acyp2	7.76906e-12	2.89993	0.371	0.297	1.23295e-07	Capillary Interferon	Acyp2
Cdkl2	2.55649e-53	2.87887	0.337	0.126	4.05715e-49	Capillary Interferon	Cdkl2
Gm20632	4.26754e-17	2.87722	0.252	0.207	6.77259e-13	Capillary Interferon	Gm20632
Asprv12	4.52433e-07	2.8688	0.25	0.307	0.00718012	Capillary Interferon	Asprv1
Ddx581	3.91562e-50	2.85898	0.55	0.287	6.21408e-46	Capillary Interferon	Ddx58
Sft2d1	3.35543e-17	2.84056	0.399	0.287	5.32506e-13	Capillary Interferon	Sft2d1
Psme1	6.77172e-122	2.83771	0.786	0.421	1.07467e-117	Capillary Interferon	Psme1
Tnr	1.86867e-36	2.83583	0.419	0.204	2.96558e-32	Capillary Interferon	Tnr
H2-D1	0	2.82361	0.969	0.322	0	Capillary Interferon	H2-D1
Trim21	2.33343e-10	2.80658	0.351	0.262	3.70315e-06	Capillary Interferon	Trim2
Ttc16	2.06419e-19	2.80536	0.267	0.113	3.27587e-15	Capillary Interferon	Ttc16
Ptger1	1.74655e-27	2.79867	0.267	0.216	2.77178e-23	Capillary Interferon	Ptger1
Rnf1141	8.49857e-26	2.79608	0.449	0.294	1.34872e-21	Capillary Interferon	Rnf114
Plscr21	6.19659e-32	2.79518	0.441	0.251	9.83399e-28	Capillary Interferon	Plscr2
Lgals3bp	6.24776e-87	2.79453	0.66	0.337	9.9152e-83	Capillary Interferon	Lgals3bp
Neurl3	1.67209e-24	2.7945	0.324	0.172	2.65361e-20	Capillary Interferon	Neurl3
Herc6	3.29999e-75	2.79288	0.556	0.225	5.23708e-71	Capillary Interferon	Herc6
Rtl8c	3.40785e-47	2.79192	0.406	0.216	5.40826e-43	Capillary Interferon	Rtl8c
Abhd15	2.04526e-80	2.75897	0.25	0.054	3.24582e-76	Capillary Interferon	Abhd15
Ly6m1	4.15377e-24	2.75816	0.255	0.163	6.59203e-20	Capillary Interferon	Ly6m
Stoml11	7.41034e-09	2.75008	0.319	0.25	0.000117602	Capillary Interferon	Stoml1
Khdrbs2	1.11157e-85	2.72639	0.353	0.083	1.76406e-81	Capillary Interferon	Khdrbs2
Ndrg42	1.51433e-10	2.72131	0.315	0.227	2.40324e-06	Capillary Interferon	Ndrg4
Gatb	5.0273e-09	2.71442	0.272	0.236	7.97832e-05	Capillary Interferon	Gatb
H2-Ab1	3.98517e-82	2.70457	0.324	0.078	6.32446e-78	Capillary Interferon	H2-Ab1
Nipsnap3b	5.43662e-11	2.70055	0.2	0.336	8.62791e-07	Capillary Interferon	Nipsnap3b
Gm43951	1.07028e-25	2.66895	0.293	0.175	1.69854e-21	Capillary Interferon	Gm43951
Gbp31	2.93995e-156	2.65062	0.702	0.229	4.66569e-152	Capillary Interferon	Gbp3
Serac1	2.17696e-25	2.64332	0.251	0.189	3.45483e-21	Capillary Interferon	Serac1
Gm24362	1.10887e-91	2.63356	0.496	0.169	1.75978e-87	Capillary Interferon	Gm24362
Srr1	3.38063e-18	2.60935	0.341	0.246	5.36505e-14	Capillary Interferon	Srr
Sh2d3c1	3.20198e-07	2.58638	0.43	0.396	0.00508154	Capillary Interferon	Sh2d3c
Rgcc	2.16888e-47	2.57253	0.725	0.489	3.44201e-43	Capillary Interferon	Rgcc
Tap11	4.78763e-209	2.54056	0.81	0.243	7.59797e-205	Capillary Interferon	Tap1
Kctd211	3.04573e-25	2.53673	0.258	0.211	4.83357e-21	Capillary Interferon	Kctd21
Cpne1	2.92881e-11	2.52373	0.326	0.276	4.64802e-07	Capillary Interferon	Cpne1
Hk1os	1.63035e-56	2.50701	0.44	0.207	2.58736e-52	Capillary Interferon	Hk1os
Cdc42ep21	4.95127e-15	2.505	0.563	0.445	7.85766e-11	Capillary Interferon	Cdc42ep2
Cobl	9.32233e-08	2.48533	0.278	0.192	0.00147945	Capillary Interferon	Cobl
Btd	1.10274e-21	2.47893	0.341	0.258	1.75004e-17	Capillary Interferon	Btd
Fabp41	5.27397e-39	2.47407	0.884	0.721	8.3698e-35	Capillary Interferon	Fabp4
Gne	2.84308e-09	2.46529	0.372	0.309	4.51196e-05	Capillary Interferon	Gne
Slc25a19	1.80918e-08	2.46156	0.26	0.202	0.000287117	Capillary Interferon	Slc25a19
4930509G22Rik	9.24474e-65	2.44753	0.276	0.094	1.46714e-60	Capillary Interferon	4930509G22Rik
Tsen54	1.98678e-22	2.44122	0.337	0.222	3.15301e-18	Capillary Interferon	Tsen54
Ppp1r15a	2.06061e-08	2.43621	0.209	0.312	0.000327018	Capillary Interferon	Ppp1r15a
Klhl41	2.23918e-08	2.43258	0.195	0.255	0.000355358	Capillary Interferon	Klhl41
Gm15445	4.65347e-29	2.43117	0.331	0.236	7.38506e-25	Capillary Interferon	Gm15445
Gm50107	3.7899e-46	2.42428	0.385	0.193	6.01457e-42	Capillary Interferon	Gm50107
0610009E02Rik	1.17694e-21	2.41994	0.355	0.264	1.86781e-17	Capillary Interferon	0610009E02Rik
Ppp1r9b	1.71622e-12	2.40749	0.288	0.253	2.72364e-08	Capillary Interferon	Ppp1r9b
C230034O21Rik	2.20412e-97	2.40576	0.353	0.096	3.49794e-93	Capillary Interferon	C230034O21Rik
Tmem1401	2.0669e-61	2.39518	0.639	0.381	3.28017e-57	Capillary Interferon	Tmem140
Gnptg1	1.24323e-11	2.39147	0.175	0.259	1.973e-07	Capillary Interferon	Gnptg
Ccr10	1.24988e-63	2.37458	0.372	0.158	1.98355e-59	Capillary Interferon	Ccr10
Rnaset2b	1.18469e-62	2.3729	0.495	0.211	1.8801e-58	Capillary Interferon	Rnaset2b
9630028I04Rik	5.81839e-25	2.36821	0.355	0.12	9.23378e-21	Capillary Interferon	9630028I04Rik
Xylb	6.5189e-116	2.36192	0.494	0.143	1.03455e-111	Capillary Interferon	Xylb
Oasl2	3.50122e-82	2.35759	0.563	0.181	5.55644e-78	Capillary Interferon	Oasl2
Fev	3.79607e-40	2.35273	0.288	0.154	6.02436e-36	Capillary Interferon	Fev
Gm16094	7.31397e-135	2.35061	0.461	0.092	1.16073e-130	Capillary Interferon	Gm16094
Zfp773	2.95363e-110	2.33261	0.377	0.094	4.68742e-106	Capillary Interferon	Zfp773
AA986860	1.72299e-73	2.32993	0.488	0.204	2.73439e-69	Capillary Interferon	AA986860
Muc11	4.47145e-86	2.32673	0.296	0.074	7.09619e-82	Capillary Interferon	Muc1
Zfp874b1	2.30178e-11	2.32437	0.283	0.243	3.65292e-07	Capillary Interferon	Zfp874b
1700122E12Rik	1.07638e-126	2.3211	0.381	0.072	1.70821e-122	Capillary Interferon	1700122E12Rik
Parp91	6.26406e-50	2.31688	0.518	0.264	9.94106e-46	Capillary Interferon	Parp9
Ifi208	6.17481e-20	2.31651	0.274	0.095	9.79943e-16	Capillary Interferon	Ifi208
Snx131	1.3481e-21	2.31569	0.379	0.269	2.13943e-17	Capillary Interferon	Snx13
Gm13387	4.13924e-53	2.31181	0.408	0.167	6.56898e-49	Capillary Interferon	Gm13387
Lzts3	3.41512e-16	2.31096	0.251	0.193	5.4198e-12	Capillary Interferon	Lzts3
Zfp383	1.19839e-13	2.31073	0.286	0.217	1.90184e-09	Capillary Interferon	Zfp383
Gm44175	1.96574e-67	2.2987	0.412	0.15	3.11963e-63	Capillary Interferon	Gm44175
Gm155431	2.59998e-16	2.29278	0.221	0.359	4.12617e-12	Capillary Interferon	Gm15543
Gm20478	3.20461e-21	2.28509	0.343	0.143	5.08571e-17	Capillary Interferon	Gm20478
Psme2	7.00004e-94	2.266	0.745	0.422	1.11091e-89	Capillary Interferon	Psme2
Rtp41	4.43141e-133	2.26386	0.714	0.26	7.03265e-129	Capillary Interferon	Rtp4
Gm28730	2.24322e-57	2.26112	0.347	0.138	3.55998e-53	Capillary Interferon	Gm28730
Cdc42bpg	1.19935e-44	2.25747	0.317	0.16	1.90337e-40	Capillary Interferon	Cdc42bpg
Syce1	7.54231e-17	2.25456	0.252	0.179	1.19697e-12	Capillary Interferon	Syce1
Myoz22	6.10964e-13	2.25292	0.221	0.319	9.696e-09	Capillary Interferon	Myoz2
Tmem254a	1.5499e-49	2.24154	0.416	0.204	2.4597e-45	Capillary Interferon	Tmem254a
Trim34a	8.61842e-50	2.23671	0.477	0.228	1.36774e-45	Capillary Interferon	Trim34a
Gm3435	2.13477e-51	2.23239	0.385	0.157	3.38788e-47	Capillary Interferon	Gm3435
Psme2b	1.27785e-31	2.22573	0.446	0.223	2.02795e-27	Capillary Interferon	Psme2b
Cr2	5.33963e-79	2.22251	0.399	0.156	8.47399e-75	Capillary Interferon	Cr2
Zcchc8	7.5871e-09	2.2191	0.33	0.298	0.000120407	Capillary Interferon	Zcchc8
Gm26558	1.79596e-39	2.21868	0.261	0.151	2.85019e-35	Capillary Interferon	Gm26558
Gm47541	2.63466e-68	2.21428	0.334	0.109	4.18121e-64	Capillary Interferon	Gm47541
Mgll1	9.18018e-14	2.19984	0.693	0.567	1.45689e-09	Capillary Interferon	Mgll
Leng12	2.4814e-16	2.19189	0.388	0.277	3.93798e-12	Capillary Interferon	Leng1
Epm2a	1.81257e-63	2.1848	0.427	0.2	2.87655e-59	Capillary Interferon	Epm2a
Gm44731	2.59673e-18	2.18221	0.289	0.21	4.12102e-14	Capillary Interferon	Gm44731
4921514A10Rik	4.21651e-15	2.17723	0.339	0.197	6.69161e-11	Capillary Interferon	4921514A10Rik
2010007H06Rik	1.55249e-115	2.161	0.489	0.106	2.4638e-111	Capillary Interferon	2010007H06Rik
Rapgef3os21	2.30732e-11	2.1578	0.131	0.262	3.66172e-07	Capillary Interferon	Rapgef3os2
4930425P05Rik1	5.87483e-56	2.15547	0.437	0.18	9.32336e-52	Capillary Interferon	4930425P05Rik
Plag1	1.84025e-45	2.14084	0.333	0.191	2.92047e-41	Capillary Interferon	Plag1
Zfp300	5.76728e-20	2.13249	0.343	0.233	9.15267e-16	Capillary Interferon	Zfp300
Dusp27	7.08971e-39	2.12903	0.292	0.093	1.12514e-34	Capillary Interferon	Dusp27
D630036H23Rik1	1.66339e-58	2.12257	0.331	0.166	2.6398e-54	Capillary Interferon	D630036H23Rik
Tap2	3.3544e-61	2.07106	0.622	0.359	5.32343e-57	Capillary Interferon	Tap2
Gm167511	7.88685e-20	2.0673	0.274	0.232	1.25164e-15	Capillary Interferon	Gm16751
Rskr	4.41226e-08	2.06579	0.286	0.239	0.000700225	Capillary Interferon	Rskr
Kbtbd122	1.72549e-15	2.05569	0.165	0.27	2.73836e-11	Capillary Interferon	Kbtbd12
BC051077	1.13895e-36	2.04729	0.402	0.207	1.80751e-32	Capillary Interferon	BC051077
1300014J16Rik	1.61081e-40	2.03046	0.303	0.126	2.55636e-36	Capillary Interferon	1300014J16Rik
Cym	4.44078e-62	2.02374	0.45	0.188	7.04751e-58	Capillary Interferon	Cym
Yipf7	3.81594e-14	2.01987	0.313	0.183	6.0559e-10	Capillary Interferon	Yipf7
AW146154	2.02528e-09	2.01094	0.282	0.241	3.21412e-05	Capillary Interferon	AW146154
Mm2pr	1.21792e-45	2.00828	0.254	0.089	1.93284e-41	Capillary Interferon	Mm2pr
Slco3a11	1.53706e-17	1.99223	0.403	0.326	2.43931e-13	Capillary Interferon	Slco3a1
N4bp11	5.7405e-28	1.99163	0.591	0.421	9.11017e-24	Capillary Interferon	N4bp1
Gm27042	3.03119e-49	1.98871	0.26	0.126	4.8105e-45	Capillary Interferon	Gm27042
G430095P16Rik1	2.73261e-17	1.96095	0.278	0.214	4.33664e-13	Capillary Interferon	G430095P16Rik
Stat21	3.79591e-62	1.95728	0.556	0.254	6.02411e-58	Capillary Interferon	Stat2
Ovca21	5.02139e-20	1.95544	0.343	0.223	7.96894e-16	Capillary Interferon	Ovca2
Gm29666	3.46708e-37	1.95453	0.432	0.232	5.50225e-33	Capillary Interferon	Gm29666
Gm147032	4.9994e-26	1.9544	0.32	0.209	7.93405e-22	Capillary Interferon	Gm14703
Gm3739	1.50072e-08	1.9483	0.295	0.18	0.000238164	Capillary Interferon	Gm3739
Jam21	1.81826e-10	1.9459	0.601	0.491	2.88557e-06	Capillary Interferon	Jam2
Dtx3l1	4.23534e-56	1.93298	0.485	0.223	6.72148e-52	Capillary Interferon	Dtx3l
Fhod3	3.51053e-41	1.92864	0.395	0.186	5.57121e-37	Capillary Interferon	Fhod3
Tasp1	1.48193e-19	1.92825	0.271	0.185	2.35182e-15	Capillary Interferon	Tasp1
Gm10612	3.13637e-23	1.92759	0.267	0.181	4.97743e-19	Capillary Interferon	Gm10612
C4a	8.09874e-26	1.91996	0.265	0.152	1.28527e-21	Capillary Interferon	C4a
Oas2	2.00196e-74	1.91891	0.365	0.088	3.17711e-70	Capillary Interferon	Oas2
Adam1a	2.95014e-27	1.90717	0.306	0.211	4.68187e-23	Capillary Interferon	Adam1a
Nr5a11	1.18356e-27	1.88378	0.299	0.173	1.87832e-23	Capillary Interferon	Nr5a1
Tulp2	3.54534e-150	1.86332	0.461	0.07	5.62645e-146	Capillary Interferon	Tulp2
Zkscan2	1.222e-45	1.86327	0.317	0.18	1.93932e-41	Capillary Interferon	Zkscan2
Kcnh3	1.20552e-79	1.86251	0.306	0.1	1.91316e-75	Capillary Interferon	Kcnh3
Mtmr9	6.13671e-21	1.85288	0.336	0.236	9.73896e-17	Capillary Interferon	Mtmr9
Gm15965	2.26796e-19	1.85279	0.271	0.202	3.59925e-15	Capillary Interferon	Gm15965
Mybphl	9.70464e-17	1.84807	0.348	0.172	1.54013e-12	Capillary Interferon	Mybphl
1600020E01Rik1	9.42739e-09	1.81997	0.292	0.262	0.000149613	Capillary Interferon	1600020E01Rik
Spaar1	1.77361e-35	1.81978	0.499	0.297	2.81471e-31	Capillary Interferon	Spaar
9330151L19Rik	4.78698e-85	1.81	0.512	0.216	7.59694e-81	Capillary Interferon	9330151L19Rik
Cpsf1	4.03797e-10	1.80882	0.252	0.211	6.40826e-06	Capillary Interferon	Cpsf1
H2-Aa	5.53141e-80	1.79855	0.267	0.065	8.77834e-76	Capillary Interferon	H2-Aa
Upk1a	1.03311e-28	1.7971	0.313	0.13	1.63954e-24	Capillary Interferon	Upk1a
Gm29237	3.45243e-09	1.78963	0.281	0.202	5.479e-05	Capillary Interferon	Gm29237
Pltp1	5.16847e-23	1.78808	0.575	0.406	8.20237e-19	Capillary Interferon	Pltp
Gm49838	2.18933e-43	1.788	0.306	0.15	3.47447e-39	Capillary Interferon	Gm49838
Il18bp	7.72134e-76	1.78592	0.491	0.16	1.22538e-71	Capillary Interferon	Il18bp
Zfp781	1.31129e-30	1.77665	0.295	0.156	2.08102e-26	Capillary Interferon	Zfp781
Muc3a	5.66714e-27	1.77659	0.268	0.156	8.99375e-23	Capillary Interferon	Muc3a
Mppe11	3.44851e-08	1.76962	0.26	0.235	0.000547278	Capillary Interferon	Mppe1
Gm99931	5.71637e-11	1.76806	0.134	0.254	9.07188e-07	Capillary Interferon	Gm9993
Xaf1	2.91141e-40	1.76691	0.585	0.35	4.6204e-36	Capillary Interferon	Xaf1
Pcdhb8	3.08599e-55	1.74611	0.396	0.166	4.89747e-51	Capillary Interferon	Pcdhb8
Zfp9791	2.88321e-20	1.73598	0.43	0.301	4.57565e-16	Capillary Interferon	Zfp979
Mat2b	4.90311e-08	1.73539	0.396	0.368	0.000778123	Capillary Interferon	Mat2b
AI8371811	1.56511e-22	1.73512	0.47	0.33	2.48383e-18	Capillary Interferon	AI837181
H2-K1	0	1.69304	0.969	0.262	0	Capillary Interferon	H2-K1
D830035M03Rik	2.44814e-58	1.6892	0.389	0.16	3.8852e-54	Capillary Interferon	D830035M03Rik
Gm430421	4.9109e-25	1.67713	0.365	0.215	7.79359e-21	Capillary Interferon	Gm43042
Gpr63	1.49222e-76	1.67666	0.303	0.113	2.36815e-72	Capillary Interferon	Gpr63
Gm47140	1.94245e-55	1.67495	0.267	0.108	3.08267e-51	Capillary Interferon	Gm47140
Gm9984	1.05128e-29	1.67417	0.37	0.207	1.66839e-25	Capillary Interferon	Gm9984
Ogfr	8.8792e-25	1.66927	0.533	0.374	1.40913e-20	Capillary Interferon	Ogfr
Ubap11	1.69008e-16	1.66773	0.133	0.262	2.68216e-12	Capillary Interferon	Ubap1
Hsbp1l11	2.92295e-51	1.66324	0.429	0.216	4.63872e-47	Capillary Interferon	Hsbp1l1
Gm26811	1.08615e-84	1.66266	0.377	0.102	1.72373e-80	Capillary Interferon	Gm26811
Mindy4	9.63032e-40	1.65732	0.444	0.256	1.52833e-35	Capillary Interferon	Mindy4
H2-DMa	2.67618e-126	1.63682	0.313	0.037	4.2471e-122	Capillary Interferon	H2-DMa
Fez1	9.90076e-30	1.63339	0.282	0.182	1.57125e-25	Capillary Interferon	Fez1
Gm13840	7.72761e-52	1.63324	0.402	0.216	1.22637e-47	Capillary Interferon	Gm13840
Zfp267	6.94667e-09	1.6272	0.272	0.219	0.000110244	Capillary Interferon	Zfp267
Rbm3os	5.71316e-15	1.62606	0.295	0.218	9.06678e-11	Capillary Interferon	Rbm3os
Gm32017	4.04886e-57	1.62144	0.399	0.194	6.42554e-53	Capillary Interferon	Gm32017
Eral1	6.17154e-21	1.61056	0.272	0.199	9.79423e-17	Capillary Interferon	Eral1
Inpp11	9.95669e-21	1.60943	0.532	0.382	1.58013e-16	Capillary Interferon	Inpp1
Phactr11	9.86254e-47	1.57477	0.451	0.235	1.56519e-42	Capillary Interferon	Phactr1
Zfp457	2.03098e-13	1.57173	0.3	0.233	3.22317e-09	Capillary Interferon	Zfp457
Snrk	5.50877e-07	1.57172	0.583	0.498	0.00874242	Capillary Interferon	Snrk
AC163347.11	8.31996e-18	1.56738	0.324	0.24	1.32038e-13	Capillary Interferon	AC163347.1
Plin21	5.70292e-24	1.56497	0.457	0.297	9.05054e-20	Capillary Interferon	Plin2
Gm11361	1.73302e-08	1.56402	0.395	0.348	0.00027503	Capillary Interferon	Gm11361
Gm28323	3.56054e-29	1.55802	0.361	0.199	5.65058e-25	Capillary Interferon	Gm28323
Gm432541	2.2874e-12	1.55567	0.126	0.279	3.63011e-08	Capillary Interferon	Gm43254
Rbm201	2.76941e-28	1.54521	0.34	0.167	4.39506e-24	Capillary Interferon	Rbm20
Ccdc85c	3.2539e-12	1.5451	0.307	0.226	5.16394e-08	Capillary Interferon	Ccdc85c
Gm35122	9.19192e-26	1.5433	0.343	0.216	1.45876e-21	Capillary Interferon	Gm3512
Gm15609	1.7323e-54	1.53884	0.392	0.184	2.74916e-50	Capillary Interferon	Gm15609
Pcdhb101	6.44661e-08	1.52827	0.255	0.218	0.00102308	Capillary Interferon	Pcdhb10
Gm4070	2.62023e-19	1.52599	0.41	0.224	4.1583e-15	Capillary Interferon	Gm4070
Vipr1	1.38149e-105	1.52475	0.269	0.043	2.19242e-101	Capillary Interferon	Vipr1
1700105P06Rik1	2.48241e-15	1.52033	0.278	0.234	3.93958e-11	Capillary Interferon	1700105P06Rik
Fate1	8.87457e-35	1.5058	0.312	0.19	1.40839e-30	Capillary Interferon	Fate1
Samhd1	5.35623e-48	1.50064	0.422	0.214	8.50034e-44	Capillary Interferon	Samhd1
Cgref11	5.32815e-61	1.49327	0.375	0.173	8.45578e-57	Capillary Interferon	Cgref1
Gm171911	1.47597e-70	1.48835	0.296	0.115	2.34236e-66	Capillary Interferon	Gm17191
Fv1	3.1912e-91	1.48666	0.434	0.127	5.06443e-87	Capillary Interferon	Fv1
Gm8013	5.17666e-65	1.48521	0.289	0.103	8.21537e-61	Capillary Interferon	Gm8013
Prkd11	1.90178e-07	1.48073	0.195	0.273	0.00301812	Capillary Interferon	Prkd1
Fdxr	1.08667e-36	1.4761	0.396	0.216	1.72454e-32	Capillary Interferon	Fdxr
Gm12898	5.4929e-29	1.46451	0.272	0.194	8.71724e-25	Capillary Interferon	Gm12898
Gm13657	9.2881e-23	1.46391	0.303	0.209	1.47402e-18	Capillary Interferon	Gm13657
Slc28a21	4.45997e-32	1.4554	0.571	0.395	7.07797e-28	Capillary Interferon	Slc28a2
Tapbp1	1.10337e-44	1.44832	0.588	0.365	1.75105e-40	Capillary Interferon	Tapbp
Gm16794	1.88084e-16	1.44403	0.258	0.2	2.98489e-12	Capillary Interferon	Gm16794
Gm28068	6.58659e-51	1.44269	0.347	0.128	1.04529e-46	Capillary Interferon	Gm28068
Zmat51	2.38322e-08	1.43598	0.22	0.321	0.000378216	Capillary Interferon	Zmat5
Iqck	2.19193e-17	1.43039	0.367	0.237	3.4786e-13	Capillary Interferon	Iqck
Olfr1385	5.14141e-86	1.43002	0.365	0.103	8.15942e-82	Capillary Interferon	Olfr1385
Itpkb1	1.85848e-28	1.42557	0.669	0.493	2.9494e-24	Capillary Interferon	Itpkb
A530016L24Rik1	8.56545e-11	1.41595	0.329	0.228	1.35934e-06	Capillary Interferon	A530016L24Rik
Bscl2	8.16679e-23	1.41101	0.385	0.233	1.29607e-18	Capillary Interferon	Bscl2
Ppm1k2	3.84915e-10	1.41062	0.33	0.266	6.10859e-06	Capillary Interferon	Ppm1k
Mef2c	3.98434e-13	1.40924	0.642	0.52	6.32314e-09	Capillary Interferon	Mef2c
Csprs	4.07188e-34	1.40912	0.436	0.209	6.46208e-30	Capillary Interferon	Csprs
Srbd11	1.25493e-07	1.3984	0.133	0.264	0.00199158	Capillary Interferon	Srbd1
Egf	7.54618e-11	1.38184	0.279	0.202	1.19758e-06	Capillary Interferon	Egf
Gm373501	1.15989e-83	1.37823	0.37	0.11	1.84075e-79	Capillary Interferon	Gm37350
Etl41	1.92311e-11	1.37137	0.563	0.472	3.05198e-07	Capillary Interferon	Etl4
Tmem2011	6.75816e-11	1.36883	0.368	0.297	1.07252e-06	Capillary Interferon	Tmem201
H2-Q6	5.76957e-100	1.36872	0.568	0.162	9.1563e-96	Capillary Interferon	H2-Q6
Foxj21	3.91099e-11	1.36448	0.296	0.247	6.20674e-07	Capillary Interferon	Foxj2
Stx19	6.73431e-76	1.34512	0.378	0.155	1.06873e-71	Capillary Interferon	Stx19
Gstm11	9.27945e-12	1.33885	0.508	0.399	1.47265e-07	Capillary Interferon	Gstm1
Gm10030	3.29371e-38	1.33262	0.275	0.127	5.22712e-34	Capillary Interferon	Gm10030
Slc6a8	3.83772e-13	1.33027	0.302	0.234	6.09045e-09	Capillary Interferon	Slc6a8
AC168977.2	4.36232e-42	1.32971	0.343	0.17	6.923e-38	Capillary Interferon	AC168977.2
Fam53b1	1.17433e-12	1.32635	0.498	0.398	1.86367e-08	Capillary Interferon	Fam53b
Rnf208	9.28833e-83	1.31616	0.289	0.089	1.47406e-78	Capillary Interferon	Rnf208
Gm458901	6.10412e-29	1.3069	0.354	0.245	9.68724e-25	Capillary Interferon	Gm45890
Gm13199	8.00671e-24	1.30453	0.329	0.197	1.27067e-19	Capillary Interferon	Gm13199
Ablim1	7.01222e-13	1.30223	0.599	0.484	1.11284e-08	Capillary Interferon	Ablim1
Itga11	1.94042e-17	1.30173	0.567	0.418	3.07945e-13	Capillary Interferon	Itga1
Mmadhc	2.42537e-10	1.30109	0.402	0.334	3.84907e-06	Capillary Interferon	Mmadhc
A730049H05Rik	6.90721e-83	1.30073	0.529	0.203	1.09617e-78	Capillary Interferon	A730049H05Rik
Clcc12	5.49963e-08	1.29791	0.357	0.286	0.000872791	Capillary Interferon	Clcc1
Hpcal1	2.13929e-13	1.29641	0.546	0.435	3.39506e-09	Capillary Interferon	Hpcal1
Fam131a	1.30987e-10	1.29285	0.337	0.248	2.07876e-06	Capillary Interferon	Fam131a
Hdac11	3.01087e-07	1.2899	0.303	0.382	0.00477825	Capillary Interferon	Hdac1
Prkcg1	2.26688e-07	1.2744	0.322	0.259	0.00359755	Capillary Interferon	Prkcg
Cep1201	2.32161e-14	1.27397	0.306	0.243	3.68439e-10	Capillary Interferon	Cep120
Nudt91	2.21601e-13	1.2725	0.412	0.33	3.51681e-09	Capillary Interferon	Nudt9
Gm106381	1.1313e-26	1.27198	0.55	0.367	1.79537e-22	Capillary Interferon	Gm10638
Gm35248	4.13715e-131	1.26793	0.454	0.086	6.56565e-127	Capillary Interferon	Gm35248
Scarb11	1.42954e-14	1.26703	0.556	0.423	2.26868e-10	Capillary Interferon	Scarb1
Folr1	1.26876e-40	1.26279	0.292	0.128	2.01352e-36	Capillary Interferon	Folr1
Alg121	1.42645e-11	1.26274	0.357	0.279	2.26377e-07	Capillary Interferon	Alg12
Myo7a	5.87919e-19	1.25873	0.329	0.204	9.33027e-15	Capillary Interferon	Myo7a
Ptchd41	2.75946e-33	1.248	0.288	0.15	4.37927e-29	Capillary Interferon	Ptchd4
Tor1aip1	8.80753e-08	1.23774	0.419	0.347	0.00139776	Capillary Interferon	Tor1aip1
Arsk	3.28526e-08	1.23629	0.3	0.218	0.000521371	Capillary Interferon	Arsk
Carns1	9.76884e-36	1.2356	0.285	0.167	1.55032e-31	Capillary Interferon	Carns1
Gm10419	9.86711e-17	1.23308	0.268	0.153	1.56591e-12	Capillary Interferon	Gm10419
Gm40909	9.50228e-39	1.23257	0.257	0.14	1.50801e-34	Capillary Interferon	Gm40909
Tepsin	1.3604e-45	1.23191	0.43	0.234	2.15896e-41	Capillary Interferon	Tepsin
Ly6g5b	1.0617e-74	1.22032	0.307	0.099	1.68493e-70	Capillary Interferon	Ly6g5b
Wdr132	1.07023e-07	1.21909	0.377	0.286	0.00169845	Capillary Interferon	Wdr13
Xdh	1.18177e-85	1.21473	0.456	0.091	1.87547e-81	Capillary Interferon	Xdh
Rhbdf21	1.70275e-28	1.21436	0.382	0.246	2.70226e-24	Capillary Interferon	Rhbdf2
Zfp6231	2.24938e-13	1.21253	0.364	0.26	3.56976e-09	Capillary Interferon	Zfp623
Magix	7.40732e-11	1.20333	0.408	0.322	1.17554e-06	Capillary Interferon	Magix
Slain21	5.57903e-07	1.19561	0.282	0.368	0.00885392	Capillary Interferon	Slain2
Gm133751	6.12127e-30	1.18978	0.302	0.152	9.71446e-26	Capillary Interferon	Gm13375
Sh3bgr1	1.24914e-08	1.18848	0.212	0.289	0.000198239	Capillary Interferon	Sh3bgr
Tmbim62	2.06342e-37	1.18573	0.677	0.479	3.27464e-33	Capillary Interferon	Tmbim6
Gm34121	4.791e-45	1.18321	0.292	0.145	7.60332e-41	Capillary Interferon	Gm34121
4930405A21Rik	4.1938e-27	1.17903	0.261	0.163	6.65556e-23	Capillary Interferon	4930405A21Rik
Cfap300	1.06374e-48	1.16971	0.361	0.195	1.68816e-44	Capillary Interferon	Cfap300
Gm432581	5.54942e-17	1.16173	0.302	0.247	8.80693e-13	Capillary Interferon	Gm43258
Coq3	1.22329e-18	1.15936	0.254	0.211	1.94136e-14	Capillary Interferon	Coq3
Urb21	4.50904e-17	1.15372	0.252	0.206	7.15585e-13	Capillary Interferon	Urb2
Lnx1	2.6944e-69	1.15149	0.419	0.17	4.27602e-65	Capillary Interferon	Lnx1
Qk1	4.57749e-12	1.14692	0.647	0.539	7.26448e-08	Capillary Interferon	Qk
Bcl6b2	2.71326e-07	1.14137	0.575	0.495	0.00430595	Capillary Interferon	Bcl6b
Pou2f11	2.42136e-09	1.13973	0.322	0.271	3.8427e-05	Capillary Interferon	Pou2f1
Cavin23	2.0087e-22	1.12676	0.726	0.558	3.18781e-18	Capillary Interferon	Cavin2
Lims21	5.31271e-26	1.12414	0.704	0.526	8.43127e-22	Capillary Interferon	Lims2
Tmem1681	1.60195e-08	1.1186	0.36	0.308	0.00025423	Capillary Interferon	Tmem168
Traf5	1.52035e-11	1.11343	0.326	0.259	2.41279e-07	Capillary Interferon	Traf5
Gm3411	3.07433e-54	1.10674	0.457	0.23	4.87896e-50	Capillary Interferon	Gm3411
Zfp58	5.47764e-15	1.10489	0.252	0.229	8.69301e-11	Capillary Interferon	Zfp58
Nanos2	4.91908e-43	1.10278	0.315	0.164	7.80659e-39	Capillary Interferon	Nanos2
2810006K23Rik2	2.95095e-07	1.09917	0.171	0.273	0.00468316	Capillary Interferon	2810006K23Rik
Gm44752	1.03304e-43	1.09378	0.272	0.165	1.63943e-39	Capillary Interferon	Gm44752
Ccdc103	1.32015e-47	1.08503	0.282	0.131	2.09507e-43	Capillary Interferon	Ccdc103
Trafd11	3.0724e-16	1.08366	0.388	0.244	4.8759e-12	Capillary Interferon	Trafd1
Wdr78	2.64863e-43	1.08059	0.295	0.182	4.20338e-39	Capillary Interferon	Wdr78
Abra1	7.17308e-09	1.07966	0.192	0.268	0.000113837	Capillary Interferon	Abra
Cutc1	3.65496e-09	1.07657	0.265	0.245	5.80043e-05	Capillary Interferon	Cutc
Ube2j1	1.85274e-08	1.07404	0.227	0.327	0.00029403	Capillary Interferon	Ube2j1
Eprn1	2.89167e-07	1.07374	0.213	0.265	0.00458908	Capillary Interferon	Eprn
Nktr	5.04768e-09	1.07353	0.536	0.435	8.01067e-05	Capillary Interferon	Nktr
Coro2b1	7.5714e-16	1.0687	0.456	0.338	1.20158e-11	Capillary Interferon	Coro2b
Tnfrsf8	3.64541e-95	1.06043	0.467	0.127	5.78526e-91	Capillary Interferon	Tnfrsf8
Rapgef31	1.09538e-13	1.05919	0.523	0.407	1.73836e-09	Capillary Interferon	Rapgef3
C874361	4.26358e-11	1.05259	0.199	0.281	6.76631e-07	Capillary Interferon	C87436
Gm49864	9.98004e-16	1.0488	0.306	0.218	1.58383e-11	Capillary Interferon	Gm49864
Gm19557	1.11104e-19	1.0464	0.306	0.165	1.76321e-15	Capillary Interferon	Gm19557
Lgals81	1.09236e-10	1.04598	0.425	0.345	1.73358e-06	Capillary Interferon	Lgals8
Cyyr11	5.90343e-16	1.04307	0.601	0.473	9.36874e-12	Capillary Interferon	Cyyr1
Hif3a	1.3174e-119	1.04127	0.346	0.073	2.09071e-115	Capillary Interferon	Hif3a
Camk2g1	2.11919e-08	1.04056	0.32	0.282	0.000336316	Capillary Interferon	Camk2g
Magi11	9.24661e-24	1.03955	0.563	0.381	1.46744e-19	Capillary Interferon	Magi1
Laptm4a	3.9577e-45	1.02901	0.711	0.481	6.28087e-41	Capillary Interferon	Laptm4a
Erap11	1.73086e-19	1.01842	0.405	0.254	2.74688e-15	Capillary Interferon	Erap1
H2-Eb1	3.02834e-113	1.0161	0.339	0.062	4.80598e-109	Capillary Interferon	H2-Eb1
Dixdc1	1.92584e-54	1.0009	0.37	0.149	3.0563e-50	Capillary Interferon	Dixdc1
Il163	1.5005e-07	0.995122	0.268	0.238	0.00238129	Capillary Interferon	Il16
Ppp1r12b	1.39314e-35	0.990224	0.403	0.196	2.21091e-31	Capillary Interferon	Ppp1r12b
Rab10os1	1.19382e-15	0.978171	0.416	0.308	1.89459e-11	Capillary Interferon	Rab10os
Ubc	9.29803e-27	0.976672	0.592	0.415	1.4756e-22	Capillary Interferon	Ubc
Syne4	6.36806e-78	0.971639	0.275	0.061	1.01061e-73	Capillary Interferon	Syne4
Pcdhb12	2.71663e-27	0.971191	0.312	0.185	4.31129e-23	Capillary Interferon	Pcdhb12
Sgsm1	3.43555e-28	0.965671	0.348	0.2	5.45221e-24	Capillary Interferon	Sgsm1
Gm500692	3.71821e-21	0.963814	0.329	0.244	5.90081e-17	Capillary Interferon	Gm50069
Cd811	1.80026e-19	0.963354	0.725	0.597	2.85701e-15	Capillary Interferon	Cd81
Pdf	2.95341e-21	0.962617	0.257	0.192	4.68706e-17	Capillary Interferon	Pdf
Gm7008	3.09922e-29	0.950477	0.271	0.177	4.91847e-25	Capillary Interferon	Gm7008
Arhgef31	6.41734e-08	0.945081	0.343	0.299	0.00101843	Capillary Interferon	Arhgef3
Eva1b1	1.15792e-13	0.939246	0.653	0.522	1.83762e-09	Capillary Interferon	Eva1b
Slfn5	1.50838e-51	0.938947	0.702	0.489	2.39379e-47	Capillary Interferon	Slfn5
Shisa5	9.9123e-31	0.938365	0.588	0.406	1.57308e-26	Capillary Interferon	Shisa5
2410018L13Rik	5.95949e-52	0.935914	0.329	0.154	9.45772e-48	Capillary Interferon	2410018L13Rik
Ttc30a2	6.00029e-61	0.932761	0.285	0.119	9.52247e-57	Capillary Interferon	Ttc30a2
Sipa1l1	1.09932e-13	0.925936	0.398	0.31	1.74463e-09	Capillary Interferon	Sipa1l1
Hpx	8.25637e-40	0.923454	0.257	0.16	1.31029e-35	Capillary Interferon	Hpx
Plaat31	6.03922e-22	0.919956	0.471	0.324	9.58424e-18	Capillary Interferon	Plaat3
1110018N20Rik1	1.15866e-29	0.917307	0.355	0.191	1.83879e-25	Capillary Interferon	1110018N20Rik
Lipe1	1.15646e-29	0.896415	0.529	0.361	1.8353e-25	Capillary Interferon	Lipe
Igbp1	1.26552e-07	0.883257	0.489	0.423	0.00200839	Capillary Interferon	Igbp1
4833413G10Rik	2.70782e-44	0.871999	0.3	0.172	4.29731e-40	Capillary Interferon	4833413G10Rik
Ppp1r36	2.42858e-73	0.871517	0.251	0.097	3.85415e-69	Capillary Interferon	Ppp1r36
Myo18a1	2.10346e-09	0.868951	0.553	0.463	3.33818e-05	Capillary Interferon	Myo18a
Gbp8	4.86282e-149	0.867545	0.489	0.081	7.71729e-145	Capillary Interferon	Gbp8
Ceacam2	2.36789e-24	0.867394	0.323	0.224	3.75784e-20	Capillary Interferon	Ceacam2
Gm27003	2.27623e-22	0.86533	0.291	0.213	3.61237e-18	Capillary Interferon	Gm27003
Ccdc32	6.01039e-07	0.861299	0.279	0.331	0.00953849	Capillary Interferon	Ccdc32
Sox181	9.51342e-09	0.842453	0.44	0.388	0.000150978	Capillary Interferon	Sox18
Slc10a71	5.44069e-09	0.837907	0.331	0.268	8.63438e-05	Capillary Interferon	Slc10a7
Cdc42se2	3.29398e-07	0.827698	0.416	0.383	0.00522755	Capillary Interferon	Cdc42se2
Wrnip1	8.16587e-21	0.82688	0.322	0.23	1.29592e-16	Capillary Interferon	Wrnip1
Themis2	2.08502e-15	0.826144	0.272	0.158	3.30893e-11	Capillary Interferon	Themis2
Klhl61	1.99058e-11	0.821616	0.323	0.26	3.15905e-07	Capillary Interferon	Klhl6
C330011M18Rik	1.04312e-25	0.818938	0.257	0.171	1.65543e-21	Capillary Interferon	C330011M18Rik
Uhmk11	2.4078e-07	0.805387	0.206	0.299	0.00382118	Capillary Interferon	Uhmk1
Ndufaf4	5.15304e-11	0.803276	0.33	0.272	8.17787e-07	Capillary Interferon	Ndufaf4
Rad9b	1.32877e-09	0.795405	0.258	0.221	2.10876e-05	Capillary Interferon	Rad9b
Tceal5	2.00113e-08	0.791814	0.25	0.192	0.000317579	Capillary Interferon	Tceal5
Hotairm1	2.74835e-08	0.791707	0.346	0.287	0.000436163	Capillary Interferon	Hotairm1
Xpo6	2.72791e-10	0.787604	0.278	0.232	4.32919e-06	Capillary Interferon	Xpo6
F830016B08Rik	1.87711e-51	0.78512	0.372	0.085	2.97898e-47	Capillary Interferon	F830016B08Rik
Mzt2	3.83115e-08	0.783912	0.319	0.276	0.000608004	Capillary Interferon	Mzt2
Phldb21	1.23516e-08	0.782193	0.341	0.442	0.000196019	Capillary Interferon	Phldb2
Fitm1	1.10485e-09	0.776315	0.199	0.309	1.75339e-05	Capillary Interferon	Fitm1
Cd361	9.98263e-50	0.770572	0.808	0.584	1.58424e-45	Capillary Interferon	Cd36
Gm26511	9.75536e-92	0.769219	0.467	0.133	1.54817e-87	Capillary Interferon	Gm26511
Gm30938	7.65582e-50	0.767875	0.268	0.118	1.21498e-45	Capillary Interferon	Gm30938
Pdk1	1.79622e-30	0.76498	0.351	0.216	2.8506e-26	Capillary Interferon	Pdk1
Usp48	1.59678e-08	0.763114	0.169	0.268	0.000253408	Capillary Interferon	Usp48
Clec2d	4.66704e-37	0.758711	0.597	0.392	7.40659e-33	Capillary Interferon	Clec2d
Eif4enif11	5.32579e-15	0.747304	0.336	0.274	8.45203e-11	Capillary Interferon	Eif4enif1
Pou5f1	2.40604e-11	0.74327	0.303	0.242	3.81839e-07	Capillary Interferon	Pou5f1
Eml11	1.16531e-20	0.740133	0.394	0.266	1.84935e-16	Capillary Interferon	Eml1
Gimap43	1.09678e-38	0.73902	0.745	0.572	1.74058e-34	Capillary Interferon	Gimap4
Upf3b	9.66444e-11	0.738032	0.241	0.323	1.53375e-06	Capillary Interferon	Upf3b
Trim261	4.97911e-18	0.734763	0.482	0.343	7.90185e-14	Capillary Interferon	Trim26
F2r	5.73975e-12	0.73037	0.525	0.419	9.10898e-08	Capillary Interferon	F2r
Ccnd3	6.85302e-08	0.728533	0.544	0.461	0.00108757	Capillary Interferon	Ccnd3
Map3k13	1.50881e-73	0.720319	0.354	0.158	2.39448e-69	Capillary Interferon	Map3k13
Kank31	1.74708e-15	0.698572	0.638	0.523	2.77261e-11	Capillary Interferon	Kank3
Stc21	1.02268e-23	0.690859	0.275	0.19	1.623e-19	Capillary Interferon	Stc2
Mpi1	2.71703e-15	0.690815	0.288	0.244	4.31193e-11	Capillary Interferon	Mpi
Pfkfb2	1.28551e-10	0.687583	0.264	0.232	2.0401e-06	Capillary Interferon	Pfkfb2
Gm15063	1.02004e-49	0.683536	0.391	0.183	1.6188e-45	Capillary Interferon	Gm15063
Fam161b	5.52893e-26	0.68024	0.358	0.23	8.77441e-22	Capillary Interferon	Fam161b
Smg8	1.08493e-16	0.677455	0.291	0.222	1.72178e-12	Capillary Interferon	Smg8
Mfng1	1.40723e-08	0.665608	0.489	0.433	0.000223327	Capillary Interferon	Mfng
Gm19761	1.40778e-09	0.658833	0.286	0.246	2.23415e-05	Capillary Interferon	Gm1976
Trmt2a1	3.13249e-07	0.653828	0.151	0.277	0.00497127	Capillary Interferon	Trmt2a
Kdr1	1.42697e-27	0.652438	0.728	0.559	2.26459e-23	Capillary Interferon	Kdr
Pde2a1	2.37148e-07	0.64941	0.501	0.439	0.00376354	Capillary Interferon	Pde2a
Tmem2041	2.67507e-08	0.647116	0.518	0.455	0.000424534	Capillary Interferon	Tmem204
Tcf151	2.73129e-10	0.646884	0.621	0.509	4.33455e-06	Capillary Interferon	Tcf15
Ppp2cb	7.10027e-14	0.64577	0.391	0.309	1.12681e-09	Capillary Interferon	Ppp2cb
Nr3c11	4.74808e-12	0.644951	0.519	0.436	7.53521e-08	Capillary Interferon	Nr3c1
Afap11	1.8031e-11	0.644148	0.378	0.292	2.86152e-07	Capillary Interferon	Afap1
Lrch21	1.29454e-07	0.641546	0.299	0.275	0.00205443	Capillary Interferon	Lrch2
Kdm5b	6.58825e-15	0.641248	0.474	0.36	1.04555e-10	Capillary Interferon	Kdm5b
S1pr11	1.86018e-10	0.638381	0.601	0.511	2.9521e-06	Capillary Interferon	S1pr1
C330007P06Rik	1.55771e-28	0.637458	0.441	0.282	2.47209e-24	Capillary Interferon	C330007P06Rik
Tut7	1.28587e-14	0.63491	0.502	0.413	2.04067e-10	Capillary Interferon	Tut7
Hhatl1	3.11626e-10	0.6339	0.323	0.218	4.9455e-06	Capillary Interferon	Hhatl
Dhrs31	4.12386e-37	0.627634	0.614	0.421	6.54457e-33	Capillary Interferon	Dhrs3
Stx71	5.20836e-11	0.626987	0.446	0.367	8.26566e-07	Capillary Interferon	Stx7
Odf2l1	4.34862e-09	0.623848	0.293	0.253	6.90126e-05	Capillary Interferon	Odf2l
Tm2d21	3.07445e-09	0.61951	0.511	0.429	4.87915e-05	Capillary Interferon	Tm2d2
Abcc51	9.5686e-08	0.617085	0.406	0.342	0.00151854	Capillary Interferon	Abcc5
Cntnap11	6.52484e-29	0.616774	0.351	0.233	1.03549e-24	Capillary Interferon	Cntnap1
Fam167b1	3.19984e-10	0.615905	0.331	0.225	5.07815e-06	Capillary Interferon	Fam167b
Timm17a	4.31385e-11	0.61413	0.3	0.425	6.84608e-07	Capillary Interferon	Timm17a
Gm267881	1.96791e-57	0.613404	0.457	0.19	3.12307e-53	Capillary Interferon	Gm26788
Itm2b	6.14714e-34	0.612475	0.681	0.464	9.75551e-30	Capillary Interferon	Itm2b
D830024N08Rik1	3.14161e-10	0.608157	0.288	0.191	4.98573e-06	Capillary Interferon	D830024N08Rik
Ptcd21	4.33101e-14	0.603107	0.379	0.292	6.87332e-10	Capillary Interferon	Ptcd2
Pex161	2.277e-07	0.603027	0.343	0.304	0.00361359	Capillary Interferon	Pex16
Rpl18a1	3.68566e-18	0.601038	0.65	0.508	5.84914e-14	Capillary Interferon	Rpl18a
Chst152	3.78288e-19	0.59783	0.52	0.371	6.00343e-15	Capillary Interferon	Chst15
Stat1	2.33417e-118	0.588464	0.683	0.268	3.70433e-114	Capillary Interferon	Stat1
Pbx21	1.68749e-19	0.587975	0.464	0.318	2.67804e-15	Capillary Interferon	Pbx2
Gimap62	1.22257e-17	0.581486	0.694	0.563	1.94022e-13	Capillary Interferon	Gimap6
Acot21	4.20451e-11	0.58095	0.305	0.245	6.67256e-07	Capillary Interferon	Acot2
Gngt21	2.3526e-47	0.579194	0.715	0.472	3.73357e-43	Capillary Interferon	Gngt2
Setdb1	1.17922e-08	0.578518	0.276	0.252	0.000187142	Capillary Interferon	Setdb1
Unc93b1	1.43581e-11	0.572826	0.288	0.211	2.27863e-07	Capillary Interferon	Unc93b1
Smco41	1.31104e-20	0.568342	0.63	0.488	2.08063e-16	Capillary Interferon	Smco4
Gm29394	1.84608e-57	0.568127	0.385	0.179	2.92973e-53	Capillary Interferon	Gm29394
C730034F03Rik	1.03951e-07	0.567749	0.262	0.226	0.0016497	Capillary Interferon	C730034F03Rik
Pxk1	5.37409e-15	0.560796	0.456	0.33	8.52868e-11	Capillary Interferon	Pxk
4833419F23Rik1	9.61497e-12	0.559237	0.326	0.253	1.5259e-07	Capillary Interferon	4833419F23Rik
Dlc11	1.08334e-14	0.555274	0.615	0.49	1.71927e-10	Capillary Interferon	Dlc1
B4gat1	5.36017e-10	0.546785	0.205	0.309	8.50659e-06	Capillary Interferon	B4gat1
Cbx6	3.61247e-11	0.540799	0.236	0.337	5.733e-07	Capillary Interferon	Cbx6
Mxd41	6.86298e-13	0.535253	0.625	0.511	1.08915e-08	Capillary Interferon	Mxd4
Tnfrsf25	1.60488e-30	0.534251	0.31	0.177	2.54694e-26	Capillary Interferon	Tnfrsf25
Pitpnc11	4.84064e-11	0.530276	0.519	0.443	7.6821e-07	Capillary Interferon	Pitpnc1
Parl	1.55825e-10	0.52881	0.409	0.346	2.47295e-06	Capillary Interferon	Parl
Arhgef151	8.02521e-09	0.528462	0.561	0.478	0.00012736	Capillary Interferon	Arhgef15
Gm195901	2.2494e-10	0.52837	0.275	0.235	3.5698e-06	Capillary Interferon	Gm19590
Sh3tc21	1.32833e-08	0.528355	0.279	0.258	0.000210806	Capillary Interferon	Sh3tc2
Rpl171	6.87788e-11	0.527187	0.614	0.518	1.09152e-06	Capillary Interferon	Rpl17
Oaz2	2.85665e-08	0.519695	0.547	0.45	0.00045335	Capillary Interferon	Oaz2
Poc1b	8.45921e-17	0.514742	0.32	0.232	1.34248e-12	Capillary Interferon	Poc1b
Tmem14c	9.88588e-17	0.508422	0.248	0.41	1.56889e-12	Capillary Interferon	Tmem14c
Fau1	2.74334e-12	0.50828	0.574	0.464	4.35368e-08	Capillary Interferon	Fau
Irgm2	8.56771e-20	0.508084	0.449	0.196	1.3597e-15	Capillary Interferon	Irgm2
Chek21	7.06411e-14	0.506995	0.437	0.349	1.12107e-09	Capillary Interferon	Chek2
Ushbp11	1.17951e-23	0.499577	0.708	0.549	1.87188e-19	Capillary Interferon	Ushbp1
2810001G20Rik1	1.7552e-18	0.496886	0.133	0.265	2.7855e-14	Capillary Interferon	2810001G20Rik
Vkorc1l12	5.65148e-08	0.493462	0.313	0.277	0.00089689	Capillary Interferon	Vkorc1l1
Inpp5k1	8.2446e-30	0.490118	0.501	0.337	1.30842e-25	Capillary Interferon	Inpp5k
Rpl37	1.11322e-12	0.486386	0.64	0.521	1.76668e-08	Capillary Interferon	Rpl37
Tle2	3.29937e-23	0.486039	0.31	0.2	5.23609e-19	Capillary Interferon	Tle2
Sppl2a1	2.24348e-26	0.486009	0.546	0.394	3.56041e-22	Capillary Interferon	Sppl2a
G3bp2	3.38086e-09	0.483074	0.508	0.443	5.36542e-05	Capillary Interferon	G3bp2
Arhgap27os21	2.14428e-25	0.480641	0.25	0.149	3.40297e-21	Capillary Interferon	Arhgap27os2
Bsdc11	1.44449e-22	0.480113	0.447	0.301	2.29241e-18	Capillary Interferon	Bsdc1
4930513N10Rik1	8.21364e-24	0.479595	0.26	0.195	1.3035e-19	Capillary Interferon	4930513N10Rik
Tmcc3	1.3418e-29	0.474728	0.458	0.312	2.12943e-25	Capillary Interferon	Tmcc3
Smo1	3.6604e-17	0.471664	0.216	0.332	5.80905e-13	Capillary Interferon	Smo
Eif3f1	4.83154e-12	0.466663	0.612	0.498	7.66766e-08	Capillary Interferon	Eif3f
Arfgef2	3.45182e-07	0.464514	0.269	0.228	0.00547804	Capillary Interferon	Arfgef2
C130026I21Rik	6.93613e-17	0.457462	0.341	0.167	1.10076e-12	Capillary Interferon	C130026I21Rik
Rps141	4.18265e-14	0.455877	0.645	0.546	6.63787e-10	Capillary Interferon	Rps14
Eif3e1	1.14905e-17	0.453451	0.621	0.49	1.82355e-13	Capillary Interferon	Eif3e
H2-Q7	7.49464e-124	0.451964	0.633	0.145	1.1894e-119	Capillary Interferon	H2-Q7
Gm11131	2.22986e-19	0.447073	0.275	0.194	3.53879e-15	Capillary Interferon	Gm11131
Gnb42	1.32993e-13	0.444805	0.544	0.443	2.11059e-09	Capillary Interferon	Gnb4
Nampt	8.27592e-26	0.443496	0.379	0.237	1.31339e-21	Capillary Interferon	Nampt
Gm20703	2.67132e-63	0.441313	0.278	0.096	4.23939e-59	Capillary Interferon	Gm20703
Gm118272	1.48617e-07	0.439773	0.276	0.257	0.00235855	Capillary Interferon	Gm11827
Thap31	2.94553e-14	0.432142	0.464	0.356	4.67455e-10	Capillary Interferon	Thap3
Cog5	6.86423e-08	0.431557	0.315	0.278	0.00108935	Capillary Interferon	Cog5
Cysltr1	5.1838e-25	0.423273	0.313	0.155	8.22669e-21	Capillary Interferon	Cysltr1
Gm49774	7.83709e-68	0.420085	0.276	0.079	1.24375e-63	Capillary Interferon	Gm49774
Mypopos1	9.14154e-15	0.41716	0.343	0.248	1.45076e-10	Capillary Interferon	Mypopos
Cnot6l1	1.53262e-07	0.416594	0.488	0.437	0.00243227	Capillary Interferon	Cnot6l
Parp10	3.0976e-22	0.414904	0.398	0.255	4.91588e-18	Capillary Interferon	Parp10
Cdc40	3.92021e-07	0.414367	0.275	0.341	0.00622137	Capillary Interferon	Cdc40
Mrpl271	5.08446e-11	0.409217	0.454	0.374	8.06904e-07	Capillary Interferon	Mrpl27
Psmg4	1.83167e-14	0.405523	0.533	0.414	2.90686e-10	Capillary Interferon	Psmg4
Nop532	5.2745e-14	0.405455	0.611	0.496	8.37062e-10	Capillary Interferon	Nop53
Anapc161	5.03688e-08	0.405408	0.492	0.414	0.000799353	Capillary Interferon	Anapc16
Uba71	5.66449e-12	0.402485	0.415	0.303	8.98955e-08	Capillary Interferon	Uba7
Ralgapb1	2.04985e-11	0.401812	0.295	0.26	3.25311e-07	Capillary Interferon	Ralgapb
Abhd16a	1.35238e-11	0.401298	0.46	0.373	2.14623e-07	Capillary Interferon	Abhd16a
D130062J10Rik	6.41225e-18	0.39485	0.386	0.257	1.01762e-13	Capillary Interferon	D130062J10Rik
Irgm11	1.60823e-43	0.393712	0.52	0.259	2.55225e-39	Capillary Interferon	Irgm1
Katna1	9.20942e-13	0.390317	0.316	0.252	1.46154e-08	Capillary Interferon	Katna1
Pfkfb3	4.67654e-17	0.390111	0.358	0.213	7.42167e-13	Capillary Interferon	Pfkfb3
Snx11	1.04144e-09	0.386072	0.362	0.302	1.65277e-05	Capillary Interferon	Snx1
Pgam2	9.8816e-09	0.381807	0.258	0.323	0.000156821	Capillary Interferon	Pgam2
Icam1	3.36522e-07	0.381639	0.322	0.285	0.0053406	Capillary Interferon	Icam1
D5Ertd615e1	1.03642e-10	0.380056	0.3	0.241	1.6448e-06	Capillary Interferon	D5Ertd615e
Samd8	2.54262e-14	0.378303	0.339	0.234	4.03513e-10	Capillary Interferon	Samd8
Rps20	6.28947e-07	0.377603	0.594	0.515	0.0099814	Capillary Interferon	Rps20
4930448E22Rik	5.8883e-53	0.372209	0.425	0.196	9.34473e-49	Capillary Interferon	4930448E22Rik
Rps23	7.79125e-15	0.372077	0.633	0.503	1.23647e-10	Capillary Interferon	Rps23
Reep3	2.58902e-10	0.370356	0.615	0.509	4.10877e-06	Capillary Interferon	Reep3
Nsa21	6.37973e-09	0.36892	0.573	0.474	0.000101246	Capillary Interferon	Nsa2
Asb13	5.67347e-07	0.364054	0.286	0.229	0.0090038	Capillary Interferon	Asb13
Atp1b21	8.5597e-27	0.363773	0.269	0.186	1.35843e-22	Capillary Interferon	Atp1b2
Mdga21	4.74766e-27	0.363675	0.353	0.205	7.53454e-23	Capillary Interferon	Mdga2
Rps111	2.39928e-12	0.360182	0.602	0.497	3.80766e-08	Capillary Interferon	Rps11
4930403P22Rik	4.24883e-38	0.360017	0.276	0.159	6.7429e-34	Capillary Interferon	4930403P22Rik
Rab5c1	1.16586e-09	0.359869	0.556	0.46	1.85022e-05	Capillary Interferon	Rab5c
Orc4	2.44516e-08	0.35751	0.213	0.301	0.000388047	Capillary Interferon	Orc4
Dhrs13os	4.67751e-50	0.356591	0.293	0.154	7.42321e-46	Capillary Interferon	Dhrs13os
C2cd22	3.02516e-07	0.355214	0.327	0.301	0.00480093	Capillary Interferon	C2cd2
Rps291	2.88201e-14	0.355009	0.587	0.477	4.57375e-10	Capillary Interferon	Rps29
Mgst2	2.23284e-92	0.353925	0.305	0.05	3.54351e-88	Capillary Interferon	Mgst2
Smu1	1.41842e-07	0.35325	0.412	0.372	0.00225103	Capillary Interferon	Smu1
Rbak1	1.6539e-15	0.344743	0.371	0.29	2.62473e-11	Capillary Interferon	Rbak
Ndufa6	4.45588e-09	0.341995	0.528	0.441	7.07148e-05	Capillary Interferon	Ndufa6
Gm42851	2.07041e-11	0.341771	0.309	0.242	3.28574e-07	Capillary Interferon	Gm4285
H2-Q10	1.19124e-24	0.340564	0.312	0.157	1.8905e-20	Capillary Interferon	H2-Q10
Pcdh192	2.35249e-12	0.338331	0.467	0.367	3.7334e-08	Capillary Interferon	Pcdh19
Rpl10	4.90576e-09	0.333893	0.564	0.474	7.78545e-05	Capillary Interferon	Rpl10
Mos	1.64807e-33	0.329854	0.264	0.136	2.61548e-29	Capillary Interferon	Mos
Nupr1l1	3.30005e-21	0.328759	0.333	0.244	5.23718e-17	Capillary Interferon	Nupr1l
Lfng	3.55073e-29	0.327398	0.372	0.224	5.63501e-25	Capillary Interferon	Lfng
Fem1b1	2.84375e-08	0.325569	0.192	0.311	0.000451304	Capillary Interferon	Fem1b
Tspan121	3.32644e-08	0.324864	0.45	0.404	0.000527906	Capillary Interferon	Tspan12
Hfe	1.03255e-12	0.323287	0.341	0.262	1.63865e-08	Capillary Interferon	Hfe
Atf7ip	3.18929e-09	0.322391	0.44	0.358	5.06141e-05	Capillary Interferon	Atf7ip
Epc1	2.61303e-16	0.319567	0.408	0.287	4.14687e-12	Capillary Interferon	Epc1
Plxna2	7.95999e-10	0.318636	0.475	0.384	1.26325e-05	Capillary Interferon	Plxna2
Crebrf1	1.24284e-09	0.317338	0.382	0.316	1.97239e-05	Capillary Interferon	Crebrf
Tab21	3.39102e-09	0.316577	0.361	0.318	5.38155e-05	Capillary Interferon	Tab2
Csnk1d	1.9658e-12	0.302893	0.439	0.362	3.11973e-08	Capillary Interferon	Csnk1d
Mfge81	4.29086e-07	0.301963	0.567	0.497	0.0068096	Capillary Interferon	Mfge8
Rassf32	2.19887e-07	0.29939	0.34	0.418	0.0034896	Capillary Interferon	Rassf3
Gimap51	4.98176e-07	0.280932	0.539	0.454	0.00790606	Capillary Interferon	Gimap5
Gatd1	2.57778e-16	0.280652	0.329	0.24	4.09094e-12	Capillary Interferon	Gatd1
Ly6e	4.66347e-101	0.280594	0.827	0.519	7.40093e-97	Capillary Interferon	Ly6e
Fli1	1.96467e-10	0.276192	0.584	0.483	3.11792e-06	Capillary Interferon	Fli1
Adgrg5	1.3846e-118	0.275326	0.312	0.042	2.19736e-114	Capillary Interferon	Adgrg5
Fbxl3	2.94395e-09	0.274305	0.394	0.351	4.67205e-05	Capillary Interferon	Fbxl3
Btbd91	4.22786e-14	0.273868	0.487	0.366	6.70961e-10	Capillary Interferon	Btbd9
Zfp6521	5.23119e-09	0.270928	0.398	0.335	8.30189e-05	Capillary Interferon	Zfp652
Bcap29	1.77489e-10	0.269449	0.264	0.229	2.81675e-06	Capillary Interferon	Bcap29
Rpl241	4.0891e-11	0.269379	0.621	0.517	6.4894e-07	Capillary Interferon	Rpl24
Fbxl141	3.0772e-16	0.268666	0.32	0.252	4.88352e-12	Capillary Interferon	Fbxl14
Rabif	3.44893e-09	0.267409	0.21	0.299	5.47345e-05	Capillary Interferon	Rabif
Hacd11	1.11916e-21	0.259762	0.185	0.266	1.77611e-17	Capillary Interferon	Hacd1
Nfatc3	5.21772e-09	0.259279	0.32	0.27	8.28052e-05	Capillary Interferon	Nfatc3
4833408A19Rik	1.15367e-09	0.257253	0.288	0.234	1.83088e-05	Capillary Interferon	4833408A19Rik
Cox7a2l1	1.32896e-11	0.255371	0.599	0.483	2.10906e-07	Capillary Interferon	Cox7a2l
Adgrf51	9.05672e-12	0.254472	0.639	0.531	1.4373e-07	Capillary Interferon	Adgrf5
Tpt1	7.1067e-31	0.251039	0.687	0.491	1.12783e-26	Capillary Interferon	Tpt1
Msto11	3.00507e-12	0.250726	0.317	0.247	4.76905e-08	Capillary Interferon	Msto1

## Sheet: GO of IFN-EC Genes
Enrichment FDR	nGenes	Pathway Genes	Fold Enrichment	Pathway	URL	Genes
1.20355e-27	62	742	6.11594	Innate immune response	http://amigo.geneontology.org/amigo/term/GO:0045087	Lgals9 Apobec3 Ifi35 H2-M3 Dhx58 Rsad2 Ciita Parp9 Serping1 Eif2ak2 Tap2 Cd74 Ifitm3 Irf7 Ifi211 Ifih1 Zbp1 Samhd1 Gbp3 Gbp2 Gbp9 Oasl2 Herc6 Usp18 Trim30a N4bp1 Oas2 Parp14 Ifit1 Cxcl10 Isg15 H2-Aa Pml Tap1 Gch1 Socs1 Isg20 Ifi203 Gbp7 Ddx58 Irf8 Cdc42ep2 Serpinb9 Bst2 Dtx3l Oas1a Iigp1 Cd47 Trim30d Trim5 Ifi208 H2-Ab1 Nlrc5 Ifit3 Tgtp2 Tgtp1 Gbp4 Mndal Rnaset2b Gbp6 Gbp10 Gbp5
2.66911e-25	68	1012	4.91817	Defense response to other organism	http://amigo.geneontology.org/amigo/term/GO:0098542	Lgals9 Apobec3 Ifi35 H2-M3 Dhx58 Rsad2 Ciita Parp9 Serping1 Eif2ak2 Tap2 Cd74 Ifitm3 Irf7 Ifi211 Ifih1 Zbp1 Samhd1 Gbp3 Gbp2 Gbp9 Cxcl9 Oasl2 Herc6 Usp18 Trim30a N4bp1 Oas2 Rtp4 Parp14 Ifit1 Cxcl10 Isg15 H2-Aa Pml Tap1 Gch1 Ddx60 Socs1 Isg20 Batf2 Ifi203 Gbp7 Ddx58 Irf8 Cdc42ep2 Serpinb9 Bst2 Dtx3l Oas1a Iigp1 Cd47 Trim30d Trim5 H2-K1 Ifit3b Ifi208 H2-Ab1 Nlrc5 Ifit3 Tgtp2 Tgtp1 Gbp4 Mndal Rnaset…
1.35658e-24	79	1439	4.01829	Response to biotic stimulus	http://amigo.geneontology.org/amigo/term/GO:0009607	Lgals9 Srr Apobec3 Ifi35 H2-M3 Cd274 Dhx58 Abi3 Ptger1 Cmpk2 Rsad2 Ciita Parp9 Serping1 Eif2ak2 Tap2 Cd74 Ifitm3 Irf7 Ifi211 Ifih1 Zbp1 Samhd1 Ifi44 Gbp3 Gbp2 Gbp9 Cxcl9 Oasl2 Herc6 Usp18 Trim30a N4bp1 Plscr2 Oas2 Rtp4 Parp14 Ifit1 Cxcl10 Isg15 H2-Aa Pml Tap1 Gch1 Ddx60 Socs1 Isg20 Batf2 Ifi203 Gbp7 Ddx58 Irf8 Cdc42ep2 Serpinb9 Ifit2 Bst2 Dtx3l Oas1a Iigp1 Cd47 Trim30d Trim5 H2-K1 Ifit3b Fabp4 Se…
1.35658e-24	78	1403	4.06923	Response to external biotic stimulus	http://amigo.geneontology.org/amigo/term/GO:0043207	Lgals9 Srr Apobec3 Ifi35 H2-M3 Cd274 Dhx58 Ptger1 Cmpk2 Rsad2 Ciita Parp9 Serping1 Eif2ak2 Tap2 Cd74 Ifitm3 Irf7 Ifi211 Ifih1 Zbp1 Samhd1 Ifi44 Gbp3 Gbp2 Gbp9 Cxcl9 Oasl2 Herc6 Usp18 Trim30a N4bp1 Plscr2 Oas2 Rtp4 Parp14 Ifit1 Cxcl10 Isg15 H2-Aa Pml Tap1 Gch1 Ddx60 Socs1 Isg20 Batf2 Ifi203 Gbp7 Ddx58 Irf8 Cdc42ep2 Serpinb9 Ifit2 Bst2 Dtx3l Oas1a Iigp1 Cd47 Trim30d Trim5 H2-K1 Ifit3b Fabp4 Serpina…
1.35658e-24	78	1400	4.07795	Response to other organism	http://amigo.geneontology.org/amigo/term/GO:0051707	Lgals9 Srr Apobec3 Ifi35 H2-M3 Cd274 Dhx58 Ptger1 Cmpk2 Rsad2 Ciita Parp9 Serping1 Eif2ak2 Tap2 Cd74 Ifitm3 Irf7 Ifi211 Ifih1 Zbp1 Samhd1 Ifi44 Gbp3 Gbp2 Gbp9 Cxcl9 Oasl2 Herc6 Usp18 Trim30a N4bp1 Plscr2 Oas2 Rtp4 Parp14 Ifit1 Cxcl10 Isg15 H2-Aa Pml Tap1 Gch1 Ddx60 Socs1 Isg20 Batf2 Ifi203 Gbp7 Ddx58 Irf8 Cdc42ep2 Serpinb9 Ifit2 Bst2 Dtx3l Oas1a Iigp1 Cd47 Trim30d Trim5 H2-K1 Ifit3b Fabp4 Serpina…
2.34351e-22	78	1524	3.74615	Biological process involved in interspecies interaction between organisms	http://amigo.geneontology.org/amigo/term/GO:0044419	Lgals9 Srr Apobec3 Ifi35 H2-M3 Cd274 Dhx58 Ptger1 Cmpk2 Rsad2 Ciita Parp9 Serping1 Eif2ak2 Tap2 Cd74 Ifitm3 Irf7 Ifi211 Ifih1 Zbp1 Samhd1 Ifi44 Gbp3 Gbp2 Gbp9 Cxcl9 Oasl2 Herc6 Usp18 Trim30a N4bp1 Plscr2 Oas2 Rtp4 Parp14 Ifit1 Cxcl10 Isg15 H2-Aa Pml Tap1 Gch1 Ddx60 Socs1 Isg20 Batf2 Ifi203 Gbp7 Ddx58 Irf8 Cdc42ep2 Serpinb9 Ifit2 Bst2 Dtx3l Oas1a Iigp1 Cd47 Trim30d Trim5 H2-K1 Ifit3b Fabp4 Serpina…
4.10145e-22	80	1619	3.61675	Immune response	http://amigo.geneontology.org/amigo/term/GO:0006955	Lgals9 Apobec3 Ifi35 H2-M3 Cd274 Dhx58 Rsad2 Rgcc Ciita Parp9 Serping1 Eif2ak2 Tap2 Cd74 Ifitm3 Irf7 Ifi211 Dclre1c Ifih1 Zbp1 Samhd1 Ifi44 Gbp3 Gbp2 Gbp9 Cxcl9 Oasl2 Herc6 Usp18 Mylpf Trim30a N4bp1 Jam3 Oas2 Rtp4 Parp14 Ifit1 Cxcl10 Isg15 H2-Aa Pml Tap1 Gch1 H2-DMa Ddx60 Socs1 Isg20 Tnfsf10 Batf2 Ifi203 Gbp7 Ddx58 Irf8 Ccr10 Cdc42ep2 Serpinb9 Bst2 Dtx3l Oas1a Iigp1 Cd47 Tcim Trim30d Trim5 H2-K1 …
2.11246e-21	77	1546	3.6455	Defense response	http://amigo.geneontology.org/amigo/term/GO:0006952	Lgals9 Apobec3 Ifi35 H2-M3 Dhx58 Abi3 Ptger1 Rsad2 Ciita Parp9 Serping1 Eif2ak2 Tap2 Cd74 Ifitm3 Irf7 Ifi211 Ifih1 Zbp1 Samhd1 Gbp3 Gbp2 Gbp9 Cxcl9 Oasl2 Herc6 Usp18 Trim30a N4bp1 Jam3 Oas2 Mgll Rtp4 Parp14 Ifit1 Cxcl10 Isg15 H2-Aa Pml Tap1 Gch1 Ddx60 Socs1 Isg20 Batf2 Ifi203 Gbp7 Ddx58 Irf8 Cdc42ep2 Serpinb9 Bst2 Dtx3l Oas1a Iigp1 Cd47 Trim30d Trim5 H2-K1 Ifit3b Fabp4 Ifi208 9930111J21Rik2 H2-Ab…
2.97585e-20	58	922	4.60439	Response to cytokine	http://amigo.geneontology.org/amigo/term/GO:0034097	Cd274 Ciita Parp9 Eif2ak2 Cd74 Ifitm3 Irf7 Ifi211 Ifih1 Zbp1 Samhd1 Trim2 Gbp3 Gbp2 Gbp9 Cxcl9 Oasl2 Usp18 Oas2 Parp14 Ifit1 Cxcl10 Isg15 H2-Aa Pml Gch1 Socs1 Ifi203 Gbp7 Ddx58 Xaf1 Irf8 Ccr10 Cdc42ep2 Ifit2 Bst2 Iigp1 Cd47 Ifit3b Fabp4 Serpina3f Ifi208 9930111J21Rik2 H2-Ab1 Gm4951 Nlrc5 Cpne1 Ifit3 Igtp Ifi47 Tgtp2 Tgtp1 Serpina3i Gbp4 Mndal Gbp6 Gbp10 Gbp5
5.57367e-19	19	59	23.5709	Response to interferon-beta	http://amigo.geneontology.org/amigo/term/GO:0035456	Ifitm3 Ifi211 Gbp3 Gbp2 Ifit1 Ifi203 Xaf1 Bst2 Iigp1 Ifi208 9930111J21Rik2 Gm4951 Ifit3 Igtp Ifi47 Tgtp2 Tgtp1 Mndal Gbp6
4.33939e-17	24	142	12.3708	Response to interferon-gamma	http://amigo.geneontology.org/amigo/term/GO:0034341	Ciita Parp9 Cd74 Ifitm3 Gbp3 Gbp2 Gbp9 Parp14 H2-Aa Gch1 Socs1 Gbp7 Irf8 Cdc42ep2 Bst2 Cd47 H2-Ab1 Nlrc5 Tgtp2 Tgtp1 Gbp4 Gbp6 Gbp10 Gbp5
1.02065e-16	33	330	7.3194	Response to virus	http://amigo.geneontology.org/amigo/term/GO:0009615	Lgals9 Apobec3 Dhx58 Rsad2 Parp9 Eif2ak2 Ifitm3 Irf7 Ifih1 Zbp1 Samhd1 Cxcl9 Oasl2 Oas2 Rtp4 Ifit1 Cxcl10 Isg15 Pml Ddx60 Isg20 Ddx58 Ifit2 Bst2 Dtx3l Oas1a Trim5 Ifit3b Nlrc5 Ifit3 Tgtp2 Tgtp1 Gbp4
3.15673e-16	91	2544	2.61818	Immune system process	http://amigo.geneontology.org/amigo/term/GO:0002376	Lgals9 Irf9 Apobec3 Ifi35 H2-M3 Cd274 Cd300lg Dhx58 Rsad2 Rgcc Psme1 Ciita Parp9 Serping1 Eif2ak2 Psmb8 Tap2 Cd74 Ifitm3 Irf7 Ifi211 Dclre1c Ifih1 Zbp1 Samhd1 Ifi44 Gbp3 Gbp2 Gbp9 Cxcl9 Oasl2 Herc6 Usp18 Mylpf Trim30a N4bp1 Jam3 Oas2 Rtp4 Parp14 Ifit1 Cxcl10 Isg15 H2-Aa Pml Tap1 Gch1 H2-DMa Ddx60 Socs1 Tapbpl Isg20 Tnfsf10 Batf2 Ifi203 Gbp7 Ddx58 Irf8 Ccr10 Cdc42ep2 Serpinb9 Bst2 Dtx3l Oas1a Jam2…
3.21819e-16	29	254	8.35679	Defense response to symbiont	http://amigo.geneontology.org/amigo/term/GO:0140546	Apobec3 Dhx58 Rsad2 Parp9 Eif2ak2 Ifitm3 Irf7 Ifih1 Zbp1 Samhd1 Cxcl9 Oasl2 Oas2 Rtp4 Ifit1 Cxcl10 Isg15 Pml Ddx60 Isg20 Ddx58 Bst2 Dtx3l Oas1a Trim5 Ifit3b Nlrc5 Ifit3 Gbp4
3.21819e-16	16	48	24.398	Cellular response to interferon-beta	http://amigo.geneontology.org/amigo/term/GO:0035458	Ifi211 Gbp3 Gbp2 Ifit1 Ifi203 Iigp1 Ifi208 9930111J21Rik2 Gm4951 Ifit3 Igtp Ifi47 Tgtp2 Tgtp1 Mndal Gbp6
3.21819e-16	29	254	8.35679	Defense response to virus	http://amigo.geneontology.org/amigo/term/GO:0051607	Apobec3 Dhx58 Rsad2 Parp9 Eif2ak2 Ifitm3 Irf7 Ifih1 Zbp1 Samhd1 Cxcl9 Oasl2 Oas2 Rtp4 Ifit1 Cxcl10 Isg15 Pml Ddx60 Isg20 Ddx58 Bst2 Dtx3l Oas1a Trim5 Ifit3b Nlrc5 Ifit3 Gbp4
3.51236e-16	31	300	7.56338	Regulation of response to biotic stimulus	http://amigo.geneontology.org/amigo/term/GO:0002831	Lgals9 Apobec3 Ifi35 H2-M3 Cd274 Dhx58 Parp9 Serping1 Tap2 Cd74 Irf7 Ifi211 Zbp1 Samhd1 Usp18 N4bp1 Parp14 Isg15 Pml Tap1 Ddx60 Socs1 Ifi203 Ddx58 Serpinb9 Dtx3l Ifi208 Nlrc5 Gbp4 Mndal Gbp5
1.3843e-15	48	811	4.33207	Cellular response to cytokine stimulus	http://amigo.geneontology.org/amigo/term/GO:0071345	Ciita Parp9 Cd74 Ifitm3 Irf7 Ifi211 Zbp1 Samhd1 Trim2 Gbp3 Gbp2 Gbp9 Cxcl9 Oasl2 Usp18 Oas2 Parp14 Ifit1 Cxcl10 Isg15 Pml Socs1 Ifi203 Gbp7 Irf8 Ccr10 Cdc42ep2 Ifit2 Iigp1 Cd47 Ifit3b Fabp4 Ifi208 9930111J21Rik2 H2-Ab1 Gm4951 Nlrc5 Cpne1 Ifit3 Igtp Ifi47 Tgtp2 Tgtp1 Gbp4 Mndal Gbp6 Gbp10 Gbp5
1.23687e-14	24	184	9.54704	Regulation of innate immune response	http://amigo.geneontology.org/amigo/term/GO:0045088	Lgals9 Ifi35 H2-M3 Dhx58 Parp9 Serping1 Tap2 Cd74 Irf7 Ifi211 Zbp1 Samhd1 Usp18 N4bp1 Parp14 Isg15 Tap1 Socs1 Ifi203 Serpinb9 Ifi208 Nlrc5 Mndal Gbp5
9.52982e-13	42	745	4.12637	Response to bacterium	http://amigo.geneontology.org/amigo/term/GO:0009617	Lgals9 Srr H2-M3 Cd274 Dhx58 Ptger1 Cmpk2 Eif2ak2 Tap2 Ifi211 Ifi44 Gbp3 Gbp2 Gbp9 Cxcl9 Herc6 Usp18 Trim30a Plscr2 Oas2 Ifit1 Cxcl10 Isg15 Gch1 Gbp7 Irf8 Serpinb9 Iigp1 Cd47 H2-K1 Fabp4 Serpina3f Nlrc5 Ifit3 Ly6a Tgtp2 Tgtp1 Gbp4 Mndal Gbp6 Gbp10 Gbp5
3.86357e-11	84	2728	2.25377	Response to external stimulus	http://amigo.geneontology.org/amigo/term/GO:0009605	Lgals9 Srr Apobec3 Ifi35 Tnr H2-M3 Cd274 Dhx58 Ptger1 Cmpk2 Rsad2 Ciita Arsa Parp9 Serping1 Eif2ak2 Tap2 Cd74 Ifitm3 Irf7 Ifi211 Ifih1 Zbp1 Samhd1 Ifi44 Gbp3 Gbp2 Spaar Gbp9 Cxcl9 Oasl2 Herc6 Usp18 Trim30a N4bp1 Jam3 Plscr2 Oas2 Mgll Rtp4 Parp14 Ifit1 Cxcl10 Isg15 H2-Aa Pml Tap1 Gch1 Ddx60 Socs1 Isg20 Batf2 Ifi203 Gbp7 Ddx58 Irf8 Ccr10 Cdc42ep2 Serpinb9 Ifit2 Bst2 Dtx3l Oas1a Iigp1 Cd47 Trim30d T…
7.23486e-11	17	118	10.5449	Cellular response to interferon-gamma	http://amigo.geneontology.org/amigo/term/GO:0071346	Ciita Parp9 Gbp3 Gbp2 Gbp9 Parp14 Socs1 Gbp7 Irf8 Cdc42ep2 Cd47 H2-Ab1 Nlrc5 Gbp4 Gbp6 Gbp10 Gbp5
1.79541e-10	10	27	27.1089	Antigen processing and presentation of exogenous antigen	http://amigo.geneontology.org/amigo/term/GO:0019884	H2-M3 Psme1 Tap2 Cd74 H2-Aa Tap1 H2-K1 H2-Ab1 Psme2b Psme2
1.79812e-10	16	107	10.9449	Antigen processing and presentation	http://amigo.geneontology.org/amigo/term/GO:0019882	H2-M3 Psme1 Psmb8 Tap2 Cd74 H2-Aa Tap1 H2-DMa Tapbpl H2-T24 H2-T22 H2-K1 H2-D1 H2-Ab1 Psme2b Psme2
2.94712e-10	39	777	3.67383	Regulation of immune response	http://amigo.geneontology.org/amigo/term/GO:0050776	Lgals9 Apobec3 Ifi35 H2-M3 Cd274 Dhx58 Rsad2 Rgcc Parp9 Serping1 Tap2 Cd74 Irf7 Ifi211 Ifih1 Zbp1 Samhd1 Usp18 Trim30a N4bp1 Parp14 Isg15 Pml Tap1 Ddx60 Socs1 Ifi203 Ddx58 Serpinb9 Dtx3l Cd47 H2-K1 Ifi208 H2-D1 H2-Ab1 Nlrc5 Gbp4 Mndal Gbp5
6.62327e-10	32	549	4.26632	Regulation of defense response	http://amigo.geneontology.org/amigo/term/GO:0031347	Lgals9 Apobec3 Ifi35 H2-M3 Dhx58 Parp9 Serping1 Tap2 Cd74 Irf7 Ifi211 Zbp1 Samhd1 Usp18 N4bp1 Mgll Parp14 Isg15 Pml Tap1 Socs1 Ifi203 Ddx58 Serpinb9 Dtx3l Cd47 Fabp4 Ifi208 Nlrc5 Gbp4 Mndal Gbp5
1.10106e-09	10	32	22.8731	Defense response to protozoan	http://amigo.geneontology.org/amigo/term/GO:0042832	Gbp3 Gbp2 Gbp9 Batf2 Gbp7 Irf8 Iigp1 Gbp4 Gbp6 Gbp10
1.95398e-09	14	89	11.5137	Negative regulation of viral process	http://amigo.geneontology.org/amigo/term/GO:0048525	Apobec3 Rsad2 Ciita Eif2ak2 Cd74 Ifitm3 Oasl2 N4bp1 Oas2 Isg15 Pml Isg20 Bst2 Oas1a
2.034e-09	10	34	21.5276	Response to protozoan	http://amigo.geneontology.org/amigo/term/GO:0001562	Gbp3 Gbp2 Gbp9 Batf2 Gbp7 Irf8 Iigp1 Gbp4 Gbp6 Gbp10
2.23024e-09	17	148	8.40742	Regulation of viral life cycle	http://amigo.geneontology.org/amigo/term/GO:1903900	Apobec3 Rsad2 Ciita Eif2ak2 Cd74 Ifitm3 Oasl2 Trim30a N4bp1 Oas2 Isg15 Pml Isg20 Bst2 Oas1a Trim30d Trim5

## Sheet: IFN-ECs and EC Genes Up P1MI 
Names	total	elements
IFN EC DEGs WH DEGs	55	Gbp7
		Ly6e
		Tap2
		2022-03-05
		Trim30a
		Reep3
		Serpina3g
		Adgrl4
		F2r
		Samhd1
		Xaf1
		Iigp1
		Nktr
		Ubc
		Bst2
		Rps20
		Stat1
		Fli1
		Ndufa6
		Tor1aip1
		Lap3
		Mef2c
		H2-K1
		Ablim1
		Ly6a
		Plk2
		Cd47
		Rgcc
		Pnp
		Igbp1
		Gbp4
		Psme1
		Gbp9
		Shisa5
		Ppp1r15a
		H2-D1
		Cd300lg
		Ccnd3
		Gbp10
		Psmg4
		Serpina3f
		Psme2
		Socs1
		Timm17a
		Lgals9
		Isg15
		Itm2b
		G3bp2
		Oaz2
		Psmb9
		Igtp
		Eif2ak2
		Wars
		Gbp5
		Laptm4a
WH DEGs	1673	Nrarp
		Ndufa5
		Sorbs3
		Dhx9
		Ube2l3
		Ssu72
		Srrm1
		Npdc1
		Arpc1a
		Scaf11
		Psma4
		Sptlc2
		Tmed10
		Capzb
		Cyb5r3
		Rap1a
		Celf1
		Ak2
		Mbnl1
		Rplp2
		Dctn3
		Ppfibp1
		Edf1
		Acin1
		2022-09-11
		Actn4
		Atp5j
		Mettl9
		Psmd11
		Hprt
		Ndufa1
		Ubxn4
		Dusp6
		Gtf2e2
		Tnfaip1
		Trim56
		Myeov2
		Uqcr11
		Ramp2
		Rbm3
		Myo1b
		Ndufc1
		Hdgf
		Bnip2
		Etfa
		Immt
		Yaf2
		Mrpl57
		Nrep
		Nrp1
		Utrn
		Arhgap29
		Trip11
		Ngfrap1
		Mpzl1
		Atp5d
		Fam195b
		Cct2
		Tubb6
		Ier2
		Rpl13a
		Sgk1
		Atp6v1e1
		Ppp1r2
		Tmsb10
		Cox4i1
		Ppp1r11
		2022-03-07
		Spag9
		Topbp1
		Ythdc1
		Arpc5l
		Fkbp9
		Cstb
		Nfkbia
		Chd3
		Eef1g
		Rps24-ps3
		Rbbp6
		Ndufs4
		Sec13
		Nmi
		Selt
		Eif3c
		Vgll4
		Glyr1
		Hnrnpk
		Paip1
		Nid2
		Fnbp4
		Dnajc7
		Pdia3
		Capns1
		Slc35b1
		Ppp4c
		Aimp1
		Gnaq
		Mlf2
		Itga6
		Malat1
		Ywhae
		Aida
		Larp7
		Macf1
		Gatad1
		Itpripl2
		Ppig
		Tubb4b
		Nedd8
		Lta4h
		Calu
		Eif3h
		Psmd2
		C1qbp
		Cpd
		Eef2
		Phip
		Ubqln1
		Stx4a
		Cggbp1
		Ssr3
		Eef1d
		Bptf
		Clec14a
		Ppp2ca
		Srsf9
		Mgat2
		Prdx4
		Golim4
		Rock2
		Fh1
		Gpbp1
		Nts
		Prc1
		Caprin1
		Tpm3
		Eif2s1
		Ndufb3
		Lmo2
		Rtf1
		Wasl
		Srp14
		Cct6a
		Pim3
		Kif26a
		Sfr1
		Eva1b
		Uba5
		Trp53
		Efna1
		Eef1a1
		Trim24
		Prpf40a
		mt-Nd1
		Arl6ip1
		B230219D22Rik
		Snhg5
		Il2rg
		Hnrnph1
		Ginm1
		Dst
		Pon2
		Cox7b
		Npm1
		Gclm
		Tfpi
		Rbm25
		Psmc4
		Ran
		Vapb
		Rpl30
		Mrpl14
		Zfp326
		2010107E04Rik
		Ddx3x
		Ergic3
		Uqcrb
		Klf7
		Ddah2
		Calr
		Fos
		Whsc1
		Rps8
		Pnn
		Csnk2b
		Pls3
		Fkbp2
		Nop56
		Stag2
		Sdf4
		2700029M09Rik
		Suclg1
		H2afz
		Sh3bgrl
		Ybx1
		Sh3glb1
		Actc1
		Igfbp4
		Eif4g2
		Tmco1
		Idh2
		Ostc
		Purb
		She
		Sertad1
		Gars
		Rpn1
		Eng
		Smc6
		Rps6kb1
		Psmc6
		Brk1
		Nus1
		Banf1
		Ndufs7
		Smdt1
		Ctsz
		Phldb2
		Atp5h
		Tpr
		Ilf3
		Ergic2
		Ccser2
		Pln
		Gjc1
		Crip2
		Dcun1d5
		Srsf3
		B2m
		Chchd2
		Cox6a1
		Aprt
		Cyc1
		Sash1
		Mrpl52
		Rer1
		Fmr1
		Cebpg
		Cd81
		Gng11
		Ccnd1
		Cdk1
		Yes1
		Cyr61
		Zmym5
		Wsb1
		Tmem47
		Cope
		Gadd45g
		Ncl
		Atp2a2
		Anp32b
		Tuba1b
		Ptp4a3
		Ccnl2
		Dctn2
		Rgs5
		Rrp1
		Agrn
		Zcchc17
		Ptpn11
		Ndufs2
		Ghitm
		Rps14
		Rexo2
		1700020I14Rik
		Pomp
		Eif3g
		Col18a1
		Tinagl1
		Lig1
		Eif4g3
		Adgrl2
		Cacybp
		Tomm22
		Ndufb11
		Erg
		Imp3
		Rps19
		Srrm2
		Btg1
		Zcrb1
		Mest
		Kmt2e
		Tsen34
		Atrx
		Fam3c
		Srp19
		Fam198b
		Thoc2
		Hn1
		Vdac2
		Ece1
		Pdcl3
		Anxa2
		Chmp4b
		Eif6
		Aplp2
		Bax
		Lamc1
		Psmb10
		Dnmt1
		Gbp2
		Med19
		Tcf25
		Bclaf1
		Rtn3
		D8Ertd738e
		Sdpr
		Os9
		Tmem258
		Ik
		Abi1
		Mycbp2
		Ccdc88a
		Pdlim5
		Ube2a
		Cbx3
		Pttg1ip
		Zcchc6
		Psmb8
		Eid1
		Ndufa2
		Chmp2a
		Drap1
		4931406P16Rik
		Gm10039
		Adipor1
		Cbx5
		H2afy
		Csde1
		Itga1
		Yy1
		Arhgef2
		Trib2
		Rell1
		Naca
		Sltm
		Prkcdbp
		Tsc22d4
		Tln1
		Rpl37a
		Snrpg
		Pbdc1
		Tsg101
		Cct7
		Mrps14
		Nipbl
		Copb1
		Srsf11
		Fyn
		S100a16
		Thoc7
		Gpihbp1
		9430020K01Rik
		Lman2
		Dtymk
		Tcf12
		Mrpl13
		Mmd
		Cnn3
		Gimap5
		Ccdc23
		Fabp5
		Luzp1
		Nisch
		Kdr
		Snhg1
		Amotl1
		Cflar
		Stx6
		Ctla2b
		Hnrnpf
		Morf4l1
		Eif3l
		Calm2
		Fip1l1
		Fam104a
		Snx4
		Myef2
		Cwc22
		Luc7l3
		Rtp4
		Fyttd1
		Txnl1
		Lima1
		Mcm6
		Wwtr1
		Nhp2
		Mtdh
		Tmem234
		2810474O19Rik
		Polr2m
		Arpc1b
		Arpc3
		Zc3h7a
		Mrpl33
		Dazap2
		Rpl14-ps1
		Slc43a3
		Hnrnpdl
		Slc25a5
		Actn1
		Kdm5a
		Tspan2
		Rhoa
		Cdh5
		Cdk4
		Hspa5
		Rab7
		Tmem128
		Frg1
		Strn3
		Tmem165
		Myl3
		Tuba1a
		Sgce
		Palmd
		Tnks2
		Lrrc8c
		Psmc3
		Plat
		Prpf38b
		Rps10-ps1
		Tk1
		Tap1
		Bhlhe40
		Cct3
		Tardbp
		Selk
		Sqstm1
		Hes1
		Map7d1
		Slc25a39
		Adh5
		Pcna
		Jak1
		Chd4
		Trappc1
		Ptbp3
		Metap2
		Hmgb2
		Ggnbp2
		Paip2
		Phf11d
		Rab18
		Rad23b
		1810037I17Rik
		Ddx6
		Txnrd1
		Serp1
		Hsp90ab1
		Cebpd
		H2afv
		Bcap31
		Postn
		Polr2j
		Tcp1
		Cd2ap
		Colgalt1
		Tomm7
		Cald1
		Tmf1
		Zmiz1
		Cox7a2
		Brd8
		Hdlbp
		Tiprl
		Mydgf
		Top2b
		Vps29
		Nrp2
		Ppp2r1a
		Fn1
		Nedd4
		Rps5
		Tmem50a
		Acot9
		Rdx
		Morf4l2
		Pdap1
		Mocs2
		Rwdd1
		Blmh
		Cox7a2l
		Pdcd10
		Upf3a
		2810428I15Rik
		Cd109
		Tra2a
		Trappc4
		Nek7
		Cdipt
		Gm6472
		Nr3c1
		Fam120a
		Slc38a2
		Abhd17a
		Ndufc2
		Zdhhc20
		Ezh2
		Lman1
		Utp3
		Sf3b1
		Ndufb10
		Idh3b
		Tjp1
		Cdc37
		Cdkn1b
		Cct8
		Mrfap1
		Ddx39b
		Ubn1
		Snrpf
		Pa2g4
		Cnih4
		Trpm7
		Rpn2
		Eif5a
		Ech1
		Gpi1
		Kras
		Ccdc85b
		Rps13-ps2
		Sf3b5
		Sys1
		Znrf1
		Zfand5
		Nsd1
		Wasf2
		Cox5a
		Socs3
		Pcdh17
		Carhsp1
		Minos1
		Ppap2a
		Cenpb
		4930402H24Rik
		Klf6
		Ppic
		Syf2
		Gabarap
		Glrx3
		Rhoj
		Psmb6
		Pkn2
		Atpif1
		Rsrc2
		Irf2
		Ccdc186
		Mdh1
		Mapre1
		Uqcr10
		Matr3
		Btnl9
		Cfdp1
		Tyms
		Manf
		Snhg8
		Map4
		Gm10260
		Vps35
		H2-T23
		Tmem255a
		Hars
		Cox6c
		Snrpd3
		Cfl2
		Rps7
		Lamb1
		Rpa3
		Sh3glb2
		Eif4g1
		Qk
		Elk3
		Pja2
		Arhgdia
		Ociad1
		Zeb1
		Cd34
		Mfng
		Baz1b
		Erbb2ip
		Rbp1
		Irgm1
		Ifitm3
		Paics
		Bod1l
		Gnas
		Rab11a
		Sfpq
		Jup
		Rpl41
		Bub3
		Gja1
		Larp4b
		Myh9
		Tmem256
		Smim15
		Rbbp7
		Rgl2
		Fermt2
		Gmnn
		Myct1
		Bud31
		Ppp2r5c
		Adprh
		Sarnp
		Eif2s2
		Mrpl17
		Slc6a6
		Coa3
		Myl12b
		Hnrnpa2b1
		Nudcd2
		Fam32a
		Eapp
		Cxx1b
		Smarca5
		Eva1a
		Lbr
		Lcorl
		Psmd14
		Stoml2
		Ssbp4
		Pfdn5
		Gm5963
		Arf5
		Ndufb7
		Nckap1
		2700060E02Rik
		Acat1
		Grb2
		Zmat2
		Srpr
		Ptpn12
		Mpc2
		Chmp3
		Zc3h13
		Ets1
		Tsn
		Ap2s1
		Ccdc59
		Kpnb1
		Rnf11
		1810011O10Rik
		1500012F01Rik
		Tgm2
		Polr2e
		Snrpa1
		Rps3a1
		Ets2
		Fth1
		Pkm
		Mapk1
		Spcs1
		Nin
		Cmpk1
		Arhgef12
		Ccar1
		Abracl
		Pdia4
		Rpl23
		Hspa9
		Egr1
		Clic4
		Chd7
		Rad21
		Psmd6
		Tm2d2
		Kitl
		Dnaja2
		Dnajc8
		Igf2
		Lsm6
		Psma7
		Hnrnpa0
		Sod1
		Snrnp70
		Anapc5
		Serinc3
		Msn
		Lama4
		Gtf2a2
		Magt1
		Utp11l
		Nemf
		Brd4
		Eif1b
		Gnpda2
		Picalm
		Zfp36
		Vdac1
		Nolc1
		Snrnp27
		Psmc5
		Exoc5
		Ilf2
		Junb
		Flna
		Tmem140
		Atad2
		Ptges3
		Dusp2
		Afap1l1
		Hspd1
		Mesdc2
		Fcho2
		Rad51ap1
		Fam204a
		Sri
		Skp1a
		Pitpna
		Crebbp
		Prrg3
		Babam1
		Akap12
		Zfr
		Rsbn1l
		Ndfip2
		Rps6ka3
		Atp5c1
		Timm13
		Zcchc11
		Chchd1
		Srsf7
		Dok4
		Uqcrq
		Rap2a
		Ccnl1
		Rps27l
		Pak1ip1
		Eif3f
		Nap1l1
		Ralbp1
		2210013O21Rik
		Tnrc6a
		Socs2
		Hp1bp3
		Khdrbs1
		Taok1
		Zfp91
		Tm9sf3
		Prnp
		Scand1
		Shfm1
		Grpel1
		Cox6b1
		Eea1
		Mtss1
		Tax1bp1
		Smc2
		Rnf114
		Tkt
		Snx3
		Prrc2c
		Tpst2
		Igf2r
		Tmod3
		Gdi2
		Sec11a
		Lyn
		Atox1
		2810025M15Rik
		Gimap4
		Eif5b
		Cast
		Bola2
		Notch1
		Wapl
		Leprot
		Ckap4
		Clk1
		Rrbp1
		Saraf
		Calm3
		Psmd13
		Cd9
		Son
		Ccny
		Sar1a
		Tmem204
		Rps26
		Vapa
		Ptpn1
		Anapc11
		Ssna1
		Usp16
		Eprs
		Cdc42
		Gm9794
		Ehd2
		Ptpn18
		Sec61a1
		Smad1
		Slc25a3
		Ctbp1
		Serpinh1
		Arglu1
		Sumo1
		Hsp90aa1
		Arpc2
		Jmjd1c
		Cpne3
		Ubald2
		Slc25a4
		Nr4a1
		Psmb2
		Ier5
		Cpsf6
		Nsmce1
		Gbp3
		Birc5
		Kif23
		Fabp3
		Tmem59
		Atp5b
		Btf3
		Mki67
		Asap2
		Gnb1
		Ube2r2
		Rala
		Rbpms
		Ndufs6
		Lmna
		Clic1
		Myl6
		Dek
		Pak2
		Copb2
		Sypl
		Tmem30a
		Sema7a
		Cltc
		Hint1
		Chmp2b
		Tpd52l2
		Capn2
		Ywhab
		2410015M20Rik
		Rpl4
		Fkbp1a
		Arid4b
		Ubxn2a
		Eif3k
		Cyfip1
		Knop1
		Sbds
		Slc12a2
		Anxa3
		Ctnnb1
		Hdac2
		Orc6
		Pfdn1
		Prpf4b
		Gimap6
		Lgals1
		Tnfsf10
		Csnk1e
		Sepp1
		Pcbp1
		Gm20721
		Mier1
		Vasp
		Kdelr2
		Aamp
		Sdhb
		Mtpn
		Ilk
		Sptan1
		Tacc1
		Med10
		Sugt1
		Rbm39
		Zfp706
		Luc7l2
		Angptl4
		Mcam
		Pabpc1
		Dennd5b
		Tram1
		2700094K13Rik
		Ssr1
		Bccip
		Birc6
		Strap
		Psma2
		Ybx3
		Stat2
		Adamts9
		Samd9l
		Mrpl18
		Tpx2
		Slk
		Rapgef5
		Rbp7
		Tek
		Plscr3
		Myl12a
		Cmtm3
		Rpl3-ps1
		Snrpe
		Eif1
		Cdkn1a
		Dnttip2
		Med28
		Jund
		Esf1
		Tcf4
		Zfp148
		Tagln2
		Xpo1
		Arf1
		Calm1
		Ddx21
		Filip1l
		Bmpr2
		Srp72
		Tapbp
		Ddx24
		Pcbp2
		Eif4e2
		Tmem88
		Nme1
		Abcg2
		Ier3ip1
		Supt16
		Ndufb8
		Srsf6
		Gm8292
		Col4a2
		Add3
		Ewsr1
		Arl1
		Polr1d
		Cfl1
		Uqcrc2
		Nid1
		Uqcrfs1
		Mxra7
		Cenpe
		Rpl7
		Ccnd2
		Tcerg1
		Psmc2
		Atp2b1
		Lpp
		Trim37
		Ubl3
		Ppib
		Degs1
		Ppap2b
		Snw1
		Cdc42se1
		Dynll1
		Mdh2
		Rtn4
		Snrpd2
		Fus
		Srek1
		Capza2
		Cnih1
		Hspg2
		Rcn2
		Erp29
		Nbeal1
		Prdx2
		Ecscr
		Cops6
		Ube2k
		Rpl14
		Marcks
		Senp6
		Atp1b3
		Adgrf5
		Tial1
		Sdhd
		Map1b
		Mcl1
		Tspan15
		Eif3m
		Hnrnpm
		Hmgn5
		Gm11942
		Ndufa7
		Mcmbp
		Rfk
		Mrps24
		Triobp
		Mrpl42
		Mapk3
		Dync1i2
		Hsp90b1
		Tbcb
		Timm10b
		Dnajc5
		Tmbim6
		Cetn3
		Cap1
		Plin2
		Stub1
		Taf1d
		Phf5a
		Tmem109
		Litaf
		Cd63
		Rab5c
		Ddx5
		Rab6a
		Mrps28
		Arf4
		Ctcf
		Rplp0
		Oaz1
		Rpl39
		Papola
		Tbrg1
		Vim
		Limch1
		Cldn5
		Pdcd6ip
		Nras
		Wdr26
		Gnai3
		Tgoln1
		Ube2b
		Rbbp4
		Ash1l
		Psmb1
		Klf2
		Npc2
		Polr2f
		Zfp207
		Tm9sf2
		U2surp
		Rab10
		Apln
		Prkar1a
		Psip1
		Arhgef7
		Laptm4b
		Timp3
		Map2k2
		Eif4b
		Aco2
		Taldo1
		Dlc1
		Hspa4
		Sec61b
		Atf3
		Top1
		Cct4
		Rpl8
		Atxn7l3b
		Lsm2
		Rnf144a
		Glrx5
		2022-09-04
		Tmpo
		Eif3a
		Glud1
		Psmd7
		Cs
		S1pr1
		Actb
		Lmnb1
		Fubp1
		Pam
		Actr2
		Adam15
		Aldoa
		Uaca
		Mtch1
		Rsu1
		Rac1
		Tbl1x
		Pgls
		Smarcc2
		Adam10
		Nostrin
		Ostf1
		Wdr1
		Commd1
		Ebna1bp2
		Rps4l
		Elovl5
		S100a10
		Ndufa13
		Srsf2
		Ktn1
		Xbp1
		Gm7809
		Rasgrp3
		Nucks1
		Smchd1
		Brd3
		Ndufa4
		Pnrc2
		Cbx1
		Wbp5
		Psmb4
		Dock1
		Fgfr1op2
		Shoc2
		Ebf1
		Tspo
		Ssb
		Cyyr1
		Ubxn1
		Gnb2l1
		Xiap
		Lamp2
		Rpl36al
		Cd151
		Sh3bp5
		Pdlim1
		Rps15a
		Magoh
		Spcs2
		Irf1
		Emp1
		Psmd1
		Mfge8
		Hip1
		Sh3bgrl3
		Ube3a
		Thrap3
		App
		Ndufa11
		Fam43a
		Smim10l1
		Ldha
		Atp6v1a
		Cul1
		Dnajc2
		Smc3
		Psmd12
		Ctsl
		Eif4a1
		Hdac1
		Napa
		Ipo11
		Dynlrb1
		Rpl32
		Plxnd1
		Atp6v0e
		Pdcd5
		Rpl22l1
		Pde4b
		Cct5
		Dhx15
		Ndufb5
		Sox17
		Sdcbp
		Rnf7
		Whsc1l1
		Akap13
		Hsd17b12
		F11r
		Hnrnpul2
		Dad1
		Glg1
		Clec1a
		Snx6
		Ccdc34
		Cr1l
		Elk4
		Gnb4
		Fam96a
		Ednrb
		Rcn1
		H19
		Cltb
		Snrpb2
		Fundc2
		Emg1
		Ctnna1
		Sf3b6
		Eif5
		Hif1a
		Raly
		Rps21
		Arpc5
		H1f0
		Rabac1
		Txn1
		Ndufb2
		Crk
		Atp6v0d1
		Hnrnpd
		Cox8a
		Rpl35a
		Csnk1a1
		Becn1
		Ddx46
		Srsf5
		Syncrip
		Swi5
		Fabp4
		Eif3e
		Mesdc1
		Rasip1
		M6pr
		Yme1l1
		Robo4
		Zfp292
		Esam
		Raph1
		Nol7
		Sptssa
		Tnnc1
		Stim2
		Meox2
		P4hb
		Golga4
		Zfp664
		Pgrmc1
		Reep5
		Dusp3
		Hmgn1
		Pitpnb
		Snrpb
		Elf2
		Cav1
		Cnbp
		Cers2
		Rbm8a
		Nfic
		Galnt1
		Eny2
		Ankrd11
		Psap
		Cd36
		Zrsr2
		Zmynd11
		Epb41l2
		Dbi
		Psmd3
		Tra2b
		Nap1l4
		Ttn
		Rassf1
		Atp5f1
		Hspe1
		Actr3
		Lrrfip1
		Grasp
		Hook3
		2410006H16Rik
		Dut
		Usp25
		Rpl22
		Cnot6
		Ndufv3
		Psma6
		Wdr89
		Dpysl3
		Ifitm2
		Rps15
		Sparc
		Sec62
		Cox17
		Mtch2
		Gm15772
		Rab1b
		Nars
		1810022K09Rik
		H3f3b
		BC005537
		Pcna-ps2
		Col4a1
		Dnm1l
		Pkig
		Ccdc50
		Myh10
		Trim47
		Tubb2a
		H3f3a
		Fstl1
		Rps10
		Rfc1
		Ifnar1
		Ckap5
		Cntln
		Fam111a
		Fkbp3
		Rpl18
		Gtf2h5
		Cnn2
		Htatsf1
		Tie1
		Hnrnpl
		Map4k4
		Cwc15
		Rsl1d1
		1700025G04Rik
		Ube2c
		Ndufb9
		Gnb2
		Rras
		Snrpd1
		Rpl6
		Vwa1
		mt-Nd2
		Atp5e
		mmu-mir-703
		Tspan6
		Ptpra
		Atf4
		Ppp2r2a
		Tmem167
		Baz2b
		Mef2a
		Grrp1
		S100a11
		Naa50
		Anxa6
		Pcmt1
		Rps3
		Kif5b
		Plcb4
		Etf1
		Fxr1
		Eif3i
		Tmbim4
		Tbpl1
		Sdhc
		Rasal2
		Cdk11b
		Bcl10
		Vps36
		Tspan7
		Kdelr1
		Prdx1
		Usp1
		Sparcl1
		Set
		Rock1
		Bzw1
		mt-Cytb
		Anxa1
		Acadl
		Apc
		Ldb2
		Plekha1
		Top2a
		Itgb1
		Cxxc5
		Tmem261
		Akap9
		Rhoc
		Sin3b
		Serbp1
		Bcas2
		Zc3h15
		Clta
		Ctla2a
		Tpm4
		Cenpf
		Naa15
		Srpk1
		Eif1ax
		Fscn1
		Cript
		H2-Q4
		Rps25
		Actl6a
		Dynlt3
		St13
		Ctnnbip1
		Ift122
		Hsbp1
		Eef1b2
		Cks1b
		2310036O22Rik
		Ppp1r12a
		Syap1
		Gltscr2
		Zfp638
		Nfib
		Dpy30
		Parp14
		Tab2
		Ssr2
		Lrrc58
		Vdac3
		Zfp422
		Klf3
		Necap2
		Gm37376
		Ssr4
		Dach1
		Ywhaz
		Bag1
		1110004F10Rik
		Tmed9
		Smc5
		Lyar
		Anapc16
		Ddost
		Arhgap18
		Vamp3
		Ptma
		Hadha
		Tmsb4x
		Mtf2
		Emc3
		2810417H13Rik
		Anp32e
		Hnrnpc
		Rps11
		Tubb5
		Ralb
		Gsk3b
		Ptrf
		Mbnl2
		Krtcap2
		Gm12250
		Gna13
		2022-03-02
		Nucb1
		Twf1
		Tceb1
		Vbp1
		Adamts1
		Hist1h1e
		Ndufs8
		Dnajb11
		Marcksl1
		Prdx5
		Ifngr1
		Cuta
		Rbm28
		Add1
		Gm8995
		Secisbp2l
		Park7
		Tm4sf1
		Atp5k
		Lamtor2
		Ubb
		Mrpl30
		Sub1
		Cul5
		Pcmtd1
		Ndufa8
		Wipf1
		Puf60
		Smagp
		Rbx1
		Rap1b
		Setd5
		Atp5j2
		Sf3a3
		Emc7
		Ubap2l
		Hnrnpab
		Psmd8
		Psma1
		Rplp1
		Atraid
		Tbca
		Csrp2
		Pcm1
		Mob4
		Abcf1
		Txndc17
		Ddb1
		Akr1a1
		Nudt4
		Hmox2
		Smarca4
		Gpx1
		Apold1
		Iqgap1
		Etfb
		Eif4h
		Tceb2
		Ufc1
		Stx12
		Eml4
		Ndufb6
		Fuca1
		2022-09-07
		Id3
		Eif4a2
		Atp5o
		Mgll
		Smc4
		Dnajc3
		Canx
		Smc1a
		Pdcd6
		Eif4a3
		Zyx
		Rps26-ps1
		Pea15a
		Wnk1
		Ndufa10
		Siva1
		Esd
		Tpm1
		Egfl7
		Acap2
		Ndufab1
		Rab14
		Gas5
		Nasp
		Pnisr
		Sars
		Apbb2
		R3hdm1
		Mmp14
		Adss
		H13
		Uqcrh
		Myh6
		Klhl4
		Ehd4
		Itm2c
		Rps24
		Peg3
		Cox5b
		Sumo3
		Sae1
		Lsm8
		Mrpl20
		Ier3
		Xist
		Rps9
		Arpc4
		Cfap20
		N4bp3
		Cyba
		Pnrc1
		2022-09-10
		Hnrnpr
		Lpl
		Fis1
		Arf6
		Flt1
		Bsg
		Sptbn1
		Tnni3
		Grb10
		Psmb3
		Tprgl
		Trp53i11
		Ncor1
		Pdia6
		H2afx
		Gtf2f1
		G3bp1
		Rbms1
		Tspan13
		Gng12
		Brd2
		Nes
		Rab2a
		Ndufa3
		Ap1s2
		Xrn2
		Myl2
		Icam2
		2022-09-02
		Ptp4a2
		Tnfrsf1a
		Nop58
		Tonsl
		Tia1
		Pbrm1
		Cttnbp2nl
		Nxf1
		Ndufa12
		Eci2
		Ost4
		Chmp5
		Fxyd5
		Serinc1
		Lxn
		Lsm4
		Oxct1
		Anxa5
		Cnot6l
		Zranb2
		Phb2
		Phf20l1
		Tspan18
		Tcf3
		Map4k5
		Rbm17
		Elf1
		Ndufv2
		Phactr2
		Gm9800
		2022-09-15
		Psma5
		Psmd4
		Sf3b2
		Ubtf
		Ddx17
		Ranbp1
		Dpysl2
		Atp5g3
		Sec63
		Tpp2
		Phf14
		Fnbp1l
		Ube2d3
		Hnrnpu
		Coro1c
		Pkp4
		Incenp
		Fbxw2
		Cyb5a
		Ube2q1
		Ifnar2
		Ptms
		Sp3
		Rab8a
		Pin1
		Gng5
		Lims1
		Ttc3
		Cenpa
		Arpp19
		Jun
		Slirp
		Rab1a
		Gnai2
		Gspt1
		Srrt
		Pecam1
		Ahnak
		Ssrp1
		Chd1
		Sppl2a
		Vcl
		Ift20
		Crip1
		Anp32a
		Ywhaq
		Sfswap
		Tmed5
		Stat3
		Pafah1b1
		Atp5a1
		Wbp4
		Eif3d
		Meox1
		Lamp1
		Ywhah
		N4bp1
		Psmc1
		Prelid1
		Dnaja1
		Maged2
		Dhx36
		Lpar4
		Cotl1
		Slc29a1
		Itsn2
		Nfe2l2
		Ctsb
		Srsf10
		Cav2
		Hmg20b
		Tipin
		Rheb
		Nav1
		Slc39a10
		Cd93
IFN EC DEGs	669	Olfr1385
		Hacd11
		Btbd91
		Tle2
		Pkia
		Mxd41
		Dlc11
		Bscl2
		Prkcg1
		Zfp58
		Fem1b1
		Ano2
		Cd274
		Uba71
		Uhmk11
		Gm3435
		Ubap11
		Ndrg42
		Ppp1r12b
		Urod
		Gm15445
		Tnfsf101
		Gm4876
		Snrk
		Cog5
		Gm28068
		Rpl37
		Mzt2
		Akr1c14
		C2cd22
		C4a
		Slc6a20b
		Psme2b
		4930448E22Rik
		Spaar1
		Tor3a
		Gm4951
		Gm47541
		Gm195901
		Snx15
		Rnaset2b
		Zfp300
		Gm10612
		Pdf
		Fbxl141
		Tmem254a
		Lrch21
		Bsdc11
		Insl61
		H2-T241
		Gm35122
		9530082P21Rik1
		Fabp41
		4930509G22Rik
		0610009E02Rik
		Cdkl2
		Gm13199
		Pex161
		Gm19557
		Carns1
		Lipe1
		Vipr1
		Rbak1
		Gm49774
		Ciita
		H2-Q10
		Myoz22
		Zfp6231
		Tshz2
		1110035H17Rik
		Mos
		Gm500692
		Cox7a2l1
		Camk2g1
		Tasp1
		Gm20478
		Rbm201
		Ccdc32
		Gne
		Poc1b
		4833408A19Rik
		Mfng1
		Zbp1
		Msh3
		Gm30938
		D630036H23Rik1
		Sppl2a1
		Ushbp11
		Syce1
		Wdr78
		Chek21
		Gm28730
		Nudt91
		Slc25a19
		Mtmr9
		Smo1
		Gm20632
		Stat21
		Rab6b1
		Gm26511
		Mybphl
		AW146154
		Cd811
		Gm311051
		Sft2d1
		Det11
		Rpl18a1
		Gm267881
		Mm2pr
		Phf11b
		Fate1
		Stc21
		Srbd11
		Pxk1
		Smu1
		Tcim1
		C730034F03Rik
		Eral1
		Gm44752
		Smg8
		Rab10os1
		Zfp267
		Cfap300
		Themis2
		9630028I04Rik
		4930513N10Rik1
		Clcc12
		Rnf208
		4833419F23Rik1
		Pcdh192
		Gnb42
		Epm2a
		Ttc30a2
		Hfe
		Nlrc5
		Eif3e1
		1300014J16Rik
		Tsen54
		Cstad1
		AW112010
		Gm13387
		Gm8013
		Gm26704
		Tgtp1
		A730049H05Rik
		Gbp21
		Nipsnap3b
		2310002F09Rik
		Nop532
		Gm34121
		Gngt21
		Cym
		Cxcl9
		Ptcd21
		6030442K20Rik1
		Ralgapb1
		Ttc39b
		Ccdc103
		Gng3
		Syne4
		Mmadhc
		Sh3tc21
		Tgtp2
		Dusp27
		Ifi44
		Coro2b1
		Bcap29
		Gm26558
		Pfkfb2
		Gm9984
		A530016L24Rik1
		D830024N08Rik1
		Gm20703
		Naa25
		Zfp9701
		Plxna2
		Rab5c1
		Asprv12
		Clmn
		Gm171911
		Gm155431
		Myo7a
		Isoc2b
		Kctd12b
		C230034O21Rik
		Gm160911
		Tmbim62
		Apol9a
		Neurl3
		Mat2b
		Lbhd11
		Gbp6
		Dhx581
		Gm19761
		Map3k13
		Fam167b1
		Sh3bgr1
		Rabif
		2810001G20Rik1
		Clec2d
		Zfp457
		Adam1a
		8430426J06Rik1
		Ppp1r36
		Ifi211
		Zmat51
		Eif4enif11
		Fam53b1
		Atf7ip
		Trim52
		Gm44731
		Ifit3b
		Ifit1
		Sgsm1
		Gimap51
		Vkorc1l12
		Trim34a
		Fez1
		Gm27042
		Cpsf1
		Gm24362
		Cnot6l1
		Eva1b1
		3110082I17Rik
		Zfp319
		Setmar
		Rtp41
		Sp140
		Lfng
		Serpinb9
		Tut7
		Nr3c11
		Gm432581
		4930425P05Rik1
		Stx19
		Isg20
		H2-DMa
		Pitpnc11
		Gpihbp11
		Hpcal1
		Gm20559
		Arsa1
		Gm49975
		AC163347.11
		Fev
		Ifi35
		Gm4070
		Stx71
		Parp141
		Trim261
		Nsa21
		Parl
		A530032D15Rik
		Nfatc3
		Qk1
		Gm44175
		Jam31
		Gstm11
		Hpx
		Oas1a
		Pbx21
		Rtl8c
		Map10
		Tmem14c
		Scarb11
		Zcchc8
		Mgll1
		Tnfrsf8
		Tnr
		Gm99931
		Xdh
[truncated: 398 more rows]

## Sheet:  TFs
	p_val	avg_log2FC	pct.1	pct.2	p_val_adj	cluster	gene
Irx2	4.14156e-200	1.68769	0.405	0.241	6.57265e-196	Capillary	Irx2
Hoxa1	5.88773e-189	0.401751	0.309	0.213	9.34383e-185	Capillary	Hoxa1
Ets1	9.39425e-143	0.878827	0.642	0.495	1.49087e-138	Capillary	Ets1
Tcf4	2.65678e-134	1.18531	0.705	0.559	4.21631e-130	Capillary	Tcf4
Tead4	2.74867e-109	5.83296	0.343	0.24	4.36215e-105	Capillary	Tead4
Foxo4	1.99116e-97	3.73922	0.322	0.212	3.15997e-93	Capillary	Foxo4
Thra	1.11345e-95	1.23059	0.539	0.419	1.76704e-91	Capillary	Thra
Tbx3	4.38568e-88	2.17103	0.4	0.294	6.96007e-84	Capillary	Tbx3
Prdm5	1.3021e-84	1.75921	0.272	0.224	2.06644e-80	Capillary	Prdm5
Zfp202	2.15837e-84	3.06376	0.304	0.251	3.42533e-80	Capillary	Zfp202
Bach2	4.91688e-75	0.401576	0.36	0.284	7.80309e-71	Capillary	Bach2
Hmga2	3.61221e-74	2.67086	0.362	0.28	5.73258e-70	Capillary	Hmga2
Elk3	2.20064e-70	0.475447	0.61	0.5	3.49241e-66	Capillary	Elk3
Zfp128	2.91354e-67	0.333791	0.297	0.223	4.62379e-63	Capillary	Zfp128
Mef2d	1.14034e-66	0.494472	0.354	0.295	1.80973e-62	Capillary	Mef2d
Meox1	1.75004e-66	0.769013	0.508	0.429	2.77732e-62	Capillary	Meox1
Pparg	9.88114e-66	2.61686	0.405	0.305	1.56814e-61	Capillary	Pparg
Esrra	1.62278e-65	2.19451	0.299	0.22	2.57535e-61	Capillary	Esrra
Nr5a2	7.65114e-58	0.598874	0.286	0.247	1.21424e-53	Capillary	Nr5a2
Hsf2	1.67192e-55	2.53051	0.284	0.213	2.65333e-51	Capillary	Hsf2
Ahr	1.70588e-55	5.5583	0.353	0.282	2.70724e-51	Capillary	Ahr
Pou6f1	1.30924e-52	0.702487	0.274	0.208	2.07776e-48	Capillary	Pou6f1
Zfp3	2.1131e-52	3.54374	0.304	0.261	3.35349e-48	Capillary	Zfp3
Arid5b	1.49305e-50	8.21854	0.481	0.414	2.36948e-46	Capillary	Arid5b
Zbtb14	4.6312e-50	5.7053	0.284	0.237	7.34971e-46	Capillary	Zbtb14
Hoxa7	4.54096e-49	0.747987	0.307	0.235	7.20651e-45	Capillary	Hoxa7
Srf	5.24092e-47	1.98035	0.255	0.231	8.31734e-43	Capillary	Srf
Rbpj	5.61765e-46	0.934779	0.286	0.279	8.91521e-42	Capillary	Rbpj
Zfp410	8.19879e-46	0.503578	0.318	0.283	1.30115e-41	Capillary	Zfp410
Klf7	2.23345e-45	0.560569	0.562	0.471	3.54449e-41	Capillary	Klf7
Ets2	1.25749e-41	0.404738	0.572	0.488	1.99563e-37	Capillary	Ets2
Rfx7	7.11246e-38	2.82852	0.316	0.273	1.12875e-33	Capillary	Rfx7
Elk4	1.07737e-37	0.627938	0.434	0.38	1.70978e-33	Capillary	Elk4
Sox11	5.01933e-37	1.79232	0.187	0.364	7.96568e-33	Capillary	Sox11
Arntl	1.2368e-36	0.314752	0.262	0.213	1.9628e-32	Capillary	Arntl
Tfap4	1.35008e-34	2.3408	0.268	0.229	2.14258e-30	Capillary	Tfap4
Zfp281	1.70534e-33	0.340592	0.285	0.245	2.70638e-29	Capillary	Zfp281
Sox18	1.17839e-32	0.641615	0.443	0.366	1.8701e-28	Capillary	Sox18
Hbp1	2.33701e-32	1.65434	0.406	0.382	3.70883e-28	Capillary	Hbp1
Zfp691	4.62769e-31	6.09567	0.26	0.207	7.34414e-27	Capillary	Zfp691
Tbp	4.5818e-30	1.64492	0.288	0.259	7.27132e-26	Capillary	Tbp
Bcl6b	8.94971e-30	0.589453	0.545	0.477	1.42032e-25	Capillary	Bcl6b
Zfp652	1.05484e-26	0.737566	0.357	0.329	1.67403e-22	Capillary	Zfp652
Prdm1	1.06241e-26	3.50629	0.289	0.259	1.68604e-22	Capillary	Prdm1
Nr2c2	1.1082e-25	1.7998	0.355	0.335	1.75872e-21	Capillary	Nr2c2
Hsf1	1.92602e-24	0.371613	0.27	0.269	3.05659e-20	Capillary	Hsf1
Hmg20b	5.15529e-24	0.344298	0.551	0.495	8.18144e-20	Capillary	Hmg20b
Jdp2	1.55754e-22	0.414094	0.26	0.253	2.47182e-18	Capillary	Jdp2
Foxj2	2.42049e-22	1.04609	0.255	0.245	3.84132e-18	Capillary	Foxj2
Glis2	4.28e-22	2.67515	0.257	0.245	6.79235e-18	Capillary	Glis2
Usf1	1.42353e-21	1.24182	0.311	0.293	2.25914e-17	Capillary	Usf1
Nr3c1	3.20859e-21	0.497242	0.469	0.425	5.09203e-17	Capillary	Nr3c1
Max	3.31415e-21	0.651177	0.327	0.304	5.25956e-17	Capillary	Max
Irf2	8.40817e-20	0.767079	0.456	0.424	1.33438e-15	Capillary	Irf2
Hic1	2.28841e-19	2.12495	0.348	0.307	3.6317e-15	Capillary	Hic1
Hoxa5	2.9016e-19	0.483659	0.294	0.259	4.60483e-15	Capillary	Hoxa5
Zfp740	2.40732e-18	0.525327	0.28	0.263	3.82042e-14	Capillary	Zfp740
Tfe3	1.29641e-15	1.91166	0.281	0.291	2.05741e-11	Capillary	Tfe3
Tcf7l2	1.50434e-15	0.700825	0.359	0.363	2.38739e-11	Capillary	Tcf7l2
Elf4	5.4427e-15	0.607697	0.25	0.253	8.63756e-11	Capillary	Elf4
Zbtb7a	1.89201e-14	0.363587	0.421	0.405	3.00261e-10	Capillary	Zbtb7a
Mafk	3.27859e-13	0.527915	0.266	0.275	5.20312e-09	Capillary	Mafk
Pbx2	5.06715e-13	0.334488	0.319	0.324	8.04156e-09	Capillary	Pbx2
Ahctf1	5.48536e-13	3.66513	0.291	0.316	8.70527e-09	Capillary	Ahctf1
Irf9	5.87917e-13	1.15812	0.289	0.302	9.33024e-09	Capillary	Irf9
Crem	3.23305e-12	0.347161	0.441	0.416	5.13084e-08	Capillary	Crem
Hinfp	6.30534e-12	2.64803	0.291	0.264	1.00066e-07	Capillary	Hinfp
Stat2	2.49732e-11	3.96373	0.25	0.269	3.96325e-07	Capillary	Stat2
Mecp2	2.2983e-10	0.456139	0.314	0.312	3.6474e-06	Capillary	Mecp2
Pou2f1	7.2592e-10	1.56194	0.26	0.279	1.15204e-05	Capillary	Pou2f1
Tcf12	4.65998e-09	1.04247	0.436	0.422	7.39538e-05	Capillary	Tcf12
Zkscan1	7.37499e-09	1.89577	0.294	0.314	0.000117041	Capillary	Zkscan1
Irf3	1.57612e-08	0.430113	0.383	0.379	0.00025013	Capillary	Irf3
Elf1	3.40045e-08	2.92275	0.403	0.391	0.000539651	Capillary	Elf1
Tef	3.44816e-07	2.41828	0.29	0.28	0.00547223	Capillary	Tef
Zfp335	3.61146e-07	3.99146	0.271	0.263	0.00573138	Capillary	Zfp335
Nr1d2	4.74906e-07	0.790431	0.252	0.254	0.00753676	Capillary	Nr1d2
Cic	5.34385e-07	6.74828	0.324	0.327	0.00848068	Capillary	Cic
Tead1	1.05157e-06	0.491809	0.337	0.403	0.0166884	Capillary	Tead1
Meox11	5.27542e-157	0.531996	0.653	0.417	8.3721e-153	Angiogenic	Meox1
E2f1	1.16589e-134	4.5131	0.415	0.179	1.85027e-130	Angiogenic	E2f1
Trp53	9.8381e-114	1.01425	0.595	0.396	1.56131e-109	Angiogenic	Trp53
Lhx2	1.39099e-92	1.01864	0.266	0.064	2.20751e-88	Angiogenic	Lhx2
Etv4	9.9007e-50	3.14639	0.378	0.138	1.57124e-45	Angiogenic	Etv4
Hoxa4	6.06495e-39	2.97489	0.195	0.304	9.62507e-35	Angiogenic	Hoxa4
Hoxa2	9.37273e-37	0.425758	0.342	0.241	1.48745e-32	Angiogenic	Hoxa2
Tcf3	5.45618e-18	0.314939	0.49	0.397	8.65896e-14	Angiogenic	Tcf3
Mtf1	6.56476e-18	2.69376	0.288	0.246	1.04183e-13	Angiogenic	Mtf1
Batf3	6.72043e-16	0.799386	0.263	0.141	1.06653e-11	Angiogenic	Batf3
Nfkb2	2.31761e-15	0.67687	0.32	0.229	3.67804e-11	Angiogenic	Nfkb2
Gmeb1	3.32366e-15	0.56284	0.197	0.269	5.27464e-11	Angiogenic	Gmeb1
Cbfb	2.91182e-13	0.420745	0.384	0.309	4.62106e-09	Angiogenic	Cbfb
Hlx	3.14221e-12	3.07251	0.374	0.34	4.98669e-08	Angiogenic	Hlx
E2f6	3.84741e-12	0.364981	0.3	0.208	6.10583e-08	Angiogenic	E2f6
Bcl6b1	5.74448e-10	0.508906	0.544	0.489	9.1165e-06	Angiogenic	Bcl6b
Hoxa51	1.71653e-08	0.495383	0.202	0.282	0.000272413	Angiogenic	Hoxa5
Relb	8.09629e-08	1.21614	0.366	0.263	0.00128488	Angiogenic	Relb
Mycn1	1.04713e-06	0.963559	0.367	0.259	0.0166179	Angiogenic	Mycn
Ctcf	3.37223e-273	1.44433	0.732	0.384	5.35172e-269	Prolif. 1	Ctcf
Maz	1.2734e-158	1.28457	0.623	0.316	2.02088e-154	Prolif. 1	Maz
E2f7	1.68764e-128	2.56765	0.569	0.186	2.67828e-124	Prolif. 1	E2f7
Nfyb	9.46238e-103	1.10634	0.591	0.308	1.50168e-98	Prolif. 1	Nfyb
Pbx3	6.30683e-93	0.908183	0.56	0.267	1.00089e-88	Prolif. 1	Pbx3
Cbfb1	2.20757e-68	0.930524	0.545	0.294	3.50341e-64	Prolif. 1	Cbfb
Pknox11	4.02801e-44	0.679768	0.46	0.225	6.39245e-40	Prolif. 1	Pknox1
Meox2	4.58826e-31	2.34706	0.597	0.465	7.28157e-27	Prolif. 1	Meox2
Trp531	2.92319e-25	0.963264	0.536	0.413	4.63911e-21	Prolif. 1	Trp53
Mbd2	7.81482e-23	0.440722	0.568	0.474	1.24021e-18	Prolif. 1	Mbd2
Snai2	7.32414e-22	1.35872	0.424	0.25	1.16234e-17	Prolif. 1	Snai2
Mybl2	1.8467e-20	3.70798	0.431	0.096	2.93071e-16	Prolif. 1	Mybl2
Mlx	9.69342e-17	1.65605	0.256	0.279	1.53835e-12	Prolif. 1	Mlx
Nr5a21	1.36151e-14	0.293891	0.261	0.258	2.16072e-10	Prolif. 1	Nr5a2
Elf41	3.2493e-14	0.359559	0.291	0.247	5.15664e-10	Prolif. 1	Elf4
Gli3	4.03733e-11	2.64021	0.288	0.165	6.40725e-07	Prolif. 1	Gli3
Taf1	1.73492e-10	0.744175	0.449	0.302	2.75332e-06	Prolif. 1	Taf1
Egr1	4.27097e-10	0.387124	0.304	0.314	6.77803e-06	Prolif. 1	Egr1
Crem1	2.65449e-07	1.05503	0.41	0.425	0.00421268	Prolif. 1	Crem
E2f2	1.3721e-06	8.14939	0.372	0.075	0.0217752	Prolif. 1	E2f2
Hoxb8	2.77501e-52	2.44229	0.47	0.182	4.40394e-48	Prolif.2	Hoxb8
Fosl1	3.1531e-39	2.80193	0.378	0.068	5.00396e-35	Prolif.2	Fosl1
Hes7	1.87947e-24	2.03832	0.415	0.209	2.98272e-20	Prolif.2	Hes7
Meox12	7.96923e-16	0.389242	0.579	0.449	1.26472e-11	Prolif.2	Meox1
Nfyb1	9.476e-15	1.12307	0.469	0.333	1.50384e-10	Prolif.2	Nfyb
Irf1	4.47111e-13	2.60642	0.185	0.302	7.09565e-09	Prolif.2	Irf1
Gabpa	1.81755e-11	0.330766	0.219	0.299	2.88445e-07	Prolif.2	Gabpa
Hinfp1	4.70139e-11	1.56354	0.135	0.276	7.46111e-07	Prolif.2	Hinfp
Max2	1.17328e-10	0.636961	0.371	0.309	1.862e-06	Prolif.2	Max
Hoxa41	3.92832e-08	3.77498	0.156	0.291	0.000623425	Prolif.2	Hoxa4
Tcf31	5.79372e-08	0.621133	0.493	0.408	0.000919464	Prolif.2	Tcf3
Relb1	4.83325e-07	1.02573	0.176	0.282	0.00767037	Prolif.2	Relb
Ctcf1	2.61026e-06	0.360318	0.516	0.418	0.0414248	Prolif.2	Ctcf
Irf7	2.52551e-142	5.07019	0.657	0.159	4.00799e-138	Capillary Interferon	Irf7
Stat1	2.33417e-118	0.588464	0.683	0.268	3.70433e-114	Capillary Interferon	Stat1
Irf8	1.11461e-75	9.17553	0.275	0.093	1.76889e-71	Capillary Interferon	Irf8
Sp100	2.51392e-72	8.03335	0.626	0.348	3.98959e-68	Capillary Interferon	Sp100
Irf91	1.91207e-66	3.46548	0.57	0.289	3.03446e-62	Capillary Interferon	Irf9
Stat21	3.79591e-62	1.95728	0.556	0.254	6.02411e-58	Capillary Interferon	Stat2
Fev	3.79607e-40	2.35273	0.288	0.154	6.02436e-36	Capillary Interferon	Fev
Nr5a11	1.18356e-27	1.88378	0.299	0.173	1.87832e-23	Capillary Interferon	Nr5a1
Zfp300	5.76728e-20	2.13249	0.343	0.233	9.15267e-16	Capillary Interferon	Zfp300
Pbx21	1.68749e-19	0.587975	0.464	0.318	2.67804e-15	Capillary Interferon	Pbx2
Mef2c	3.98434e-13	1.40924	0.642	0.52	6.32314e-09	Capillary Interferon	Mef2c
Nr3c11	4.74808e-12	0.644951	0.519	0.436	7.53521e-08	Capillary Interferon	Nr3c1
Pou5f1	2.40604e-11	0.74327	0.303	0.242	3.81839e-07	Capillary Interferon	Pou5f1
Foxj21	3.91099e-11	1.36448	0.296	0.247	6.20674e-07	Capillary Interferon	Foxj2
Fli1	1.96467e-10	0.276192	0.584	0.483	3.11792e-06	Capillary Interferon	Fli1
Pou2f11	2.42136e-09	1.13973	0.322	0.271	3.8427e-05	Capillary Interferon	Pou2f1
Nfatc3	5.21772e-09	0.259279	0.32	0.27	8.28052e-05	Capillary Interferon	Nfatc3
Zfp6521	5.23119e-09	0.270928	0.398	0.335	8.30189e-05	Capillary Interferon	Zfp652
Sox181	9.51342e-09	0.842453	0.44	0.388	0.000150978	Capillary Interferon	Sox18
Bcl6b2	2.71326e-07	1.14137	0.575	0.495	0.00430595	Capillary Interferon	Bcl6b
Ets21	1.13262e-06	0.42496	0.595	0.51	0.0179746	Capillary Interferon	Ets2
Zeb1	1.82668e-06	0.966225	0.535	0.473	0.0289895	Capillary Interferon	Zeb1
Bhlhe40	0	6.18896	0.7	0.319	0	Capillary Venous	Bhlhe40
Egr11	0	3.05311	0.908	0.216	0	Capillary Venous	Egr1
Fosl2	0	2.9821	0.708	0.256	0	Capillary Venous	Fosl2
Jund	0	2.87118	0.816	0.376	0	Capillary Venous	Jund
Junb	0	2.36459	0.908	0.239	0	Capillary Venous	Junb
Fos	0	2.2237	0.824	0.222	0	Capillary Venous	Fos
Irf11	0	2.1675	0.658	0.239	0	Capillary Venous	Irf1
Cebpd	0	2.16271	0.725	0.271	0	Capillary Venous	Cebpd
Atf3	0	1.90723	0.648	0.177	0	Capillary Venous	Atf3
Arid5a	0	1.16389	0.684	0.297	0	Capillary Venous	Arid5a
Jun	1.95913e-285	2.23188	0.655	0.335	3.10913e-281	Capillary Venous	Jun
Fosb	1.56603e-226	1.39123	0.533	0.188	2.48528e-222	Capillary Venous	Fosb
Stat3	2.1154e-211	1.05292	0.596	0.314	3.35713e-207	Capillary Venous	Stat3
Atf4	6.66637e-168	1.95475	0.634	0.389	1.05795e-163	Capillary Venous	Atf4
Klf4	9.30321e-117	0.948465	0.576	0.378	1.47642e-112	Capillary Venous	Klf4
Sox17	6.94816e-109	0.9555	0.575	0.346	1.10267e-104	Capillary Venous	Sox17
Nfkb21	1.10546e-78	1.10927	0.39	0.219	1.75437e-74	Capillary Venous	Nfkb2
Egr3	5.27829e-78	2.8192	0.431	0.131	8.37665e-74	Capillary Venous	Egr3
Ets22	1.16308e-75	0.939521	0.65	0.49	1.84581e-71	Capillary Venous	Ets2
Wt1	2.82055e-72	0.281741	0.541	0.372	4.47621e-68	Capillary Venous	Wt1
Klf71	4.02766e-68	0.655271	0.627	0.477	6.39189e-64	Capillary Venous	Klf7
Klf6	1.43384e-61	1.71531	0.557	0.41	2.27551e-57	Capillary Venous	Klf6
Mafa	2.76697e-56	0.423897	0.405	0.162	4.39118e-52	Capillary Venous	Mafa
Crem2	1.88868e-49	0.677846	0.537	0.405	2.99734e-45	Capillary Venous	Crem
Pou3f1	1.46265e-46	4.02761	0.393	0.098	2.32123e-42	Capillary Venous	Pou3f1
Hoxb4	6.02831e-46	5.05727	0.435	0.269	9.56692e-42	Capillary Venous	Hoxb4
Elk41	2.19235e-40	1.52124	0.513	0.377	3.47926e-36	Capillary Venous	Elk4
Bach1	2.19151e-38	0.593049	0.398	0.264	3.47792e-34	Capillary Venous	Bach1
Pparg1	5.51089e-25	0.671722	0.431	0.319	8.74578e-21	Capillary Venous	Pparg
Zbtb3	1.10555e-17	2.06611	0.286	0.238	1.7545e-13	Capillary Venous	Zbtb3
Bach21	1.87873e-14	1.97696	0.395	0.292	2.98154e-10	Capillary Venous	Bach2
Rxra	3.72315e-11	0.454194	0.326	0.269	5.90864e-07	Capillary Venous	Rxra
Hoxa71	1.56923e-08	1.86827	0.318	0.247	0.000249037	Capillary Venous	Hoxa7
Etv3	2.1499e-06	6.00208	0.315	0.255	0.0341189	Capillary Venous	Etv3
Nr4a1	6.16712e-187	9.26454	0.903	0.235	9.78722e-183	Venous	Nr4a1
Fos1	5.88691e-162	4.22165	0.891	0.294	9.34253e-158	Venous	Fos
Atf31	9.39876e-155	3.90769	0.861	0.23	1.49158e-150	Venous	Atf3
Cebpd1	4.4331e-151	5.31304	0.891	0.323	7.03533e-147	Venous	Cebpd
Egr12	2.13554e-140	3.6392	0.845	0.302	3.38911e-136	Venous	Egr1
Junb1	9.8102e-140	4.71629	0.872	0.321	1.55688e-135	Venous	Junb
Nr2f2	2.71335e-139	5.37053	0.828	0.205	4.30609e-135	Venous	Nr2f2
Hif1a	8.54154e-128	3.94096	0.877	0.412	1.35554e-123	Venous	Hif1a
Nr4a2	9.41483e-124	7.66147	0.759	0.157	1.49413e-119	Venous	Nr4a2
Lhx6	1.04204e-123	8.18974	0.824	0.208	1.65372e-119	Venous	Lhx6
Fosl21	2.02368e-113	3.67777	0.782	0.309	3.21157e-109	Venous	Fosl2
Foxp1	1.41569e-111	2.57256	0.842	0.367	2.2467e-107	Venous	Foxp1
Stat31	3.5089e-100	2.62828	0.831	0.343	5.56862e-96	Venous	Stat3
Bhlhe401	1.73984e-88	0.600317	0.805	0.364	2.76112e-84	Venous	Bhlhe40
Klf41	7.9723e-88	0.981859	0.817	0.397	1.2652e-83	Venous	Klf4
Irf12	1.26448e-84	4.92861	0.74	0.289	2.00673e-80	Venous	Irf1
Arid5a1	1.57368e-67	1.89263	0.749	0.343	2.49744e-63	Venous	Arid5a
Cebpb	4.60618e-64	1.42537	0.387	0.105	7.31e-60	Venous	Cebpb
Sox8	3.24512e-60	3.37301	0.552	0.08	5.15001e-56	Venous	Sox8
Klf15	6.93424e-60	1.45656	0.515	0.077	1.10046e-55	Venous	Klf15
Klf8	1.85484e-56	3.02003	0.585	0.104	2.94363e-52	Venous	Klf8
Foxo1	2.87188e-56	2.89599	0.756	0.383	4.55767e-52	Venous	Foxo1
Hoxb7	2.23446e-51	2.7097	0.613	0.179	3.54608e-47	Venous	Hoxb7
Rxrg	6.7171e-42	1.16618	0.418	0.143	1.066e-37	Venous	Rxrg
Phf21a	5.26344e-39	2.28441	0.652	0.291	8.35307e-35	Venous	Phf21a
Tal1	4.60595e-37	1.70756	0.626	0.327	7.30965e-33	Venous	Tal1
Etv61	7.75557e-32	0.654442	0.548	0.243	1.23081e-27	Venous	Etv6
Klf3	5.04665e-31	1.76641	0.733	0.466	8.00904e-27	Venous	Klf3
Tcf7l1	5.41279e-29	0.421746	0.619	0.325	8.5901e-25	Venous	Tcf7l1
Nfatc4	1.05028e-25	1.87634	0.497	0.146	1.66679e-21	Venous	Nfatc4
Stat6	4.1464e-24	0.833614	0.538	0.237	6.58034e-20	Venous	Stat6
Nfic	2.66842e-23	0.532941	0.624	0.415	4.23479e-19	Venous	Nfic
Elk32	2.15111e-22	0.457907	0.731	0.529	3.41382e-18	Venous	Elk3
Fosb1	4.0864e-22	2.97351	0.522	0.23	6.48511e-18	Venous	Fosb
Jund1	6.77412e-22	0.313389	0.631	0.434	1.07505e-17	Venous	Jund
Fli11	1.14928e-21	0.83149	0.684	0.482	1.82391e-17	Venous	Fli1
Meox13	1.51818e-21	0.326341	0.292	0.456	2.40936e-17	Venous	Meox1
Mafb	1.10881e-18	2.69902	0.329	0.093	1.75968e-14	Venous	Mafb
Atf41	1.51879e-13	1.09525	0.566	0.42	2.41032e-09	Venous	Atf4
Pou6f11	2.86186e-11	2.63182	0.45	0.223	4.54177e-07	Venous	Pou6f1
Sox171	1.87877e-10	0.857121	0.559	0.374	2.98161e-06	Venous	Sox17
Cux1	6.33543e-10	0.385368	0.513	0.362	1.00543e-05	Venous	Cux1
Elf2	1.26117e-09	0.273238	0.573	0.447	2.00147e-05	Venous	Elf2
Nfia	9.38657e-08	0.288817	0.571	0.435	0.00148965	Venous	Nfia
Mecp21	1.34713e-07	0.485998	0.415	0.311	0.0021379	Venous	Mecp2
Nfib	4.46228e-07	0.285776	0.617	0.531	0.00708164	Venous	Nfib
Mecom	0	10.72	0.874	0.334	0	Arterial	Mecom
Epas1	0	7.08929	0.843	0.416	0	Arterial	Epas1
Sox172	0	3.54924	0.796	0.314	0	Arterial	Sox17
Npas2	0	1.16091	0.5	0.09	0	Arterial	Npas2
Prrx2	0	0.574312	0.351	0.074	0	Arterial	Prrx2
Sox6	8.60915e-286	2.4709	0.475	0.08	1.36627e-281	Arterial	Sox6
Msx1	1.7598e-257	3.55756	0.6	0.241	2.79281e-253	Arterial	Msx1
Sox111	6.33815e-238	1.62214	0.593	0.267	1.00587e-233	Arterial	Sox11
Hoxa11	9.29513e-198	1.871	0.491	0.203	1.47514e-193	Arterial	Hoxa1
Klf42	2.30479e-193	2.96254	0.632	0.371	3.6577e-189	Arterial	Klf4
Prdm16	5.38777e-173	3.54625	0.473	0.159	8.55039e-169	Arterial	Prdm16
Zfp711	1.11796e-147	3.86202	0.488	0.219	1.77421e-143	Arterial	Zfp711
Fosb2	1.16778e-139	0.827784	0.382	0.214	1.85327e-135	Arterial	Fosb
Gata2	6.47463e-129	0.719372	0.541	0.298	1.02752e-124	Arterial	Gata2
Mzf1	6.20715e-124	1.22978	0.376	0.176	9.85074e-120	Arterial	Mzf1
Klf12	1.68728e-118	3.29492	0.486	0.207	2.67771e-114	Arterial	Klf12
Tbx31	3.4776e-116	1.36472	0.514	0.297	5.51895e-112	Arterial	Tbx3
Zfp105	1.56941e-111	2.25398	0.366	0.188	2.49065e-107	Arterial	Zfp105
Sox13	5.26307e-110	7.19332	0.523	0.303	8.35249e-106	Arterial	Sox13
Klf9	4.90741e-100	2.08842	0.589	0.407	7.78806e-96	Arterial	Klf9
Sox182	6.58604e-95	1.91823	0.562	0.363	1.0452e-90	Arterial	Sox18
Rarg	1.45493e-83	3.79155	0.51	0.297	2.30897e-79	Arterial	Rarg
Irx21	6.33004e-81	1.32184	0.16	0.31	1.00458e-76	Arterial	Irx2
Nfe2l2	4.12244e-70	0.695747	0.486	0.352	6.54232e-66	Arterial	Nfe2l2
Ets11	1.00093e-60	0.503208	0.659	0.52	1.58847e-56	Arterial	Ets1
Fos2	2.84009e-56	0.26744	0.389	0.293	4.50723e-52	Arterial	Fos
Tead21	3.5144e-52	1.01327	0.417	0.283	5.57735e-48	Arterial	Tead2
Jdp21	3.21471e-51	1.002	0.396	0.233	5.10174e-47	Arterial	Jdp2
Sp4	2.75871e-48	0.738467	0.302	0.218	4.37808e-44	Arterial	Sp4
Zbtb7a2	7.22455e-46	0.787166	0.502	0.396	1.14654e-41	Arterial	Zbtb7a
Klf61	7.01017e-40	1.49571	0.524	0.416	1.11251e-35	Arterial	Klf6
Hoxb5	2.61625e-38	4.73469	0.153	0.28	4.15198e-34	Arterial	Hoxb5
Hmg20b1	2.6721e-38	0.369753	0.605	0.497	4.24062e-34	Arterial	Hmg20b
Jund2	5.88548e-36	1.88001	0.533	0.423	9.34026e-32	Arterial	Jund
Crebzf2	2.09331e-34	0.416058	0.492	0.408	3.32208e-30	Arterial	Crebzf
Usf2	7.99596e-33	0.740977	0.454	0.375	1.26896e-28	Arterial	Usf2
Sp110	9.96551e-30	0.486373	0.29	0.204	1.58153e-25	Arterial	Sp110
Arid5a2	3.27439e-28	2.45471	0.408	0.343	5.19646e-24	Arterial	Arid5a
Hoxa21	2.53309e-27	0.666935	0.195	0.266	4.02002e-23	Arterial	Hoxa2
Hoxb3	3.49173e-27	2.59588	0.366	0.226	5.54138e-23	Arterial	Hoxb3
Zfp637	6.94914e-26	1.35469	0.343	0.302	1.10283e-21	Arterial	Zfp637
Tbx2	1.19893e-25	0.943849	0.308	0.147	1.9027e-21	Arterial	Tbx2
Prdm111	1.28287e-23	1.19783	0.271	0.21	2.03592e-19	Arterial	Prdm11
Elk1	3.39461e-22	2.09646	0.3	0.262	5.38725e-18	Arterial	Elk1
Fli12	8.25703e-22	0.763165	0.401	0.499	1.31039e-17	Arterial	Fli1
Mlx1	1.0972e-21	0.36022	0.36	0.263	1.74126e-17	Arterial	Mlx
Lbx2	2.49798e-19	4.13256	0.348	0.275	3.96429e-15	Arterial	Lbx2
Tfeb	4.32283e-19	3.01634	0.317	0.212	6.86033e-15	Arterial	Tfeb
Nr5a22	3.21513e-17	1.40121	0.347	0.245	5.10241e-13	Arterial	Nr5a2
Thap11	1.00755e-15	0.28636	0.357	0.289	1.59898e-11	Arterial	Thap11
Mef2c1	1.52428e-15	1.38971	0.56	0.519	2.41903e-11	Arterial	Mef2c
Bach11	8.261e-14	0.355669	0.208	0.294	1.31102e-09	Arterial	Bach1
Zfp143	2.14503e-13	1.74728	0.266	0.221	3.40416e-09	Arterial	Zfp143
Rxra2	8.941e-13	0.375541	0.216	0.286	1.41894e-08	Arterial	Rxra
Stat5b	5.21236e-12	8.4252	0.305	0.243	8.27202e-08	Arterial	Stat5b
Mafk1	2.52804e-10	0.661404	0.342	0.262	4.01199e-06	Arterial	Mafk
Foxo11	8.07171e-10	0.63677	0.324	0.401	1.28098e-05	Arterial	Foxo1
Zfp3001	1.03435e-09	0.418448	0.266	0.232	1.64152e-05	Arterial	Zfp300
Nfil3	1.31689e-09	1.97562	0.255	0.114	2.0899e-05	Arterial	Nfil3
Nr2f61	2.05821e-08	0.278275	0.451	0.404	0.000326638	Arterial	Nr2f6
Gmeb11	2.16986e-08	0.496697	0.313	0.25	0.000344358	Arterial	Gmeb1
Zbtb31	5.40841e-08	1.63385	0.186	0.254	0.000858314	Arterial	Zbtb3
Fosl22	7.93413e-08	0.398626	0.31	0.32	0.00125915	Arterial	Fosl2
Nr2c1	4.45214e-07	2.09577	0.235	0.25	0.00706555	Arterial	Nr2c1
Nfkb1	1.02322e-06	1.25831	0.362	0.357	0.0162385	Arterial	Nfkb1
Nr2f21	6.93918e-73	6.47297	0.94	0.212	1.10125e-68	Lymphatic	Nr2f2
Maf	9.54749e-67	13.6757	0.879	0.094	1.51519e-62	Lymphatic	Maf
Tbx1	7.27745e-65	14.4457	0.879	0.064	1.15493e-60	Lymphatic	Tbx1
Hoxd8	3.18166e-58	12.7369	0.839	0.18	5.04929e-54	Lymphatic	Hoxd8
Nfatc1	4.8026e-49	1.81919	0.832	0.237	7.62173e-45	Lymphatic	Nfatc1
Elk33	3.81252e-30	2.20697	0.859	0.531	6.05046e-26	Lymphatic	Elk3
Hes1	6.96664e-28	7.27954	0.779	0.403	1.10561e-23	Lymphatic	Hes1
Hoxd9	2.35674e-27	10.6997	0.705	0.048	3.74015e-23	Lymphatic	Hoxd9
Foxp2	2.17397e-26	11.8025	0.691	0.023	3.45009e-22	Lymphatic	Foxp2
Cebpb1	1.58336e-21	0.518707	0.53	0.108	2.51279e-17	Lymphatic	Cebpb
Tead11	2.87851e-18	2.0023	0.738	0.38	4.5682e-14	Lymphatic	Tead1
Atf2	2.43402e-15	0.430985	0.698	0.319	3.86279e-11	Lymphatic	Atf2
Nfia1	1.85687e-14	1.80104	0.685	0.436	2.94685e-10	Lymphatic	Nfia
Foxp11	9.86641e-14	0.349407	0.624	0.375	1.5658e-09	Lymphatic	Foxp1
Bach22	1.08807e-13	1.52466	0.181	0.308	1.72677e-09	Lymphatic	Bach2
Nr2f1	1.85898e-13	4.02593	0.557	0.178	2.9502e-09	Lymphatic	Nr2f1
Ctcf2	2.69683e-12	0.956567	0.678	0.419	4.27987e-08	Lymphatic	Ctcf
Foxo41	2.21376e-11	4.28851	0.557	0.243	3.51324e-07	Lymphatic	Foxo4
Maff	1.07392e-10	8.72135	0.577	0.219	1.70431e-06	Lymphatic	Maff
Klf31	1.48802e-10	1.77994	0.329	0.472	2.36149e-06	Lymphatic	Klf3
Rela	5.06964e-10	1.11818	0.624	0.347	8.04553e-06	Lymphatic	Rela
Taf14	2.45985e-09	3.62643	0.617	0.315	3.90378e-05	Lymphatic	Taf1
[truncated: 72 more rows]

[truncated: 1 more sheets: CD31+ cluster with immune cells]
