# Supplementary material for: Endothelial cells adopt a pro-reparative immune responsive signature during cardiac injury
Source: Life Sci Alliance. 2023 Nov 27;7(2):e202201870. doi: 10.26508/lsa.202201870 (PMC10681909; doi:10.26508/lsa.202201870)
Supplement: Supplementary file 8 [file LSA-2022-01870_TableS8.xlsx]

## Sheet: All Activators
TF Binding MOTIFs Enriched in Regenerative Stage ECs from scRNA-seq of Whole Heart
Transcription Factor	FoldChange	p-value
BHLHE22	12.5133	8.26186e-33
HLF	10.7609	2.40483e-25
TEF	10.5118	2.6805e-24
HOXD8	9.06703	6.28967e-19
SOX18	8.88785	1.85301e-18
SOX7	8.53973	3.27513e-17
SETBP1	8.38954	1.75978e-16
NFIL3	7.79286	1.11943e-14
LHX2	7.7448	1.58655e-14
ARID3B	7.37694	2.43391e-13
DLX5	7.05177	2.00914e-12
PRDM9	7.00696	2.65003e-12
IRF7	6.4401	1.03482e-10
HOXB3	6.353	1.91819e-10
HDX	5.91215	2.47281e-09
NFIC	5.90608	2.55867e-09
FOXP2	5.8944	2.71953e-09
NFATC3	5.83292	3.94374e-09
FOS	5.76894	5.54597e-09
PHOX2A	5.73393	6.68827e-09
MEOX1	5.69386	8.35103e-09
LBX2	5.58095	1.66693e-08
NFATC4	5.52726	2.2126e-08
HOXA9	5.52175	2.30273e-08
NFATC2	5.50921	2.5114e-08
ZFP932	5.35872	5.76538e-08
MYB	5.24048	1.02478e-07
JUNB	5.06246	2.55054e-07
ETS1	5.0071	3.43108e-07
ETV2	4.99607	3.65801e-07
GATA6	4.54851	3.20259e-06
BATF3	4.53852	3.21406e-06
NR4A1	4.47641	4.24059e-06
ATF3	4.42831	5.48115e-06
MSX1	4.38072	6.55747e-06
TEAD4	4.37746	6.80689e-06
NFIB	4.37578	6.86806e-06
ERG	4.37098	6.96342e-06
HOXA2	4.3574	7.32031e-06
DBP	4.33485	8.13913e-06
ZFP652	4.17285	1.66521e-05
RORC	4.15492	1.77833e-05
SPIB	4.14647	1.87176e-05
PHF21A	4.13243	1.99413e-05
MYBL1	4.02358	3.10402e-05
MEF2D	4.01356	3.26397e-05
RFX7	3.92284	4.70139e-05
ELF2	3.91402	4.91902e-05
HOXB7	3.8955	5.31341e-05
JDP2	3.82055	7.21978e-05
CREB5	3.80706	7.52727e-05
JUND	3.78848	8.10536e-05
PRRX2	3.7712	8.62291e-05
GATA2	3.74742	9.59732e-05
GATA5	3.64267	0.000144069
RAX	3.63102	0.000148482
ZFP335	3.59908	0.000169912
HOXA1	3.5732	0.000186718
STAT5A	3.43112	0.000314081
SOX12	3.33434	0.000444746
GATA3	3.26296	0.000572331
IRF9	3.2415	0.000616278
HOXB8	3.23754	0.000626655
RFX3	3.23413	0.000636461
MEOX2	3.21536	0.000673289
ATF2	3.19979	0.000715151
GATA4	2.84552	0.00227266
PRRX1	2.80829	0.00256392
NFATC1	2.8008	0.00261245
HOXB4	2.77499	0.00282009
NR2C1	2.72589	0.00327698
HOXA5	2.65848	0.00400384
NR1H2	2.65764	0.00400677
ETS2	2.62876	0.0043659
ISL1	2.62665	0.00439288
ELK4	2.57633	0.00508559
NFIA	2.5586	0.00534476
RELB	2.50595	0.00619037
ZFP410	2.50568	0.00621578
IKZF1	2.49713	0.00636113
TEAD2	2.48078	0.00665513
MEF2A	2.41172	0.00804035
ATF7	2.40424	0.00819832
POU3F1	2.40311	0.00822616
SHOX2	2.34525	0.00961058
SP110	2.34465	0.00964206
REL	2.33285	0.00993247
IRF8	2.3023	0.0107702
ETV4	2.29371	0.0110252
HOXA3	2.28075	0.0113882
SIX2	2.23174	0.0129712
NFKB1	2.21145	0.0136219
GABPA	2.20616	0.0138203
RBPJ	2.14724	0.0160418
MYBL2	2.12159	0.0170718
ETV6	2.10341	0.0178591
ESRRG	2.07738	0.0190171
TFAP4	1.97412	0.0243533
STAT3	1.94989	0.0257906
FOXP1	1.9358	0.0266044
CEBPB	1.87816	0.0303507
CREM	1.86689	0.0311267
ELK1	1.84995	0.0323262
POU2F1	1.79154	0.036764
BCL6	1.78544	0.0372658
STAT6	1.7835	0.0374073
HSF1	1.77498	0.0381301
LEF1	1.77401	0.038218
STAT5B	1.74397	0.0407409
FOXO3	1.74395	0.0407519
FOSL1	1.71167	0.0436829
TAL1	1.70314	0.0444361
STAT4	1.6657	0.0481158
SOX11	1.64266	0.0503889
SOX6	1.62375	0.0523732
SREBF1	1.5948	0.0555863
TERF2	1.56087	0.0594441
E2F5	1.5461	0.0612022
HOXA6	1.53773	0.0622236
SOX13	1.50594	0.0662053
CIC	1.49884	0.0671483
BATF	1.49814	0.0672174
FOXK1	1.4926	0.0679536
POU6F1	1.45549	0.0729852
PKNOX2	1.4444	0.0744983
CUX2	1.43624	0.0756317
CUX1	1.43452	0.0758871
GLIS2	1.43278	0.0761213
NFKB2	1.43252	0.0762022
SOX17	1.39049	0.0823592
DDIT3	1.38469	0.0832417
BACH2	1.28626	0.0993547
IRF2	1.19514	0.116161
HOXA4	1.16608	0.121933
MAFF	1.13749	0.127827
TEAD1	1.11149	0.133352
NFE2L2	1.09141	0.137724
E2F7	1.04411	0.148347
HOXA7	1.03276	0.150985
ARID5A	1.02763	0.152187
SOX4	1.01604	0.154935

## Sheet: Strong Activators
TF Binding MOTIFs Enriched in Regenerative Stage ECs from scRNA-seq of Whole Heart
Transcription Factor	FoldChange	p-value
BHLHE22	12.5133	8.26186e-33
HLF	10.7609	2.40483e-25
TEF	10.5118	2.6805e-24
HOXD8	9.06703	6.28967e-19
SOX18	8.88785	1.85301e-18
SOX7	8.53973	3.27513e-17
SETBP1	8.38954	1.75978e-16
NFIL3	7.79286	1.11943e-14
LHX2	7.7448	1.58655e-14
ARID3B	7.37694	2.43391e-13
DLX5	7.05177	2.00914e-12
PRDM9	7.00696	2.65003e-12
BHLHE22	12.5133	8.26186e-33
HLF	10.7609	2.40483e-25
TEF	10.5118	2.6805e-24
HOXD8	9.06703	6.28967e-19
SOX18	8.88785	1.85301e-18
SOX7	8.53973	3.27513e-17
SETBP1	8.38954	1.75978e-16
NFIL3	7.79286	1.11943e-14
LHX2	7.7448	1.58655e-14
ARID3B	7.37694	2.43391e-13
DLX5	7.05177	2.00914e-12
PRDM9	7.00696	2.65003e-12
IRF7	6.4401	1.03482e-10
HOXB3	6.353	1.91819e-10
HDX	5.91215	2.47281e-09
NFIC	5.90608	2.55867e-09
FOXP2	5.8944	2.71953e-09
NFATC3	5.83292	3.94374e-09
FOS	5.76894	5.54597e-09
PHOX2A	5.73393	6.68827e-09
MEOX1	5.69386	8.35103e-09
LBX2	5.58095	1.66693e-08
NFATC4	5.52726	2.2126e-08
HOXA9	5.52175	2.30273e-08
NFATC2	5.50921	2.5114e-08
ZFP932	5.35872	5.76538e-08
MYB	5.24048	1.02478e-07
JUNB	5.06246	2.55054e-07
ETS1	5.0071	3.43108e-07
ETV2	4.99607	3.65801e-07
GATA6	4.54851	3.20259e-06
BATF3	4.53852	3.21406e-06
NR4A1	4.47641	4.24059e-06
ATF3	4.42831	5.48115e-06
MSX1	4.38072	6.55747e-06
TEAD4	4.37746	6.80689e-06
NFIB	4.37578	6.86806e-06
ERG	4.37098	6.96342e-06
HOXA2	4.3574	7.32031e-06
DBP	4.33485	8.13913e-06
ZFP652	4.17285	1.66521e-05
RORC	4.15492	1.77833e-05
SPIB	4.14647	1.87176e-05
PHF21A	4.13243	1.99413e-05
MYBL1	4.02358	3.10402e-05
MEF2D	4.01356	3.26397e-05
RFX7	3.92284	4.70139e-05
ELF2	3.91402	4.91902e-05
HOXB7	3.8955	5.31341e-05
JDP2	3.82055	7.21978e-05
CREB5	3.80706	7.52727e-05
JUND	3.78848	8.10536e-05
PRRX2	3.7712	8.62291e-05
GATA2	3.74742	9.59732e-05
GATA5	3.64267	0.000144069
RAX	3.63102	0.000148482
ZFP335	3.59908	0.000169912
HOXA1	3.5732	0.000186718
STAT5A	3.43112	0.000314081
SOX12	3.33434	0.000444746
GATA3	3.26296	0.000572331
IRF9	3.2415	0.000616278
HOXB8	3.23754	0.000626655
RFX3	3.23413	0.000636461
MEOX2	3.21536	0.000673289
ATF2	3.19979	0.000715151
GATA4	2.84552	0.00227266
PRRX1	2.80829	0.00256392
NFATC1	2.8008	0.00261245
HOXB4	2.77499	0.00282009
NR2C1	2.72589	0.00327698
HOXA5	2.65848	0.00400384
NR1H2	2.65764	0.00400677
ETS2	2.62876	0.0043659
ISL1	2.62665	0.00439288
ELK4	2.57633	0.00508559
NFIA	2.5586	0.00534476
RELB	2.50595	0.00619037
ZFP410	2.50568	0.00621578
IKZF1	2.49713	0.00636113
TEAD2	2.48078	0.00665513
MEF2A	2.41172	0.00804035
ATF7	2.40424	0.00819832
POU3F1	2.40311	0.00822616
SHOX2	2.34525	0.00961058
SP110	2.34465	0.00964206
REL	2.33285	0.00993247
